# Supplementary material for: Relative abundance and molecular evolution of Lake Sinai Virus (Sinaivirus) clades
Source: PeerJ. 2019 Mar 21;7:e6305. doi: 10.7717/peerj.6305 (PMC6431542; doi:10.7717/peerj.6305)
Supplement: Supplemental Information 1 — These accessions were selected after applying filters as described in the Materials and Methods. Note that SRA information was downloaded on different dates for the two species, and thus have slightly different headers and metadata formats. A few metadata columns not relevant to the study have been omitted. [file peerj-07-6305-s001.ods]

## Sheet: Filtered honey bee SRA accessions
Supplemental File 1. Run metadata for Apis mellifera and Varroa destructor SRA accessions. These accessions were selected after applying filters as described in the Materials and Methods. Note that SRA information was downloaded on different dates for the two species, and thus have slightly different headers and metadata formats. A few metadata columns not relevant to the study have been omitted.
Notes	Run	ReleaseDate	LoadDate	spots	bases	spots_with_mates	avgLength	size_MB	AssemblyName	Experiment	LibraryName	LibraryStrategy	LibrarySelection	LibrarySource	LibraryLayout	InsertSize	Platform	Model	SRAStudy	BioProject	Study_Pubmed_id	ProjectID	Sample	BioSample	SampleType	TaxID	ScientificName	SampleName	g1k_pop_code	source	g1k_analysis_group	Subject_ID	Sex	Disease	Tumor	Affection_Status	Analyte_Type	Histological_Type	Body_Site	CenterName	Submission
excluded based on size (computationally too expensive to assemble)	SRR446000	2012-09-16 00:00:00	2012-08-11 22:53:28	295415343	59673899286	295415343	202	39732		SRX129928	NursePool2_rna	RNA-Seq	unspecified	TRANSCRIPTOMIC	PAIRED	0	ILLUMINA	Illumina HiSeq 2000	SRP011484	PRJNA104931		104931	SRS300642	SAMN00828741	simple	7460	Apis mellifera	NursePool2							no					JOHNS HOPKINS UNIVERSITY SCHOOL OF MEDICINE CENTER	SRA050798
excluded based on size (computationally too expensive to assemble)	SRR446004	2012-09-16 00:00:00	2012-08-11 22:42:28	225993971	45650782142	225993971	202	29142		SRX129933	NursePool6_rna	RNA-Seq	unspecified	TRANSCRIPTOMIC	PAIRED	0	ILLUMINA	Illumina HiSeq 2000	SRP011484	PRJNA104931		104931	SRS300646	SAMN00828745	simple	7460	Apis mellifera	NursePool6							no					JOHNS HOPKINS UNIVERSITY SCHOOL OF MEDICINE CENTER	SRA050798
excluded based on size (computationally too expensive to assemble)	SRR445999	2012-09-16 00:00:00	2012-08-11 22:41:26	213834164	43194501128	213834164	202	28635		SRX129927	NursePool1_rna	RNA-Seq	unspecified	TRANSCRIPTOMIC	PAIRED	0	ILLUMINA	Illumina HiSeq 2000	SRP011484	PRJNA104931		104931	SRS300641	SAMN00828740	simple	7460	Apis mellifera	NursePool1							no					JOHNS HOPKINS UNIVERSITY SCHOOL OF MEDICINE CENTER	SRA050798
excluded based on size (computationally too expensive to assemble)	SRR446006	2012-09-16 00:00:00	2012-08-11 22:43:00	193050920	38996285840	193050920	202	25577		SRX129911	ForagerPool2_rna	RNA-Seq	unspecified	TRANSCRIPTOMIC	PAIRED	0	ILLUMINA	Illumina HiSeq 2000	SRP011484	PRJNA104931		104931	SRS300648	SAMN00828747	simple	7460	Apis mellifera	ForagerPool2							no					JOHNS HOPKINS UNIVERSITY SCHOOL OF MEDICINE CENTER	SRA050798
excluded based on size (computationally too expensive to assemble)	SRR446005	2012-09-16 00:00:00	2012-08-11 22:40:07	178946231	36147138662	178946231	202	24000		SRX129907	ForagerPool1_rna	RNA-Seq	unspecified	TRANSCRIPTOMIC	PAIRED	0	ILLUMINA	Illumina HiSeq 2000	SRP011484	PRJNA104931		104931	SRS300647	SAMN00828746	simple	7460	Apis mellifera	ForagerPool1							no					JOHNS HOPKINS UNIVERSITY SCHOOL OF MEDICINE CENTER	SRA050798
excluded based on size (computationally too expensive to assemble)	SRR446009	2012-09-16 00:00:00	2012-08-11 22:39:57	179664104	36292149008	179664104	202	23260		SRX129925	ForagerPool5_rna	RNA-Seq	unspecified	TRANSCRIPTOMIC	PAIRED	0	ILLUMINA	Illumina HiSeq 2000	SRP011484	PRJNA104931		104931	SRS300651	SAMN00828750	simple	7460	Apis mellifera	ForagerPool5							no					JOHNS HOPKINS UNIVERSITY SCHOOL OF MEDICINE CENTER	SRA050798
excluded based on size (computationally too expensive to assemble)	SRR446008	2012-09-16 00:00:00	2012-08-11 22:37:00	164584376	33246043952	164584376	202	21172		SRX129921	ForagerPool4_rna	RNA-Seq	unspecified	TRANSCRIPTOMIC	PAIRED	0	ILLUMINA	Illumina HiSeq 2000	SRP011484	PRJNA104931		104931	SRS300650	SAMN00828749	simple	7460	Apis mellifera	ForagerPool4							no					JOHNS HOPKINS UNIVERSITY SCHOOL OF MEDICINE CENTER	SRA050798
excluded based on size (computationally too expensive to assemble)	SRR446001	2012-09-16 00:00:00	2012-08-11 22:35:48	151964624	30696854048	151964624	202	20407		SRX129929	NursePool3_rna	RNA-Seq	unspecified	TRANSCRIPTOMIC	PAIRED	0	ILLUMINA	Illumina HiSeq 2000	SRP011484	PRJNA104931		104931	SRS300643	SAMN00828742	simple	7460	Apis mellifera	NursePool3							no					JOHNS HOPKINS UNIVERSITY SCHOOL OF MEDICINE CENTER	SRA050798
excluded based on size (computationally too expensive to assemble)	SRR446002	2012-09-16 00:00:00	2012-08-11 22:35:31	154481926	31205349052	154481926	202	19856		SRX129930	NursePool4_rna	RNA-Seq	unspecified	TRANSCRIPTOMIC	PAIRED	0	ILLUMINA	Illumina HiSeq 2000	SRP011484	PRJNA104931		104931	SRS300644	SAMN00828743	simple	7460	Apis mellifera	NursePool4							no					JOHNS HOPKINS UNIVERSITY SCHOOL OF MEDICINE CENTER	SRA050798
excluded based on size (computationally too expensive to assemble)	SRR446010	2012-09-16 00:00:00	2012-08-11 22:35:16	139406119	28160036038	139406119	202	17934		SRX129926	ForagerPool6_rna	RNA-Seq	unspecified	TRANSCRIPTOMIC	PAIRED	0	ILLUMINA	Illumina HiSeq 2000	SRP011484	PRJNA104931		104931	SRS300652	SAMN00828751	simple	7460	Apis mellifera	ForagerPool6							no					JOHNS HOPKINS UNIVERSITY SCHOOL OF MEDICINE CENTER	SRA050798
excluded based on size (computationally too expensive to assemble)	SRR446003	2012-09-16 00:00:00	2012-08-11 22:36:51	138638626	28005002452	138638626	202	17688		SRX129932	NursePool5_rna	RNA-Seq	unspecified	TRANSCRIPTOMIC	PAIRED	0	ILLUMINA	Illumina HiSeq 2000	SRP011484	PRJNA104931		104931	SRS300645	SAMN00828744	simple	7460	Apis mellifera	NursePool5							no					JOHNS HOPKINS UNIVERSITY SCHOOL OF MEDICINE CENTER	SRA050798
excluded based on size (computationally too expensive to assemble)	SRR446007	2012-09-16 00:00:00	2012-08-11 22:33:07	121154917	24473293234	121154917	202	16355		SRX129916	ForagerPool3_rna	RNA-Seq	unspecified	TRANSCRIPTOMIC	PAIRED	0	ILLUMINA	Illumina HiSeq 2000	SRP011484	PRJNA104931		104931	SRS300649	SAMN00828748	simple	7460	Apis mellifera	ForagerPool3							no					JOHNS HOPKINS UNIVERSITY SCHOOL OF MEDICINE CENTER	SRA050798
	SRR806550	2013-09-27 00:00:00	2013-04-06 03:13:01	62096586	12543510372	62096586	202	8535		SRX259714	C2_NA	RNA-Seq	PCR	TRANSCRIPTOMIC	PAIRED	0	ILLUMINA	Illumina HiSeq 2000	SRP020361	PRJNA194157		194157	SRS406401	SAMN01991082	simple	7460	Apis mellifera	Apis_mellifera_nurse_abdomens							no					UC DAVIS	SRA069950
	SRR2034245	2016-05-19 00:00:00	2015-05-22 16:42:40	52116055	10527443110	52116055	202	6888		SRX1034463		RNA-Seq	unspecified	TRANSCRIPTOMIC	PAIRED	101	ILLUMINA	Illumina HiSeq 2000	SRP058509	PRJNA284414		284414	SRS941973	SAMN03701998	simple	7469	Apis mellifera ligustica	Control; Incubator (RS253-a)					female		no					USDA	SRA268968
	SRR2034262	2016-05-19 00:00:00	2015-05-22 20:29:08	52165043	10537338686	52165043	202	6717		SRX1034479		RNA-Seq	unspecified	TRANSCRIPTOMIC	PAIRED	101	ILLUMINA	Illumina HiSeq 2000	SRP058509	PRJNA284414		284414	SRS941989	SAMN03702001	simple	7469	Apis mellifera ligustica	Control; Hive (RS274-a)					female		no					USDA	SRA268968
	SRR2034249	2016-05-19 00:00:00	2015-05-22 17:34:38	50323585	10165364170	50323585	202	6665		SRX1034467		RNA-Seq	unspecified	TRANSCRIPTOMIC	PAIRED	101	ILLUMINA	Illumina HiSeq 2000	SRP058509	PRJNA284414		284414	SRS941977	SAMN03701999	simple	7469	Apis mellifera ligustica	L. passim; Incubator (RS253-c)					female		no					USDA	SRA268968
	SRR2034253	2016-05-19 00:00:00	2015-05-22 18:37:45	49845050	10068700100	49845050	202	6593		SRX1034472		RNA-Seq	unspecified	TRANSCRIPTOMIC	PAIRED	101	ILLUMINA	Illumina HiSeq 2000	SRP058509	PRJNA284414		284414	SRS941981	SAMN03702000	simple	7469	Apis mellifera ligustica	S. alvi + L. passim; Incubator (RS253-d)					female		no					USDA	SRA268968
	SRR2034266	2016-05-19 00:00:00	2015-05-22 20:46:02	50118419	10123920638	50118419	202	6432		SRX1034483		RNA-Seq	unspecified	TRANSCRIPTOMIC	PAIRED	101	ILLUMINA	Illumina HiSeq 2000	SRP058509	PRJNA284414		284414	SRS941993	SAMN03702002	simple	7469	Apis mellifera ligustica	S. alvi; Hive (RS274-b)					female		no					USDA	SRA268968
	SRR2033979	2016-05-19 00:00:00	2015-05-22 16:49:08	48576239	9812400278	48576239	202	6425		SRX1033891	253-a	RNA-Seq	unspecified	TRANSCRIPTOMIC	PAIRED	101	ILLUMINA	Illumina HiSeq 2000	SRP058509	PRJNA284414		284414	SRS941340	SAMN03701997	simple	7469	Apis mellifera ligustica	S. alvi; Incubator (RS253-b)					female		no					USDA	SRA268968
	SRR806508	2013-09-27 00:00:00	2013-04-05 01:32:09	46002359	9292476518	46002359	202	6209		SRX259709	C2_FA	RNA-Seq	PCR	TRANSCRIPTOMIC	PAIRED	0	ILLUMINA	Illumina HiSeq 2000	SRP020361	PRJNA194157		194157	SRS405937	SAMN01991079	simple	7460	Apis mellifera	Apis_mellifera_forager_abdomens							no					UC DAVIS	SRA069950
	SRR922440	2014-06-25 00:00:00	2013-07-06 02:21:33	49380841	9974929882	49380841	202	6121		SRX316172		RNA-Seq	unspecified	TRANSCRIPTOMIC	PAIRED	100	ILLUMINA	Illumina HiSeq 2000	SRP026320	PRJNA209400		209400	SRS453628	SAMN02212677	simple	88217	Apis mellifera carnica	C							no					YANGZHOU UNIVERSITY	SRA091584
	SRR806709	2013-09-27 00:00:00	2013-04-05 08:15:00	45116995	9113632990	45116995	202	6021		SRX259747	C2_FS	RNA-Seq	PCR	TRANSCRIPTOMIC	PAIRED	0	ILLUMINA	Illumina HiSeq 2000	SRP020361	PRJNA194157		194157	SRS406486	SAMN01991081	simple	7460	Apis mellifera	Apis_mellifera_forager_sting_glands							no					UC DAVIS	SRA069950
	SRR806711	2013-09-27 00:00:00	2013-04-05 08:14:51	45116995	9113632990	45116995	202	6021		SRX259748	C2_FS	RNA-Seq	PCR	TRANSCRIPTOMIC	PAIRED	0	ILLUMINA	Illumina HiSeq 2000	SRP020361	PRJNA194157		194157	SRS406488	SAMN01991084	simple	7460	Apis mellifera	Apis_mellifera_nurse_sting_glands							no					UC DAVIS	SRA069950
	SRR2032930	2015-06-01 02:51:44	2015-12-12 02:14:04	44756208	8525499199	44756208	190	5893		SRX1033073	EA Brains 1	RNA-Seq	unspecified	TRANSCRIPTOMIC	PAIRED	0	ILLUMINA	Illumina HiSeq 2000	SRP056006	PRJNA277772		277772	SRS940677	SAMN03396614	simple	7460	Apis mellifera	EA Brains 1					female		no						SRA246104
	SRR2033015	2015-06-01 02:51:44	2015-12-12 02:33:55	44327961	8443896736	44327961	190	5834		SRX1033075	EA Brains 3	RNA-Seq	unspecified	TRANSCRIPTOMIC	PAIRED	0	ILLUMINA	Illumina HiSeq 2000	SRP056006	PRJNA277772		277772	SRS940681	SAMN03396616	simple	7460	Apis mellifera	EA Brains 3					female		no						SRA246104
	SRR2034271	2016-05-19 00:00:00	2015-05-22 21:41:35	45362050	9163134100	45362050	202	5816		SRX1034489		RNA-Seq	unspecified	TRANSCRIPTOMIC	PAIRED	101	ILLUMINA	Illumina HiSeq 2000	SRP058509	PRJNA284414		284414	SRS942000	SAMN03702004	simple	7469	Apis mellifera ligustica	S. alvi + L. passim; Hive (RS274-d)					female		no					USDA	SRA268968
	SRR1538850	2015-11-05 15:05:19	2014-08-08 01:24:20	163202336	8160116800	0	50	5812		SRX671701		RNA-Seq	size fractionation	TRANSCRIPTOMIC	SINGLE	0	ILLUMINA	Illumina Genome Analyzer II	SRP045310	PRJNA257666		257666	SRS676184	SAMN02954391	simple	7460	Apis mellifera	Males Embryos_24h					male		no					UNIVERSIDADE DE SÃO PAULO	SRA177950
	SRR806693	2013-09-27 00:00:00	2013-04-05 04:38:39	42897614	8665318028	42897614	202	5779		SRX259721	C2_FD	RNA-Seq	PCR	TRANSCRIPTOMIC	PAIRED	0	ILLUMINA	Illumina HiSeq 2000	SRP020361	PRJNA194157		194157	SRS406463	SAMN01991080	simple	7460	Apis mellifera	Apis_mellifera_forager_digestive_tracts							no					UC DAVIS	SRA069950
	SRR2034269	2016-05-19 00:00:00	2015-05-22 20:40:58	44470902	8983122204	44470902	202	5714		SRX1034486		RNA-Seq	unspecified	TRANSCRIPTOMIC	PAIRED	101	ILLUMINA	Illumina HiSeq 2000	SRP058509	PRJNA284414		284414	SRS941997	SAMN03702003	simple	7469	Apis mellifera ligustica	L. passim; Hive (RS274-c)					female		no					USDA	SRA268968
	SRR3569811	2017-01-01 00:00:00	2016-05-23 05:30:25	38369213	7673842600	38369213	200	5032		SRX1791643		RNA-Seq	PCR	TRANSCRIPTOMIC	PAIRED	0	ILLUMINA	Illumina HiSeq 2000	SRP075526	PRJNA322424		322424	SRS1461642	SAMN05162530	simple	7460	Apis mellifera	Apis mellifera					pooled male and female		no					OEBIOTECH	SRA427906
	SRR935178	2014-07-10 00:00:00	2013-09-25 20:08:02	41319101	8263820200	41319101	200	5029		SRX323046	Forager_1_brain	RNA-Seq	PCR	TRANSCRIPTOMIC	PAIRED	0	ILLUMINA	Illumina HiSeq 2000	SRP027395	PRJNA211831		211831	SRS458064	SAMN02230640	simple	7460	Apis mellifera	Apis_mellifera_forager_brains							no					UC DAVIS	SRA092460
	SRR3569812	2017-01-01 00:00:00	2016-05-23 22:51:46	37815556	7563111200	37815556	200	4950		SRX1791643		RNA-Seq	PCR	TRANSCRIPTOMIC	PAIRED	0	ILLUMINA	Illumina HiSeq 2000	SRP075526	PRJNA322424		322424	SRS1461642	SAMN05162530	simple	7460	Apis mellifera	Apis mellifera					pooled male and female		no					OEBIOTECH	SRA427906
	SRR1653580	2015-01-22 16:39:17	2014-11-16 21:06:52	38949248	7867748096	38949248	202	4858		SRX661188	Larvae	RNA-Seq	unspecified	TRANSCRIPTOMIC	PAIRED	101	ILLUMINA	Illumina HiSeq 2000	SRP043101	PRJNA235974	2	235974	SRS634163	SAMN02592885	simple	7461	Apis cerana	ACSNU							no					SEOUL NATIONAL UNIVERSITY	SRA176543
	SRR2032907	2015-06-01 02:51:44	2015-12-12 02:30:33	35858664	6830608805	35858664	190	4735		SRX1033070	AE Brains 2	RNA-Seq	unspecified	TRANSCRIPTOMIC	PAIRED	0	ILLUMINA	Illumina HiSeq 2000	SRP056006	PRJNA277772		277772	SRS940676	SAMN03396612	simple	7460	Apis mellifera	AE Brains 2					female		no						SRA246104
	SRR1182313	2014-06-12 00:00:00	2014-03-03 18:43:46	37729366	7545873200	37729366	200	4692		SRX480712	Midgut_Nurse	RNA-Seq	PCR	TRANSCRIPTOMIC	PAIRED	0	ILLUMINA	Illumina HiSeq 2500	SRP038202	PRJNA238833		238833	SRS565561	SAMN02671243	simple	44477	Apis mellifera mellifera	Apis Nurse Midgut Transcriptome					female		no					UNIVERSITY OF CALIFORNIA, DAVIS	SRA140631
	SRR935179	2014-07-10 00:00:00	2013-09-25 20:04:54	37251049	7450209800	37251049	200	4544		SRX323047	Forager_2_brain	RNA-Seq	PCR	TRANSCRIPTOMIC	PAIRED	0	ILLUMINA	Illumina HiSeq 2000	SRP027395	PRJNA211831		211831	SRS458064	SAMN02230640	simple	7460	Apis mellifera	Apis_mellifera_forager_brains							no					UC DAVIS	SRA092460
	SRR922438	2014-06-25 00:00:00	2013-07-18 15:29:09	33434112	6753690624	33434112	202	4450		SRX316170		RNA-Seq	unspecified	TRANSCRIPTOMIC	PAIRED	100	ILLUMINA	Illumina HiSeq 2000	SRP026320	PRJNA209400		209400	SRS453630	SAMN02212679	simple	88217	Apis mellifera carnica	M							no					YANGZHOU UNIVERSITY	SRA091584
	SRR935175	2014-07-10 00:00:00	2013-07-18 14:29:28	35587856	7117571200	35587856	200	4357		SRX323043	Nurse_1_brain	RNA-Seq	PCR	TRANSCRIPTOMIC	PAIRED	0	ILLUMINA	Illumina HiSeq 2000	SRP027395	PRJNA211831		211831	SRS458063	SAMN02230641	simple	7460	Apis mellifera	Apis_mellifera_nurse_brains							no					UC DAVIS	SRA092460
	SRR806701	2013-09-27 00:00:00	2013-04-06 05:18:59	32258693	6516255986	32258693	202	4340		SRX259745	C2_ND	RNA-Seq	PCR	TRANSCRIPTOMIC	PAIRED	0	ILLUMINA	Illumina HiSeq 2000	SRP020361	PRJNA194157		194157	SRS406483	SAMN01991083	simple	7460	Apis mellifera	Apis_mellifera_nurse_digestive_tracts							no					UC DAVIS	SRA069950
	SRR3569813	2017-01-01 00:00:00	2016-05-23 22:46:06	32869316	6573863200	32869316	200	4299		SRX1791643		RNA-Seq	PCR	TRANSCRIPTOMIC	PAIRED	0	ILLUMINA	Illumina HiSeq 2000	SRP075526	PRJNA322424		322424	SRS1461642	SAMN05162530	simple	7460	Apis mellifera	Apis mellifera					pooled male and female		no					OEBIOTECH	SRA427906
	SRR935172	2014-07-10 00:00:00	2013-07-15 23:21:07	33021424	6604284800	33021424	200	4058		SRX322894	Newly_emerged_1_brain	RNA-Seq	PCR	TRANSCRIPTOMIC	PAIRED	0	ILLUMINA	Illumina HiSeq 2000	SRP027395	PRJNA211831		211831	SRS457956	SAMN02230642	simple	7460	Apis mellifera	Apis_mellifera_newly_emerged_brains							no					UC DAVIS	SRA092460
	SRR935176	2014-07-10 00:00:00	2013-09-25 20:08:19	32018848	6403769600	32018848	200	3926		SRX323044	Nurse_2_brain	RNA-Seq	PCR	TRANSCRIPTOMIC	PAIRED	0	ILLUMINA	Illumina HiSeq 2000	SRP027395	PRJNA211831		211831	SRS458063	SAMN02230641	simple	7460	Apis mellifera	Apis_mellifera_nurse_brains							no					UC DAVIS	SRA092460
	SRR935173	2014-07-10 00:00:00	2013-07-16 16:21:05	30661714	6132342800	30661714	200	3756		SRX323041	Newly_emerged_2_brain	RNA-Seq	PCR	TRANSCRIPTOMIC	PAIRED	0	ILLUMINA	Illumina HiSeq 2000	SRP027395	PRJNA211831		211831	SRS457956	SAMN02230642	simple	7460	Apis mellifera	Apis_mellifera_newly_emerged_brains							no					UC DAVIS	SRA092460
	SRR935180	2014-07-10 00:00:00	2013-09-25 20:17:01	29796854	5959370800	29796854	200	3645		SRX323048	Forager_3_brain	RNA-Seq	PCR	TRANSCRIPTOMIC	PAIRED	0	ILLUMINA	Illumina HiSeq 2000	SRP027395	PRJNA211831		211831	SRS458064	SAMN02230640	simple	7460	Apis mellifera	Apis_mellifera_forager_brains							no					UC DAVIS	SRA092460
	SRR935177	2014-07-10 00:00:00	2013-09-25 20:05:52	29295493	5859098600	29295493	200	3561		SRX323045	Nurse_3_brain	RNA-Seq	PCR	TRANSCRIPTOMIC	PAIRED	0	ILLUMINA	Illumina HiSeq 2000	SRP027395	PRJNA211831		211831	SRS458063	SAMN02230641	simple	7460	Apis mellifera	Apis_mellifera_nurse_brains							no					UC DAVIS	SRA092460
	SRR6505782	2018-03-07 15:09:13	2018-01-24 06:13:35	28958571	8687571300	28958571	300	3544		SRX3594388	WHCHIkulEAAARAAPEI-67	RNA-Seq	RANDOM PCR	TRANSCRIPTOMIC	PAIRED	0	ILLUMINA	HiSeq X Ten	SRP131292	PRJNA431178		431178	SRS2866356	SAMN08384755	simple	7461	Apis cerana	AC5_D2							no						SRA651817
	SRR6506058	2018-03-07 15:09:13	2018-01-24 09:34:00	28805799	8641739700	28805799	300	3533		SRX3594642	WHCHIxwrTAADRAAPEI-77	RNA-Seq	RANDOM PCR	TRANSCRIPTOMIC	PAIRED	0	ILLUMINA	HiSeq X Ten	SRP131292	PRJNA431178		431178	SRS2867076	SAMN08384754	simple	7461	Apis cerana	AC5_D1							no						SRA651880
	SRR3569809	2017-01-01 00:00:00	2016-05-23 22:44:12	26854622	5370924400	26854622	200	3525		SRX1791643		RNA-Seq	PCR	TRANSCRIPTOMIC	PAIRED	0	ILLUMINA	Illumina HiSeq 2000	SRP075526	PRJNA322424		322424	SRS1461642	SAMN05162530	simple	7460	Apis mellifera	Apis mellifera					pooled male and female		no					OEBIOTECH	SRA427906
	SRR6505209	2018-03-07 15:10:12	2018-01-24 01:15:56	28837924	8651377200	28837924	300	3499		SRX3593815	WHCHIxwrTAABRAAPEI-75	RNA-Seq	RANDOM PCR	TRANSCRIPTOMIC	PAIRED	0	ILLUMINA	HiSeq X Ten	SRP131292	PRJNA431178		431178	SRS2866563	SAMN08384752	simple	7461	Apis cerana	AC4_D2							no						SRA651761
	SRR6505783	2018-03-07 15:10:12	2018-01-24 06:20:13	28756229	8626868700	28756229	300	3487		SRX3594389	WHCHIkulEAABRAAPEI-68	RNA-Seq	RANDOM PCR	TRANSCRIPTOMIC	PAIRED	0	ILLUMINA	HiSeq X Ten	SRP131292	PRJNA431178		431178	SRS2866359	SAMN08384756	simple	7461	Apis cerana	AC5_D3							no						SRA651818
	SRR6505785	2018-03-07 15:10:12	2018-01-24 06:23:36	28443245	8532973500	28443245	300	3478		SRX3594391	WHCHIkulEAACRAAPEI-69	RNA-Seq	RANDOM PCR	TRANSCRIPTOMIC	PAIRED	0	ILLUMINA	HiSeq X Ten	SRP131292	PRJNA431178		431178	SRS2866364	SAMN08384757	simple	7461	Apis cerana	AC6_D1							no						SRA651819
	SRR6505206	2018-03-07 15:10:12	2018-01-24 01:10:29	28519738	8555921400	28519738	300	3471		SRX3593812	WHCHIxwrTAAARAAPEI-72	RNA-Seq	RANDOM PCR	TRANSCRIPTOMIC	PAIRED	0	ILLUMINA	HiSeq X Ten	SRP131292	PRJNA431178		431178	SRS2866561	SAMN08384702	simple	7461	Apis cerana	AC4_D1							no						SRA651758
	SRR6505784	2018-03-07 15:10:12	2018-01-24 06:21:23	28443155	8532946500	28443155	300	3471		SRX3594390	WHCHIkulEAADRAAPEI-70	RNA-Seq	RANDOM PCR	TRANSCRIPTOMIC	PAIRED	0	ILLUMINA	HiSeq X Ten	SRP131292	PRJNA431178		431178	SRS2866365	SAMN08384758	simple	7461	Apis cerana	AC6_D2							no						SRA651820
	SRR2032857	2015-06-30 08:43:58	2015-05-19 18:18:10	30098422	5309172597	30098422	176	3447		SRX1033068	EA Guards Pool 2	RNA-Seq	unspecified	TRANSCRIPTOMIC	PAIRED	0	ILLUMINA	Illumina HiSeq 2000	SRP056006	PRJNA277772		277772	SRS940673	SAMN03396610	simple	7460	Apis mellifera	EA Guards Pool 2					female		no						SRA246104
	SRR6506157	2018-03-07 15:10:12	2018-01-24 10:24:02	28325257	8497577100	28325257	300	3445		SRX3594741	WHCHIkulEAAERAAPEI-71	RNA-Seq	RANDOM PCR	TRANSCRIPTOMIC	PAIRED	0	ILLUMINA	HiSeq X Ten	SRP131292	PRJNA431178		431178	SRS2867162	SAMN08384759	simple	7461	Apis cerana	AC6_D3							no						SRA651916
	SRR6505211	2018-03-07 15:10:12	2018-01-24 01:22:24	28603371	8581011300	28603371	300	3440		SRX3593817	WHCHIxwrTAACRAAPEI-76	RNA-Seq	RANDOM PCR	TRANSCRIPTOMIC	PAIRED	0	ILLUMINA	HiSeq X Ten	SRP131292	PRJNA431178		431178	SRS2866562	SAMN08384753	simple	7461	Apis cerana	AC4_D3							no						SRA651764
	SRR1653605	2015-01-22 16:39:17	2014-11-16 23:44:17	25463563	5143639726	25463563	202	3370		SRX661188	Larvae	RNA-Seq	unspecified	TRANSCRIPTOMIC	PAIRED	101	ILLUMINA	Illumina HiSeq 2000	SRP043101	PRJNA235974	2	235974	SRS634163	SAMN02592885	simple	7461	Apis cerana	ACSNU							no					SEOUL NATIONAL UNIVERSITY	SRA176543
	SRR5116306	2016-12-21 10:50:32	2016-12-16 10:47:01	24632580	4975781160	24632580	202	3340		SRX2431642	HB_S52	RNA-Seq	size fractionation	TRANSCRIPTOMIC	PAIRED	0	ILLUMINA	Illumina HiSeq 2000	SRP095247	PRJNA357705		357705	SRS1867504	SAMN06159582	simple	7460	Apis mellifera	Deformed honey bee S52					female		no						SRA504862
	SRR5116305	2016-12-21 10:58:44	2016-12-16 10:55:58	24894389	5028666578	24894389	202	3332		SRX2431641	HB_S21	RNA-Seq	size fractionation	TRANSCRIPTOMIC	PAIRED	0	ILLUMINA	Illumina HiSeq 2000	SRP095247	PRJNA357705		357705	SRS1867503	SAMN06159577	simple	7460	Apis mellifera	Asymptomatic honey bee S21					female		no						SRA504862
	SRR1182637	2014-03-04 14:12:07	2014-03-04 14:08:17	25705087	4618903217	25705087	179	3311		SRX480996	K14_H_3d	RNA-Seq	size fractionation	TRANSCRIPTOMIC	PAIRED	400	ILLUMINA	Illumina HiSeq 2000	SRP039391	PRJNA240064	2	240064	SRS565770	SAMN02673097	simple	7460	Apis mellifera	K14_H_3d					sterile female		no						SRA056350
	SRR584184	2013-07-25 00:00:00	2015-08-07 01:07:02	25705087	4618903217	25705087	179	3311		SRX188589		RNA-Seq	size fractionation	TRANSCRIPTOMIC	PAIRED	400	ILLUMINA	Illumina HiSeq 2000	SRP015803	PRJNA175445		175445	SRS364755	SAMN01094242	simple	7460	Apis mellifera	K14 H 3d					female		no				fat body		SRA056378
	ERR171557	2012-12-01 14:48:11	2012-12-01 14:48:03	81643049	4082152450	0	50	3307		ERX147449	unspecified	OTHER	unspecified	TRANSCRIPTOMIC	SINGLE	0	ABI_SOLID	AB SOLiD 4 System	ERP001796	PRJEB3266		204808	ERS176011	SAMEA1523780	simple	7460	Apis mellifera	ReinhardHoneyBeeLarvae4							no					DPSQ	ERA163331
	SRR935174	2014-07-10 00:00:00	2013-07-16 18:22:08	26865878	5373175600	26865878	200	3276		SRX323042	Newly_emerged_3_brain	RNA-Seq	PCR	TRANSCRIPTOMIC	PAIRED	0	ILLUMINA	Illumina HiSeq 2000	SRP027395	PRJNA211831		211831	SRS457956	SAMN02230642	simple	7460	Apis mellifera	Apis_mellifera_newly_emerged_brains							no					UC DAVIS	SRA092460
	SRR1653592	2015-01-22 16:39:17	2014-11-16 22:26:00	24681970	4985757940	24681970	202	3271		SRX661188	Larvae	RNA-Seq	unspecified	TRANSCRIPTOMIC	PAIRED	101	ILLUMINA	Illumina HiSeq 2000	SRP043101	PRJNA235974	2	235974	SRS634163	SAMN02592885	simple	7461	Apis cerana	ACSNU							no					SEOUL NATIONAL UNIVERSITY	SRA176543
	SRR1182310	2014-06-12 00:00:00	2014-03-03 18:02:43	25767228	5153445600	25767228	200	3259		SRX480712	Midgut_Nurse	RNA-Seq	PCR	TRANSCRIPTOMIC	PAIRED	0	ILLUMINA	Illumina HiSeq 2500	SRP038202	PRJNA238833		238833	SRS565561	SAMN02671243	simple	44477	Apis mellifera mellifera	Apis Nurse Midgut Transcriptome					female		no					UNIVERSITY OF CALIFORNIA, DAVIS	SRA140631
	SRR5116308	2016-12-21 10:50:28	2016-12-16 10:48:39	23639112	4775100624	23639112	202	3139		SRX2431644	HB_S17	RNA-Seq	size fractionation	TRANSCRIPTOMIC	PAIRED	0	ILLUMINA	Illumina HiSeq 2000	SRP095247	PRJNA357705		357705	SRS1867506	SAMN06159579	simple	7460	Apis mellifera	Asymptomatic honey bee S17					female		no						SRA504862
	SRR1914351	2016-03-11 21:19:56	2015-03-30 21:00:52	25279833	4550369940	25279833	180	3099		SRX955730		RNA-Seq	size fractionation	TRANSCRIPTOMIC	PAIRED	0	ILLUMINA	Illumina HiSeq 2000	SRP056129	PRJNA277991		277991	SRS873534	SAMN03401146	simple	94128	Apis cerana cerana	Diploid drone					male		no				whole body without alimentary canal	JIANGXI AGRICULTURAL UNIVERSITY	SRA246375
	SRR6823683	2018-03-11 12:37:12	2018-03-11 12:34:13	34851751	7040053702	34851751	202	3089		SRX3780221	apis_mellifera_syriaca	RNA-Seq	RANDOM	TRANSCRIPTOMIC	PAIRED	0	ILLUMINA	Illumina HiSeq 2000	SRP134712	PRJNA437728		437728	SRS3033801	SAMN08683676	simple	279977	Apis mellifera syriaca	apis_mellifera_syriaca							no						SRA665563
	SRR1914350	2016-03-11 21:19:56	2015-03-30 21:03:11	25319609	4557529620	25319609	180	3080		SRX955729		RNA-Seq	size fractionation	TRANSCRIPTOMIC	PAIRED	0	ILLUMINA	Illumina HiSeq 2000	SRP056129	PRJNA277991		277991	SRS873533	SAMN03401145	simple	7461	Apis cerana	Haploid drone					male		no				whole body without alimentary canal	JIANGXI AGRICULTURAL UNIVERSITY	SRA246375
	SRR2032921	2015-06-01 02:51:44	2015-12-12 02:34:57	22442460	4274988200	22442460	190	2958		SRX1033071	AE Brains 3	RNA-Seq	unspecified	TRANSCRIPTOMIC	PAIRED	0	ILLUMINA	Illumina HiSeq 2000	SRP056006	PRJNA277772		277772	SRS940679	SAMN03396613	simple	7460	Apis mellifera	AE Brains 3					female		no						SRA246104
	SRR5109832	2017-05-02 13:08:24	2016-12-14 07:01:06	44731123	8946224600	44731123	200	2889		SRX2422224	SASBC1	RNA-Seq	RANDOM	TRANSCRIPTOMIC	PAIRED	0	ILLUMINA	Illumina HiSeq 2000	SRP095071	PRJNA357165		357165	SRS1859374	SAMN06140208	simple	7460	Apis mellifera	SASBC1							no						SRA503449
	SRR5109829	2017-05-02 13:08:24	2016-12-14 07:06:07	45393799	9078759800	45393799	200	2884		SRX2422221	NEAWD1151	RNA-Seq	RANDOM	TRANSCRIPTOMIC	PAIRED	0	ILLUMINA	Illumina HiSeq 2000	SRP095071	PRJNA357165		357165	SRS1859371	SAMN06140204	simple	7460	Apis mellifera	NEAWD1151							no						SRA503449
	SRR849283	2013-05-20 00:00:00	2013-05-10 08:32:41	24679321	4442277780	24679321	180	2734		SRX276252		RNA-Seq	size fractionation	TRANSCRIPTOMIC	PAIRED	0	ILLUMINA	Illumina HiSeq 2000	SRP022191	PRJNA201395		201395	SRS419456	SAMN02117328	simple	7460	Apis mellifera	Apis mellifera developed from larvae fed with Apis cerana royal jelly					female		no					JIANGXI AGRICULTURAL UNIVERSITY	SRA075403
	SRR1182312	2014-06-12 00:00:00	2014-03-03 18:33:47	21782475	4356495000	21782475	200	2716		SRX480712	Midgut_Nurse	RNA-Seq	PCR	TRANSCRIPTOMIC	PAIRED	0	ILLUMINA	Illumina HiSeq 2500	SRP038202	PRJNA238833		238833	SRS565561	SAMN02671243	simple	44477	Apis mellifera mellifera	Apis Nurse Midgut Transcriptome					female		no					UNIVERSITY OF CALIFORNIA, DAVIS	SRA140631
	SRR5109823	2017-05-02 13:08:24	2016-12-14 06:59:27	43418765	8683753000	43418765	200	2714		SRX2422215	NEAWD1442	RNA-Seq	RANDOM	TRANSCRIPTOMIC	PAIRED	0	ILLUMINA	Illumina HiSeq 2000	SRP095071	PRJNA357165		357165	SRS1859165	SAMN06140203	simple	7460	Apis mellifera	NEAWD1442							no						SRA503449
	SRR5109826	2017-05-02 13:08:24	2016-12-14 06:58:15	42022291	8404458200	42022291	200	2704		SRX2422218	SASBK2	RNA-Seq	RANDOM	TRANSCRIPTOMIC	PAIRED	0	ILLUMINA	Illumina HiSeq 2000	SRP095071	PRJNA357165		357165	SRS1859368	SAMN06140209	simple	7460	Apis mellifera	SASBK2							no						SRA503449
	SRR849282	2013-05-20 00:00:00	2013-05-10 08:35:17	24485593	4407406740	24485593	180	2691		SRX276249		RNA-Seq	size fractionation	TRANSCRIPTOMIC	PAIRED	0	ILLUMINA	Illumina HiSeq 2000	SRP022191	PRJNA201395		201395	SRS419454	SAMN02117327	simple	7460	Apis mellifera	Apis mellifera developed from larvae fed with Apis mellifera royal jelly					female		no					JIANGXI AGRICULTURAL UNIVERSITY	SRA075403
	SRR893035	2014-05-13 00:00:00	2013-06-19 10:32:02	18552320	3710464000	18552320	200	2646		SRX300867		RNA-Seq	PCR	TRANSCRIPTOMIC	PAIRED	220	ILLUMINA	Illumina HiSeq 2000	SRP024289	PRJNA207482		207482	SRS440517	SAMN02192665	simple	7460	Apis mellifera	t2					Female		no					UNIVERSITY OF ILLINOIS	SRA089077
	SRR893036	2014-05-13 00:00:00	2013-06-19 10:31:40	18043338	3608667600	18043338	200	2580		SRX300867		RNA-Seq	PCR	TRANSCRIPTOMIC	PAIRED	220	ILLUMINA	Illumina HiSeq 2000	SRP024289	PRJNA207482		207482	SRS440517	SAMN02192665	simple	7460	Apis mellifera	t2					Female		no					UNIVERSITY OF ILLINOIS	SRA089077
	SRR2032844	2015-06-30 08:43:58	2015-05-19 18:21:34	22288468	3931393457	22288468	176	2548		SRX1033066	EA Guards Pool 1	RNA-Seq	unspecified	TRANSCRIPTOMIC	PAIRED	0	ILLUMINA	Illumina HiSeq 2000	SRP056006	PRJNA277772		277772	SRS940672	SAMN03396609	simple	7460	Apis mellifera	EA Guards Pool 1					female		no						SRA246104
	SRR893027	2014-05-13 00:00:00	2013-06-19 10:29:38	17844354	3568870800	17844354	200	2545		SRX300863		RNA-Seq	PCR	TRANSCRIPTOMIC	PAIRED	220	ILLUMINA	Illumina HiSeq 2000	SRP024289	PRJNA207482		207482	SRS440513	SAMN02192661	simple	7460	Apis mellifera	c4					Female		no					UNIVERSITY OF ILLINOIS	SRA089077
	SRR893043	2014-05-13 00:00:00	2013-06-19 10:53:47	17707148	3541429600	17707148	200	2530		SRX300871		RNA-Seq	PCR	TRANSCRIPTOMIC	PAIRED	220	ILLUMINA	Illumina HiSeq 2000	SRP024289	PRJNA207482		207482	SRS440521	SAMN02192669	simple	7460	Apis mellifera	t6					Female		no					UNIVERSITY OF ILLINOIS	SRA089077
	SRR536773	2015-07-22 17:08:28	2015-11-24 10:38:43	25790755	4642335900	25790755	180	2486		SRX175819		RNA-Seq	size fractionation	TRANSCRIPTOMIC	PAIRED	200	ILLUMINA	Illumina HiSeq 2000	SRP014784	PRJNA161655		161655	SRS355218	SAMN01112383	simple	94128	Apis cerana cerana	Apis cerana cerana							no					JIANGXI AGRICULTURAL UNIVERSITY	SRA056420
	SRR893028	2014-05-13 00:00:00	2013-06-19 10:47:23	17342006	3468401200	17342006	200	2479		SRX300863		RNA-Seq	PCR	TRANSCRIPTOMIC	PAIRED	220	ILLUMINA	Illumina HiSeq 2000	SRP024289	PRJNA207482		207482	SRS440513	SAMN02192661	simple	7460	Apis mellifera	c4					Female		no					UNIVERSITY OF ILLINOIS	SRA089077
	SRR2032816	2015-06-30 08:43:58	2015-05-19 18:14:34	21883857	3860110451	21883857	176	2479		SRX1033063	EA Larvae Pool 2	RNA-Seq	unspecified	TRANSCRIPTOMIC	PAIRED	0	ILLUMINA	Illumina HiSeq 2000	SRP056006	PRJNA277772		277772	SRS940669	SAMN03396606	simple	7460	Apis mellifera	EA Larvae Pool 2					female		no						SRA246104
	SRR893044	2014-05-13 00:00:00	2013-06-19 10:32:49	17176158	3435231600	17176158	200	2460		SRX300871		RNA-Seq	PCR	TRANSCRIPTOMIC	PAIRED	220	ILLUMINA	Illumina HiSeq 2000	SRP024289	PRJNA207482		207482	SRS440521	SAMN02192669	simple	7460	Apis mellifera	t6					Female		no					UNIVERSITY OF ILLINOIS	SRA089077
	SRR2032812	2015-06-30 08:43:58	2015-05-19 23:02:42	21525260	3796743825	21525260	176	2449		SRX1033059	AE Larvae Pool 1	RNA-Seq	unspecified	TRANSCRIPTOMIC	PAIRED	0	ILLUMINA	Illumina HiSeq 2000	SRP056006	PRJNA277772		277772	SRS940665	SAMN03396603	simple	7460	Apis mellifera	AE Larvae Pool 1					female		no						SRA246104
	SRR404260	2012-02-09 01:24:47	2012-08-11 18:12:35	58626829	2931341450	0	50	2434		SRX118559	96h Worker	RNA-Seq	PCR	TRANSCRIPTOMIC	SINGLE	0	ABI_SOLID	AB SOLiD System 3.0	SRP010763			0	SRS291225	SAMN00780690	simple	7469	Apis mellifera ligustica	96h Worker							no					BIGCAS-KL	SRA049904
	SRR5615334	2017-10-16 16:07:36	2017-05-26 07:20:05	42991597	6749629998	42991597	156	2422		SRX2862015	AmelFGrnaseq	RNA-Seq	RANDOM	TRANSCRIPTOMIC	PAIRED	0	ILLUMINA	NextSeq 500	SRP107945	PRJNA386859		386859	SRS2231323	SAMN07136317	simple	7460	Apis mellifera	Apis mellifera female germline							no						SRA566923
	SRR893039	2014-05-13 00:00:00	2013-06-19 10:32:44	16852025	3370405000	16852025	200	2408		SRX300869		RNA-Seq	PCR	TRANSCRIPTOMIC	PAIRED	220	ILLUMINA	Illumina HiSeq 2000	SRP024289	PRJNA207482		207482	SRS440519	SAMN02192667	simple	7460	Apis mellifera	t4					Female		no					UNIVERSITY OF ILLINOIS	SRA089077
	SRR404258	2012-02-09 01:24:47	2012-08-11 18:10:55	57628541	2881427050	0	50	2394		SRX118557	72h Worker	RNA-Seq	PCR	TRANSCRIPTOMIC	SINGLE	0	ABI_SOLID	AB SOLiD System 3.0	SRP010763			0	SRS291222	SAMN00780687	simple	7469	Apis mellifera ligustica	72h Worker							no					BIGCAS-KL	SRA049904
	SRR802538	2013-09-27 00:00:00	2013-04-03 18:35:59	18096640	3655521280	18096640	202	2388		SRX258458	C1_FS	RNA-Seq	PCR	TRANSCRIPTOMIC	PAIRED	0	ILLUMINA	Illumina HiSeq 2000	SRP020361	PRJNA194157		194157	SRS406486	SAMN01991081	simple	7460	Apis mellifera	Apis_mellifera_forager_sting_glands							no					UC DAVIS	SRA069950
	SRR802556	2013-09-27 00:00:00	2013-04-05 15:04:22	17758518	3587220636	17758518	202	2364		SRX258462	C1_NS	RNA-Seq	PCR	TRANSCRIPTOMIC	PAIRED	0	ILLUMINA	Illumina HiSeq 2000	SRP020361	PRJNA194157		194157	SRS406488	SAMN01991084	simple	7460	Apis mellifera	Apis_mellifera_nurse_sting_glands							no					UC DAVIS	SRA069950
	SRR5615342	2017-10-16 16:07:36	2017-05-26 07:27:59	41166003	6464531934	41166003	157	2358		SRX2862023	AmelMGrnaseq	RNA-Seq	RANDOM	TRANSCRIPTOMIC	PAIRED	0	ILLUMINA	NextSeq 500	SRP107945	PRJNA386859		386859	SRS2231328	SAMN07136319	simple	7460	Apis mellifera	Apis mellifera male germline							no						SRA566926
	SRR404259	2012-02-09 01:24:47	2012-08-11 18:10:38	56613619	2830680950	0	50	2351		SRX118558	96h Queen	RNA-Seq	PCR	TRANSCRIPTOMIC	SINGLE	0	ABI_SOLID	AB SOLiD System 3.0	SRP010763			0	SRS291224	SAMN00780689	simple	7469	Apis mellifera ligustica	96h Queen							no					BIGCAS-KL	SRA049904
	SRR893040	2014-05-13 00:00:00	2013-06-19 10:32:19	16356237	3271247400	16356237	200	2343		SRX300869		RNA-Seq	PCR	TRANSCRIPTOMIC	PAIRED	220	ILLUMINA	Illumina HiSeq 2000	SRP024289	PRJNA207482		207482	SRS440519	SAMN02192667	simple	7460	Apis mellifera	t4					Female		no					UNIVERSITY OF ILLINOIS	SRA089077
	SRR893041	2014-05-13 00:00:00	2013-06-19 10:54:37	16014901	3202980200	16014901	200	2290		SRX300870		RNA-Seq	PCR	TRANSCRIPTOMIC	PAIRED	220	ILLUMINA	Illumina HiSeq 2000	SRP024289	PRJNA207482		207482	SRS440520	SAMN02192668	simple	7460	Apis mellifera	t5					Female		no					UNIVERSITY OF ILLINOIS	SRA089077
	SRR802386	2013-09-27 00:00:00	2013-04-02 22:05:09	16869242	3407586884	16869242	202	2243		SRX258410	SAMN01991080	RNA-Seq	PCR	TRANSCRIPTOMIC	PAIRED	0	ILLUMINA	Illumina HiSeq 2000	SRP020361	PRJNA194157		194157	SRS406463	SAMN01991080	simple	7460	Apis mellifera	Apis_mellifera_forager_digestive_tracts							no					UC DAVIS	SRA069950
	SRR893021	2014-05-13 00:00:00	2013-06-19 10:31:51	15585942	3117188400	15585942	200	2228		SRX300861		RNA-Seq	PCR	TRANSCRIPTOMIC	PAIRED	220	ILLUMINA	Illumina HiSeq 2000	SRP024289	PRJNA207482		207482	SRS440512	SAMN02192643	simple	7460	Apis mellifera	c1							no					UNIVERSITY OF ILLINOIS	SRA089077
	SRR2032813	2015-06-30 08:43:58	2015-05-19 18:14:37	19682147	3471623130	19682147	176	2227		SRX1033060	AE Larvae Pool 2	RNA-Seq	unspecified	TRANSCRIPTOMIC	PAIRED	0	ILLUMINA	Illumina HiSeq 2000	SRP056006	PRJNA277772		277772	SRS940667	SAMN03396604	simple	7460	Apis mellifera	AE Larvae Pool 2					female		no						SRA246104
	SRR893042	2014-05-13 00:00:00	2013-06-19 10:32:17	15473363	3094672600	15473363	200	2217		SRX300870		RNA-Seq	PCR	TRANSCRIPTOMIC	PAIRED	220	ILLUMINA	Illumina HiSeq 2000	SRP024289	PRJNA207482		207482	SRS440520	SAMN02192668	simple	7460	Apis mellifera	t5					Female		no					UNIVERSITY OF ILLINOIS	SRA089077
	SRR2032888	2015-06-01 02:51:44	2015-12-12 02:17:20	16747952	3190223956	16747952	190	2201		SRX1033069	AE Brains 1	RNA-Seq	unspecified	TRANSCRIPTOMIC	PAIRED	0	ILLUMINA	Illumina HiSeq 2000	SRP056006	PRJNA277772		277772	SRS940675	SAMN03396611	simple	7460	Apis mellifera	AE Brains 1					female		no						SRA246104
	SRR893022	2014-05-13 00:00:00	2013-06-19 10:46:43	15103120	3020624000	15103120	200	2164		SRX300861		RNA-Seq	PCR	TRANSCRIPTOMIC	PAIRED	220	ILLUMINA	Illumina HiSeq 2000	SRP024289	PRJNA207482		207482	SRS440512	SAMN02192643	simple	7460	Apis mellifera	c1							no					UNIVERSITY OF ILLINOIS	SRA089077
	SRR5615335	2017-10-16 16:07:36	2017-05-26 07:24:26	37572164	5901233684	37572164	157	2151		SRX2862016	AmelFSrnaseq	RNA-Seq	RANDOM	TRANSCRIPTOMIC	PAIRED	0	ILLUMINA	NextSeq 500	SRP107945	PRJNA386859		386859	SRS2231324	SAMN07136318	simple	7460	Apis mellifera	Apis mellifera female soma							no						SRA566924
	SRR893037	2014-05-13 00:00:00	2013-06-19 10:33:44	14892086	2978417200	14892086	200	2129		SRX300868		RNA-Seq	PCR	TRANSCRIPTOMIC	PAIRED	220	ILLUMINA	Illumina HiSeq 2000	SRP024289	PRJNA207482		207482	SRS440518	SAMN02192666	simple	7460	Apis mellifera	t3					Female		no					UNIVERSITY OF ILLINOIS	SRA089077
	SRR893029	2014-05-13 00:00:00	2013-06-19 10:32:34	14796157	2959231400	14796157	200	2112		SRX300864		RNA-Seq	PCR	TRANSCRIPTOMIC	PAIRED	220	ILLUMINA	Illumina HiSeq 2000	SRP024289	PRJNA207482		207482	SRS440514	SAMN02192662	simple	7460	Apis mellifera	c5					Female		no					UNIVERSITY OF ILLINOIS	SRA089077
	SRR893031	2014-05-13 00:00:00	2013-06-19 10:30:04	14513341	2902668200	14513341	200	2076		SRX300865		RNA-Seq	PCR	TRANSCRIPTOMIC	PAIRED	220	ILLUMINA	Illumina HiSeq 2000	SRP024289	PRJNA207482		207482	SRS440515	SAMN02192663	simple	7460	Apis mellifera	c6					Female		no					UNIVERSITY OF ILLINOIS	SRA089077
	SRR2032814	2015-06-30 08:43:58	2015-05-19 18:18:38	18197768	3210001330	18197768	176	2066		SRX1033062	EA Larvae Pool 1	RNA-Seq	unspecified	TRANSCRIPTOMIC	PAIRED	0	ILLUMINA	Illumina HiSeq 2000	SRP056006	PRJNA277772		277772	SRS940668	SAMN03396605	simple	7460	Apis mellifera	EA Larvae Pool 1					female		no						SRA246104
	SRR893038	2014-05-13 00:00:00	2013-06-19 10:31:57	14392838	2878567600	14392838	200	2062		SRX300868		RNA-Seq	PCR	TRANSCRIPTOMIC	PAIRED	220	ILLUMINA	Illumina HiSeq 2000	SRP024289	PRJNA207482		207482	SRS440518	SAMN02192666	simple	7460	Apis mellifera	t3					Female		no					UNIVERSITY OF ILLINOIS	SRA089077
	SRR1182580	2014-03-04 13:44:07	2014-03-04 13:41:32	16006025	2866097535	16006025	179	2058		SRX480994	K4_HP_8d	RNA-Seq	size fractionation	TRANSCRIPTOMIC	PAIRED	400	ILLUMINA	Illumina HiSeq 2000	SRP039391	PRJNA240064	2	240064	SRS565768	SAMN02673099	simple	7460	Apis mellifera	K4_HP_8d					sterile female		no						SRA056350
	SRR584147	2013-07-25 00:00:00	2015-08-07 01:27:41	16006025	2866097535	16006025	179	2058		SRX188599		RNA-Seq	size fractionation	TRANSCRIPTOMIC	PAIRED	400	ILLUMINA	Illumina HiSeq 2000	SRP015803	PRJNA175445		175445	SRS351811	SAMN01094244	simple	7460	Apis mellifera	K4 HP 8d					female		no				fat body		SRA056378
	SRR893030	2014-05-13 00:00:00	2013-06-19 10:46:13	14349708	2869941600	14349708	200	2054		SRX300864		RNA-Seq	PCR	TRANSCRIPTOMIC	PAIRED	220	ILLUMINA	Illumina HiSeq 2000	SRP024289	PRJNA207482		207482	SRS440514	SAMN02192662	simple	7460	Apis mellifera	c5					Female		no					UNIVERSITY OF ILLINOIS	SRA089077
	SRR404257	2012-02-09 01:24:47	2012-08-11 18:10:35	50191699	2509584950	0	50	2050		SRX118556	72h Queen	RNA-Seq	PCR	TRANSCRIPTOMIC	SINGLE	0	ABI_SOLID	AB SOLiD System 3.0	SRP010763			0	SRS291218	SAMN00780683	simple	7469	Apis mellifera ligustica	72h Queen							no					BIGCAS-KL	SRA049904
	SRR893023	2014-05-13 00:00:00	2013-06-19 10:33:29	14250566	2850113200	14250566	200	2035		SRX298154		RNA-Seq	PCR	TRANSCRIPTOMIC	PAIRED	220	ILLUMINA	Illumina HiSeq 2000	SRP024289	PRJNA207482		207482	SRS438291	SAMN02192659	simple	7460	Apis mellifera	c2					Female		no					UNIVERSITY OF ILLINOIS	SRA089077
	SRR893032	2014-05-13 00:00:00	2013-06-19 10:49:32	14108686	2821737200	14108686	200	2023		SRX300865		RNA-Seq	PCR	TRANSCRIPTOMIC	PAIRED	220	ILLUMINA	Illumina HiSeq 2000	SRP024289	PRJNA207482		207482	SRS440515	SAMN02192663	simple	7460	Apis mellifera	c6					Female		no					UNIVERSITY OF ILLINOIS	SRA089077
	SRR893025	2014-05-13 00:00:00	2013-06-11 11:25:05	14063349	2812669800	14063349	200	2010		SRX300862		RNA-Seq	PCR	TRANSCRIPTOMIC	PAIRED	220	ILLUMINA	Illumina HiSeq 2000	SRP024289	PRJNA207482		207482	SRS438185	SAMN02192660	simple	7460	Apis mellifera	c3					Female		no					UNIVERSITY OF ILLINOIS	SRA089077
	SRR4084099	2017-08-29 21:46:10	2016-08-28 22:26:12	23617586	5904396500	23617586	250	1996		SRX2059926	AmT2-1	RNA-Seq	PCR	TRANSCRIPTOMIC	PAIRED	0	ILLUMINA	Illumina HiSeq 2500	SRP083114	PRJNA339906		339906	SRS1651612	SAMN05615008	simple	7460	Apis mellifera	AmT2-1							no						SRA456722
	SRR1182578	2014-03-04 13:39:06	2014-03-04 13:35:52	15435777	2772627148	15435777	179	1991		SRX480992	K3_H_8d	RNA-Seq	size fractionation	TRANSCRIPTOMIC	PAIRED	400	ILLUMINA	Illumina HiSeq 2000	SRP039391	PRJNA240064	2	240064	SRS565766	SAMN02673101	simple	7460	Apis mellifera	K3_H_8d					sterile female		no						SRA056350
	SRR584187	2013-07-25 00:00:00	2015-08-07 00:59:56	15435777	2772627148	15435777	179	1991		SRX188601		RNA-Seq	size fractionation	TRANSCRIPTOMIC	PAIRED	400	ILLUMINA	Illumina HiSeq 2000	SRP015803	PRJNA175445		175445	SRS364764	SAMN01094246	simple	7460	Apis mellifera	K3 H 8d					female		no				fat body		SRA056378
	SRR893024	2014-05-13 00:00:00	2013-06-19 10:47:54	13842300	2768460000	13842300	200	1982		SRX298154		RNA-Seq	PCR	TRANSCRIPTOMIC	PAIRED	220	ILLUMINA	Illumina HiSeq 2000	SRP024289	PRJNA207482		207482	SRS438291	SAMN02192659	simple	7460	Apis mellifera	c2					Female		no					UNIVERSITY OF ILLINOIS	SRA089077
	SRR6823685	2018-03-11 12:36:11	2018-03-11 12:33:32	22438819	4532641438	22438819	202	1979		SRX3780223	Apis_Mellifera_intermissa	RNA-Seq	RANDOM	TRANSCRIPTOMIC	PAIRED	0	ILLUMINA	Illumina HiSeq 2000	SRP134714	PRJNA437730		437730	SRS3033803	SAMN08683678	simple	346610	Apis mellifera intermissa	Apis mellifera intermissa							no						SRA665565
	SRR893026	2014-05-13 00:00:00	2013-06-19 10:28:06	13788226	2757645200	13788226	200	1974		SRX300862		RNA-Seq	PCR	TRANSCRIPTOMIC	PAIRED	220	ILLUMINA	Illumina HiSeq 2000	SRP024289	PRJNA207482		207482	SRS438185	SAMN02192660	simple	7460	Apis mellifera	c3					Female		no					UNIVERSITY OF ILLINOIS	SRA089077
	SRR5116307	2016-12-21 10:43:19	2016-12-16 10:40:26	14207573	2869929746	14207573	202	1905		SRX2431643	HB_S38	RNA-Seq	size fractionation	TRANSCRIPTOMIC	PAIRED	0	ILLUMINA	Illumina HiSeq 2000	SRP095247	PRJNA357705		357705	SRS1867505	SAMN06159580	simple	7460	Apis mellifera	Deformed honey bee S38					female		no						SRA504862
	SRR801788	2013-09-27 00:00:00	2013-04-02 21:47:12	14323485	2893343970	14323485	202	1897		SRX258216	C1_FA	RNA-Seq	PCR	TRANSCRIPTOMIC	PAIRED	0	ILLUMINA	Illumina HiSeq 2000	SRP020361	PRJNA194157		194157	SRS405937	SAMN01991079	simple	7460	Apis mellifera	Apis_mellifera_forager_abdomens							no					UC DAVIS	SRA069950
	SRR5116303	2016-12-21 10:42:03	2016-12-16 10:39:42	13836027	2794877454	13836027	202	1864		SRX2431639	HB_S67	RNA-Seq	size fractionation	TRANSCRIPTOMIC	PAIRED	0	ILLUMINA	Illumina HiSeq 2000	SRP095247	PRJNA357705		357705	SRS1867501	SAMN06159581	simple	7460	Apis mellifera	Asymptomatic honey bee S67					female		no						SRA504862
	SRR801844	2013-09-27 00:00:00	2013-04-02 22:25:55	13992481	2826481162	13992481	202	1857		SRX258293	C1_NA	RNA-Seq	PCR	TRANSCRIPTOMIC	PAIRED	0	ILLUMINA	Illumina HiSeq 2000	SRP020361	PRJNA194157		194157	SRS406401	SAMN01991082	simple	7460	Apis mellifera	Apis_mellifera_nurse_abdomens							no					UC DAVIS	SRA069950
	SRR5109828	2017-05-02 13:08:24	2016-12-14 06:42:30	21141746	4228349200	21141746	200	1814		SRX2422220	TT12	RNA-Seq	RANDOM	TRANSCRIPTOMIC	PAIRED	0	ILLUMINA	Illumina HiSeq 2000	SRP095071	PRJNA357165		357165	SRS1859370	SAMN06140212	simple	7460	Apis mellifera	TT12							no						SRA503449
	SRR5109821	2017-05-02 13:08:24	2016-12-14 06:45:17	21309419	4261883800	21309419	200	1781		SRX2422213	TV10	RNA-Seq	RANDOM	TRANSCRIPTOMIC	PAIRED	0	ILLUMINA	Illumina HiSeq 2000	SRP095071	PRJNA357165		357165	SRS1859364	SAMN06140211	simple	7460	Apis mellifera	TV10							no						SRA503449
	SRR5109833	2017-05-02 13:08:24	2016-12-14 06:50:18	20515230	4103046000	20515230	200	1768		SRX2422225	SARI11	RNA-Seq	RANDOM	TRANSCRIPTOMIC	PAIRED	0	ILLUMINA	Illumina HiSeq 2000	SRP095071	PRJNA357165		357165	SRS1859166	SAMN06140206	simple	7460	Apis mellifera	SARI11							no						SRA503449
	SRR5907702	2017-08-07 19:43:11	2017-08-07 19:38:14	21017299	4203459800	21017299	200	1704		SRX3069201	C3G20H	RNA-Seq	RANDOM	TRANSCRIPTOMIC	PAIRED	0	ILLUMINA	Illumina HiSeq 2000	SRP114989	PRJNA397460		397460	SRS2413653	SAMN07459029	simple	7460	Apis mellifera	C3G20H					female		no						SRA597154
	SRR5907701	2017-08-07 19:42:11	2017-08-07 19:37:45	19672805	3934561000	19672805	200	1700		SRX3069202	C3G20C	RNA-Seq	RANDOM	TRANSCRIPTOMIC	PAIRED	0	ILLUMINA	Illumina HiSeq 2000	SRP114989	PRJNA397460		397460	SRS2413652	SAMN07459028	simple	7460	Apis mellifera	C3G20C					female		no						SRA597154
	SRR5109820	2017-05-02 13:08:24	2016-12-14 06:42:19	20107219	4021443800	20107219	200	1681		SRX2422212	SARIA	RNA-Seq	RANDOM	TRANSCRIPTOMIC	PAIRED	0	ILLUMINA	Illumina HiSeq 2000	SRP095071	PRJNA357165		357165	SRS1859363	SAMN06140207	simple	7460	Apis mellifera	SARIA							no						SRA503449
	SRR5907699	2017-08-07 19:45:11	2017-08-07 19:38:43	20632016	4126403200	20632016	200	1672		SRX3069204	C1G10H	RNA-Seq	RANDOM	TRANSCRIPTOMIC	PAIRED	0	ILLUMINA	Illumina HiSeq 2000	SRP114989	PRJNA397460		397460	SRS2413649	SAMN07459020	simple	7460	Apis mellifera	C1G10H					female		no						SRA597154
	SRR5907690	2017-08-07 19:57:10	2017-08-07 19:44:56	20483163	4096632600	20483163	200	1648		SRX3069213	C3G1H	RNA-Seq	RANDOM	TRANSCRIPTOMIC	PAIRED	0	ILLUMINA	Illumina HiSeq 2000	SRP114989	PRJNA397460		397460	SRS2413642	SAMN07459025	simple	7460	Apis mellifera	C3G1H					female		no						SRA597154
	SRR893033	2014-05-13 00:00:00	2013-06-19 10:32:02	11495845	2299169000	11495845	200	1643		SRX300866		RNA-Seq	PCR	TRANSCRIPTOMIC	PAIRED	220	ILLUMINA	Illumina HiSeq 2000	SRP024289	PRJNA207482		207482	SRS440516	SAMN02192664	simple	7460	Apis mellifera	t1					Female		no					UNIVERSITY OF ILLINOIS	SRA089077
	SRR5907697	2017-08-07 19:43:11	2017-08-07 19:38:56	19984685	3996937000	19984685	200	1633		SRX3069206	G0	RNA-Seq	RANDOM	TRANSCRIPTOMIC	PAIRED	0	ILLUMINA	Illumina HiSeq 2000	SRP114989	PRJNA397460		397460	SRS2413648	SAMN07459018	simple	7460	Apis mellifera	G0					female		no						SRA597154
	SRR802899	2013-09-27 00:00:00	2013-04-03 15:05:13	12318045	2488245090	12318045	202	1624		SRX258453	C1_ND	RNA-Seq	PCR	TRANSCRIPTOMIC	PAIRED	0	ILLUMINA	Illumina HiSeq 2000	SRP020361	PRJNA194157		194157	SRS406483	SAMN01991083	simple	7460	Apis mellifera	Apis_mellifera_nurse_digestive_tracts							no					UC DAVIS	SRA069950
	SRR5907700	2017-08-07 19:45:11	2017-08-07 19:38:38	19354853	3870970600	19354853	200	1617		SRX3069203	C1G20B	RNA-Seq	RANDOM	TRANSCRIPTOMIC	PAIRED	0	ILLUMINA	Illumina HiSeq 2000	SRP114989	PRJNA397460		397460	SRS2413651	SAMN07459021	simple	7460	Apis mellifera	C1G20B					female		no						SRA597154
	SRR5109834	2017-05-02 13:08:24	2016-12-14 06:47:46	19203423	3840684600	19203423	200	1617		SRX2422226	TT23	RNA-Seq	RANDOM	TRANSCRIPTOMIC	PAIRED	0	ILLUMINA	Illumina HiSeq 2000	SRP095071	PRJNA357165		357165	SRS1859375	SAMN06140213	simple	7460	Apis mellifera	TT23							no						SRA503449
	SRR5907692	2017-08-07 19:43:11	2017-08-07 19:37:41	18758361	3751672200	18758361	200	1613		SRX3069211	C2G20C	RNA-Seq	RANDOM	TRANSCRIPTOMIC	PAIRED	0	ILLUMINA	Illumina HiSeq 2000	SRP114989	PRJNA397460		397460	SRS2413643	SAMN07459022	simple	7460	Apis mellifera	C2G20C					female		no						SRA597154
	SRR4013521	2017-08-08 00:02:36	2016-08-09 02:37:45	17259555	4314888630	17259555	249	1612		SRX2008579		RNA-Seq	PCR	TRANSCRIPTOMIC	PAIRED	0	ILLUMINA	Illumina HiSeq 2500	SRP081079	PRJNA338112		338112	SRS1606854	SAMN05521523	simple	7469	Apis mellifera ligustica	antennae of foragers-3					female		no					FUJIAN AGRICULTURE AND FORESTRY UNIVERSITY	SRA449525
	SRR5907695	2017-08-07 19:42:11	2017-08-07 19:37:49	19849643	3969928600	19849643	200	1601		SRX3069208	C1G20H	RNA-Seq	RANDOM	TRANSCRIPTOMIC	PAIRED	0	ILLUMINA	Illumina HiSeq 2000	SRP114989	PRJNA397460		397460	SRS2413646	SAMN07459023	simple	7460	Apis mellifera	C1G20H					female		no						SRA597154
	SRR893034	2014-05-13 00:00:00	2013-06-19 10:30:19	11163092	2232618400	11163092	200	1599		SRX300866		RNA-Seq	PCR	TRANSCRIPTOMIC	PAIRED	220	ILLUMINA	Illumina HiSeq 2000	SRP024289	PRJNA207482		207482	SRS440516	SAMN02192664	simple	7460	Apis mellifera	t1					Female		no					UNIVERSITY OF ILLINOIS	SRA089077
	SRR5907698	2017-08-07 19:59:10	2017-08-07 19:44:05	19632982	3926596400	19632982	200	1589		SRX3069205	C1G1H	RNA-Seq	RANDOM	TRANSCRIPTOMIC	PAIRED	0	ILLUMINA	Illumina HiSeq 2000	SRP114989	PRJNA397460		397460	SRS2413650	SAMN07459019	simple	7460	Apis mellifera	C1G1H					female		no						SRA597154
	SRR5907694	2017-08-07 19:44:11	2017-08-07 19:38:25	18775456	3755091200	18775456	200	1587		SRX3069209	C3G20B	RNA-Seq	RANDOM	TRANSCRIPTOMIC	PAIRED	0	ILLUMINA	Illumina HiSeq 2000	SRP114989	PRJNA397460		397460	SRS2413645	SAMN07459027	simple	7460	Apis mellifera	C3G20B					female		no						SRA597154
	SRR5109831	2017-05-02 13:08:24	2016-12-14 06:44:13	18820078	3764015600	18820078	200	1581		SRX2422223	SARI49	RNA-Seq	RANDOM	TRANSCRIPTOMIC	PAIRED	0	ILLUMINA	Illumina HiSeq 2000	SRP095071	PRJNA357165		357165	SRS1859373	SAMN06140205	simple	7460	Apis mellifera	SARI49							no						SRA503449
	SRR5116304	2016-12-21 10:43:53	2016-12-16 10:41:54	11969616	2417862432	11969616	202	1573		SRX2431640	HB_S40	RNA-Seq	size fractionation	TRANSCRIPTOMIC	PAIRED	0	ILLUMINA	Illumina HiSeq 2000	SRP095247	PRJNA357705		357705	SRS1867502	SAMN06159578	simple	7460	Apis mellifera	Deformed honey bee S40					female		no						SRA504862
	SRR4084082	2017-04-18 00:00:33	2016-08-28 22:20:53	17781720	4445430000	17781720	250	1568		SRX2059909	AcT3-3	RNA-Seq	PCR	TRANSCRIPTOMIC	PAIRED	0	ILLUMINA	Illumina HiSeq 2500	SRP083113	PRJNA339910		339910	SRS1651595	SAMN05615025	simple	94128	Apis cerana cerana	AcT3-3							no						SRA456721
	SRR5109822	2017-05-02 13:08:24	2016-12-14 06:41:20	18658353	3731670600	18658353	200	1563		SRX2422214	TV9	RNA-Seq	RANDOM	TRANSCRIPTOMIC	PAIRED	0	ILLUMINA	Illumina HiSeq 2000	SRP095071	PRJNA357165		357165	SRS1859365	SAMN06140210	simple	7460	Apis mellifera	TV9							no						SRA503449
	SRR1182641	2014-03-07 07:01:09	2014-03-07 06:42:56	12120472	2171938946	12120472	179	1560		SRX481050	K4_HP_3d	RNA-Seq	size fractionation	TRANSCRIPTOMIC	PAIRED	400	ILLUMINA	Illumina HiSeq 2000	SRP039391	PRJNA240064	2	240064	SRS565824	SAMN02673093	simple	7460	Apis mellifera	K4_HP_3d					sterile female		no						SRA056350
	SRR584163	2013-07-25 00:00:00	2015-08-07 01:20:32	12120472	2171938946	12120472	179	1560		SRX188581		RNA-Seq	size fractionation	TRANSCRIPTOMIC	PAIRED	400	ILLUMINA	Illumina HiSeq 2000	SRP015803	PRJNA175445		175445	SRS351814	SAMN01094238	simple	7460	Apis mellifera	K4 HP 3d					female		no				fat body		SRA056378
	SRR5907693	2017-08-07 19:52:11	2017-08-07 19:43:09	18988317	3797663400	18988317	200	1557		SRX3069210	C3G10H	RNA-Seq	RANDOM	TRANSCRIPTOMIC	PAIRED	0	ILLUMINA	Illumina HiSeq 2000	SRP114989	PRJNA397460		397460	SRS2413644	SAMN07459026	simple	7460	Apis mellifera	C3G10H					female		no						SRA597154
	SRR4084080	2017-04-18 00:00:33	2016-08-28 22:35:55	17336782	4334195500	17336782	250	1541		SRX2059907	AcCK-2	RNA-Seq	PCR	TRANSCRIPTOMIC	PAIRED	0	ILLUMINA	Illumina HiSeq 2500	SRP083113	PRJNA339910		339910	SRS1651592	SAMN05615015	simple	94128	Apis cerana cerana	AcCK-2							no						SRA456721
	SRR4013517	2017-08-08 00:02:35	2016-08-09 08:51:53	15946996	3986748784	15946996	249	1499		SRX2008575		RNA-Seq	PCR	TRANSCRIPTOMIC	PAIRED	0	ILLUMINA	Illumina HiSeq 2500	SRP081079	PRJNA338112		338112	SRS1606850	SAMN05521492	simple	7469	Apis mellifera ligustica	antennae of nurses-2					female		no					FUJIAN AGRICULTURE AND FORESTRY UNIVERSITY	SRA449525
	SRR4084091	2017-08-29 21:46:10	2016-08-28 22:24:57	17381284	4345321000	17381284	250	1476		SRX2059918	AmCK-1	RNA-Seq	PCR	TRANSCRIPTOMIC	PAIRED	0	ILLUMINA	Illumina HiSeq 2500	SRP083114	PRJNA339906		339906	SRS1651604	SAMN05615002	simple	7460	Apis mellifera	AmCK-1							no						SRA456722
	SRR547523	2015-07-22 17:08:28	2015-09-11 05:03:06	30295220	2272141500	0	75	1458		SRX180864		RNA-Seq	RANDOM PCR	TRANSCRIPTOMIC	SINGLE	0	ILLUMINA	Illumina Genome Analyzer IIx	SRP014715	PRJNA172020		172020	SRS359502	SAMN01129871	simple	7460	Apis mellifera	Honey bee larvae transcriptome							no					USGS	SRA057700
	SRR4013518	2017-08-08 00:02:35	2016-08-09 11:51:20	15395484	3848870860	15395484	249	1441		SRX2008578		RNA-Seq	PCR	TRANSCRIPTOMIC	PAIRED	0	ILLUMINA	Illumina HiSeq 2500	SRP081079	PRJNA338112		338112	SRS1606853	SAMN05521520	simple	7469	Apis mellifera ligustica	antennae of nurses-3					female		no					FUJIAN AGRICULTURE AND FORESTRY UNIVERSITY	SRA449525
	SRR1182640	2014-03-07 06:43:08	2014-03-07 06:40:07	11159046	2000687087	11159046	179	1438		SRX481049	K14_HP_3d	RNA-Seq	size fractionation	TRANSCRIPTOMIC	PAIRED	400	ILLUMINA	Illumina HiSeq 2000	SRP039391	PRJNA240064	2	240064	SRS565823	SAMN02673094	simple	7460	Apis mellifera	K14_HP_3d					sterile female		no						SRA056350
	SRR584169	2013-07-25 00:00:00	2015-08-07 01:17:06	11159046	2000687087	11159046	179	1438		SRX188586		RNA-Seq	size fractionation	TRANSCRIPTOMIC	PAIRED	400	ILLUMINA	Illumina HiSeq 2000	SRP015803	PRJNA175445		175445	SRS351815	SAMN01094239	simple	7460	Apis mellifera	K14 HP 3d					female		no				fat body		SRA056378
	SRR4084086	2017-04-18 00:00:33	2016-08-28 22:19:24	15991250	3997812500	15991250	250	1432		SRX2059913	AcT1-3	RNA-Seq	PCR	TRANSCRIPTOMIC	PAIRED	0	ILLUMINA	Illumina HiSeq 2500	SRP083113	PRJNA339910		339910	SRS1651599	SAMN05615019	simple	94128	Apis cerana cerana	AcT1-3							no						SRA456721
	SRR4002892	2016-12-20 00:00:00	2016-08-05 08:18:31	12413757	2234476260	12413757	180	1428		SRX2003146		RNA-Seq	RANDOM	TRANSCRIPTOMIC	PAIRED	0	ILLUMINA	Illumina HiSeq 2000	SRP080981	PRJNA336281		336281	SRS1603219	SAMN05508607	simple	7460	Apis mellifera	TRMT4_11AbTh					female		no					KU LEUVEN	SRA447888
	SRR4084102	2017-08-29 21:46:10	2016-08-28 22:25:53	16384494	4096123500	16384494	250	1427		SRX2059929	AmT3-1	RNA-Seq	PCR	TRANSCRIPTOMIC	PAIRED	0	ILLUMINA	Illumina HiSeq 2500	SRP083114	PRJNA339906		339906	SRS1651625	SAMN05615011	simple	7460	Apis mellifera	AmT3-1							no						SRA456722
	SRR765681	2015-07-22 17:08:28	2015-08-30 04:32:32	29462269	2209670175	0	75	1420		SRX201544		RNA-Seq	RANDOM PCR	TRANSCRIPTOMIC	SINGLE	0	ILLUMINA	Illumina Genome Analyzer IIx	SRP014715	PRJNA172020		172020	SRS373156	SAMN01795920	simple	7460	Apis mellifera	Weaver mite-free bee sample							no					USGS	SRA060700
	SRR4084079	2017-04-18 00:00:33	2016-08-28 22:19:50	16767115	4191778750	16767115	250	1417		SRX2059906	AcCK-1	RNA-Seq	PCR	TRANSCRIPTOMIC	PAIRED	0	ILLUMINA	Illumina HiSeq 2500	SRP083113	PRJNA339910		339910	SRS1651593	SAMN05615014	simple	94128	Apis cerana cerana	AcCK-1							no						SRA456721
	ERR171556	2012-12-01 14:49:10	2012-12-01 14:48:37	34839230	1741961500	0	50	1408		ERX147448	unspecified	OTHER	unspecified	TRANSCRIPTOMIC	SINGLE	0	ABI_SOLID	AB SOLiD 4 System	ERP001796	PRJEB3266		204808	ERS176010	SAMEA1523782	simple	7460	Apis mellifera	ReinhardHoneyBeeLarvae3							no					DPSQ	ERA163331
	SRR5907703	2017-08-07 19:42:11	2017-08-07 19:37:23	16760494	3352098800	16760494	200	1399		SRX3069200	C3TC30H	RNA-Seq	RANDOM	TRANSCRIPTOMIC	PAIRED	0	ILLUMINA	Illumina HiSeq 2000	SRP114989	PRJNA397460		397460	SRS2413654	SAMN07459030	simple	7460	Apis mellifera	C3TC30H					female		no						SRA597154
	SRR4084090	2017-04-18 00:00:34	2016-08-28 22:24:34	15822199	3955549750	15822199	250	1395		SRX2059917	AcT3-1	RNA-Seq	PCR	TRANSCRIPTOMIC	PAIRED	0	ILLUMINA	Illumina HiSeq 2500	SRP083113	PRJNA339910		339910	SRS1651603	SAMN05615023	simple	94128	Apis cerana cerana	AcT3-1							no						SRA456721
	SRR5907696	2017-08-07 19:43:11	2017-08-07 19:37:53	17632235	3526447000	17632235	200	1392		SRX3069207	NC2G20H	RNA-Seq	RANDOM	TRANSCRIPTOMIC	PAIRED	0	ILLUMINA	Illumina HiSeq 2000	SRP114989	PRJNA397460		397460	SRS2413647	SAMN07459032	simple	7460	Apis mellifera	NC2G20H					female		no						SRA597154
	SRR634130	2015-07-22 17:10:00	2015-11-24 00:41:27	29999783	2249983725	0	75	1392		SRX210759		RNA-Seq	RANDOM PCR	TRANSCRIPTOMIC	SINGLE	0	ILLUMINA	Illumina Genome Analyzer IIx	SRP014715	PRJNA172020		172020	SRS380034	SAMN01831465	simple	7460	Apis mellifera	Virus-inoculated honey bee pupae							no					USGS	SRA062945
	SRR4002890	2016-12-20 00:00:00	2016-08-05 08:17:37	12060869	2170956420	12060869	180	1390		SRX2003144		RNA-Seq	RANDOM	TRANSCRIPTOMIC	PAIRED	0	ILLUMINA	Illumina HiSeq 2000	SRP080981	PRJNA336281		336281	SRS1603217	SAMN05508605	simple	7460	Apis mellifera	TRMT4_10AbTh					female		no					KU LEUVEN	SRA447888
	SRR1182579	2014-03-04 13:35:07	2014-03-04 13:31:49	10778300	1933807457	10778300	179	1385		SRX480993	K14_HP_8d	RNA-Seq	size fractionation	TRANSCRIPTOMIC	PAIRED	400	ILLUMINA	Illumina HiSeq 2000	SRP039391	PRJNA240064	2	240064	SRS565767	SAMN02673100	simple	7460	Apis mellifera	K14_HP_8d					sterile female		no						SRA056350
	SRR584172	2013-07-25 00:00:00	2015-08-07 01:07:37	10778300	1933807457	10778300	179	1385		SRX188600		RNA-Seq	size fractionation	TRANSCRIPTOMIC	PAIRED	400	ILLUMINA	Illumina HiSeq 2000	SRP015803	PRJNA175445		175445	SRS351816	SAMN01094245	simple	7460	Apis mellifera	K14 HP 8d					female		no				fat body		SRA056378
	SRR5478349	2017-04-24 21:29:11	2017-04-24 21:25:39	15794757	3948689250	15794757	250	1381		SRX2762214	AmCK3	RNA-Seq	PCR	TRANSCRIPTOMIC	PAIRED	0	ILLUMINA	Illumina HiSeq 2500	SRP105123	PRJNA383947		383947	SRS2147102	SAMN06820541	simple	7469	Apis mellifera ligustica	AmCK3					female		no						SRA556928
	SRR4084085	2017-04-18 00:00:33	2016-08-28 22:19:16	15575093	3893773250	15575093	250	1372		SRX2059912	AcT1-2	RNA-Seq	PCR	TRANSCRIPTOMIC	PAIRED	0	ILLUMINA	Illumina HiSeq 2500	SRP083113	PRJNA339910		339910	SRS1651598	SAMN05615018	simple	94128	Apis cerana cerana	AcT1-2							no						SRA456721
	SRR4084092	2017-08-29 21:46:10	2016-08-28 22:20:22	16248734	4062183500	16248734	250	1369		SRX2059919	AmCK-2	RNA-Seq	PCR	TRANSCRIPTOMIC	PAIRED	0	ILLUMINA	Illumina HiSeq 2500	SRP083114	PRJNA339906		339906	SRS1651605	SAMN05615003	simple	7460	Apis mellifera	AmCK-2							no						SRA456722
	SRR6901859	2018-03-27 01:39:11	2018-03-27 01:37:02	21283778	1948007781	0	91	1363		SRX3850795	PN 1	RNA-Seq	RANDOM PCR	TRANSCRIPTOMIC	PAIRED	0	ILLUMINA	Illumina HiSeq 4000	SRP136506	PRJNA445764		445764	SRS3095268	SAMN08798481	simple	7460	Apis mellifera	Polen 1 _ Nosema							no						SRA674942
	SRR4013520	2017-08-08 00:02:35	2016-08-09 01:35:50	14504331	3626082670	14504331	249	1358		SRX2008576		RNA-Seq	PCR	TRANSCRIPTOMIC	PAIRED	0	ILLUMINA	Illumina HiSeq 2500	SRP081079	PRJNA338112		338112	SRS1606851	SAMN05521511	simple	7469	Apis mellifera ligustica	antennae of foragers-2					female		no					FUJIAN AGRICULTURE AND FORESTRY UNIVERSITY	SRA449525
	SRR1182529	2014-03-04 13:27:07	2014-03-04 13:24:39	10573749	1869072372	10573749	176	1357		SRX480942	K4_H_8d	RNA-Seq	size fractionation	TRANSCRIPTOMIC	PAIRED	400	ILLUMINA	Illumina HiSeq 2000	SRP039391	PRJNA240064	2	240064	SRS565765	SAMN02673102	simple	7460	Apis mellifera	K4_H_8d					sterile female		no						SRA056350
	SRR584189	2013-07-25 00:00:00	2015-08-07 00:51:38	10573749	1869072372	10573749	176	1357		SRX188602		RNA-Seq	size fractionation	TRANSCRIPTOMIC	PAIRED	400	ILLUMINA	Illumina HiSeq 2000	SRP015803	PRJNA175445		175445	SRS364765	SAMN01094247	simple	7460	Apis mellifera	K4 H 8d					female		no				fat body		SRA056378
	SRR4084094	2017-08-29 21:46:10	2016-08-28 22:21:21	15314566	3828641500	15314566	250	1356		SRX2059921	AmT3-3	RNA-Seq	PCR	TRANSCRIPTOMIC	PAIRED	0	ILLUMINA	Illumina HiSeq 2500	SRP083114	PRJNA339906		339906	SRS1651607	SAMN05615013	simple	7460	Apis mellifera	AmT3-3							no						SRA456722
	ERR171554	2012-12-01 14:48:11	2012-12-01 14:47:35	33388676	1669433800	0	50	1351		ERX147446	unspecified	OTHER	unspecified	TRANSCRIPTOMIC	SINGLE	0	ABI_SOLID	AB SOLiD 4 System	ERP001796	PRJEB3266		204808	ERS176008	SAMEA1523781	simple	7460	Apis mellifera	ReinhardHoneyBeeLarvae1							no					DPSQ	ERA163331
	SRR5907691	2017-08-07 19:42:11	2017-08-07 19:37:14	15648126	3129625200	15648126	200	1341		SRX3069212	C1TC30H	RNA-Seq	RANDOM	TRANSCRIPTOMIC	PAIRED	0	ILLUMINA	Illumina HiSeq 2000	SRP114989	PRJNA397460		397460	SRS2413641	SAMN07459024	simple	7460	Apis mellifera	C1TC30H					female		no						SRA597154
	ERR171555	2012-12-01 14:46:10	2012-12-01 14:45:40	33099946	1654997300	0	50	1341		ERX147447	unspecified	OTHER	unspecified	TRANSCRIPTOMIC	SINGLE	0	ABI_SOLID	AB SOLiD 4 System	ERP001796	PRJEB3266		204808	ERS176009	SAMEA1523783	simple	7460	Apis mellifera	ReinhardHoneyBeeLarvae2							no					DPSQ	ERA163331
	SRR4013500	2017-08-08 00:02:34	2016-08-09 03:37:36	14255734	3563932852	14255734	249	1337		SRX2007410		RNA-Seq	PCR	TRANSCRIPTOMIC	PAIRED	0	ILLUMINA	Illumina HiSeq 2500	SRP081079	PRJNA338112		338112	SRS1606189	SAMN05521244	simple	7469	Apis mellifera ligustica	antennae of newly emerged worker					female		no					FUJIAN AGRICULTURE AND FORESTRY UNIVERSITY	SRA449525
	SRR4002896	2016-12-20 00:00:00	2016-08-05 08:19:05	11613424	2090416320	11613424	180	1334		SRX2003152		RNA-Seq	RANDOM	TRANSCRIPTOMIC	PAIRED	0	ILLUMINA	Illumina HiSeq 2000	SRP080981	PRJNA336281		336281	SRS1603225	SAMN05508611	simple	7460	Apis mellifera	TRMT4_7AbTh					female		no					KU LEUVEN	SRA447888
	SRR5907704	2017-08-07 19:41:11	2017-08-07 19:37:17	16444909	3288981800	16444909	200	1325		SRX3069199	NC1G20H	RNA-Seq	RANDOM	TRANSCRIPTOMIC	PAIRED	0	ILLUMINA	Illumina HiSeq 2000	SRP114989	PRJNA397460		397460	SRS2413655	SAMN07459031	simple	7460	Apis mellifera	NC1G20H					female		no						SRA597154
	SRR4084095	2017-08-29 21:46:10	2016-08-28 22:21:23	15118898	3779724500	15118898	250	1322		SRX2059922	AmCK-3	RNA-Seq	PCR	TRANSCRIPTOMIC	PAIRED	0	ILLUMINA	Illumina HiSeq 2500	SRP083114	PRJNA339906		339906	SRS1651608	SAMN05615004	simple	7460	Apis mellifera	AmCK-3							no						SRA456722
	SRR4084093	2017-08-29 21:46:10	2016-08-28 22:20:09	14767037	3691759250	14767037	250	1307		SRX2059920	AmT3-2	RNA-Seq	PCR	TRANSCRIPTOMIC	PAIRED	0	ILLUMINA	Illumina HiSeq 2500	SRP083114	PRJNA339906		339906	SRS1651606	SAMN05615012	simple	7460	Apis mellifera	AmT3-2							no						SRA456722
	SRR5481634	2017-04-25 23:25:10	2017-04-25 21:33:50	14946635	3736658750	14946635	250	1306		SRX2765062	AcCK2	RNA-Seq	PCR	TRANSCRIPTOMIC	PAIRED	0	ILLUMINA	Illumina HiSeq 2500	SRP105226	PRJNA383614		383614	SRS2149309	SAMN06820538	simple	94128	Apis cerana cerana	AcCK2					female		no						SRA557089
	SRR6901863	2018-03-27 01:47:22	2018-03-27 01:45:37	19626267	1878774061	0	95	1298		SRX3850791	CN 3	RNA-Seq	RANDOM PCR	TRANSCRIPTOMIC	PAIRED	0	ILLUMINA	Illumina HiSeq 4000	SRP136506	PRJNA445764		445764	SRS3095265	SAMN08798486	simple	7460	Apis mellifera	Carbohydrates 3 _ Nosema							no						SRA674942
	SRR4084087	2017-04-18 00:00:34	2016-08-28 22:19:37	14849470	3712367500	14849470	250	1293		SRX2059914	AcT2-1	RNA-Seq	PCR	TRANSCRIPTOMIC	PAIRED	0	ILLUMINA	Illumina HiSeq 2500	SRP083113	PRJNA339910		339910	SRS1651601	SAMN05615020	simple	94128	Apis cerana cerana	AcT2-1							no						SRA456721
	SRR6901849	2018-03-27 01:40:12	2018-03-27 01:37:08	18390225	1765395383	0	95	1291		SRX3850805	P 3	RNA-Seq	RANDOM PCR	TRANSCRIPTOMIC	PAIRED	0	ILLUMINA	Illumina HiSeq 4000	SRP136506	PRJNA445764		445764	SRS3095278	SAMN08798471	simple	7460	Apis mellifera	polen 3							no						SRA674942
	SRR1182581	2014-03-04 13:52:08	2014-03-04 13:50:25	12007393	1787761079	8065782	148	1290		SRX480995	K3_HP_8d	RNA-Seq	size fractionation	TRANSCRIPTOMIC	PAIRED	400	ILLUMINA	Illumina HiSeq 2000	SRP039391	PRJNA240064	2	240064	SRS565769	SAMN02673098	simple	7460	Apis mellifera	K3_HP_8d					sterile female		no						SRA056350
	SRR584156	2013-07-25 00:00:00	2015-08-07 01:22:12	12007393	1787761079	8065782	148	1290		SRX188590		RNA-Seq	size fractionation	TRANSCRIPTOMIC	PAIRED	400	ILLUMINA	Illumina HiSeq 2000	SRP015803	PRJNA175445		175445	SRS351812	SAMN01094243	simple	7460	Apis mellifera	K3 HP 8d					female		no				fat body		SRA056378
	SRR4084097	2017-08-29 21:46:10	2016-08-28 22:19:51	14782462	3695615500	14782462	250	1287		SRX2059924	AmT1-2	RNA-Seq	PCR	TRANSCRIPTOMIC	PAIRED	0	ILLUMINA	Illumina HiSeq 2500	SRP083114	PRJNA339906		339906	SRS1651610	SAMN05615006	simple	7460	Apis mellifera	AmT1-2							no						SRA456722
	SRR4084098	2017-08-29 21:46:10	2016-08-28 22:21:05	15108916	3777229000	15108916	250	1270		SRX2059925	AmT1-3	RNA-Seq	PCR	TRANSCRIPTOMIC	PAIRED	0	ILLUMINA	Illumina HiSeq 2500	SRP083114	PRJNA339906		339906	SRS1651611	SAMN05615007	simple	7460	Apis mellifera	AmT1-3							no						SRA456722
	SRR4084084	2017-04-18 00:00:33	2016-08-28 22:19:49	14213406	3553351500	14213406	250	1270		SRX2059911	AcT1-1	RNA-Seq	PCR	TRANSCRIPTOMIC	PAIRED	0	ILLUMINA	Illumina HiSeq 2500	SRP083113	PRJNA339910		339910	SRS1651597	SAMN05615017	simple	94128	Apis cerana cerana	AcT1-1							no						SRA456721
	SRR2033014	2015-06-01 02:51:44	2015-12-12 02:22:40	9561173	1821280815	9561173	190	1260		SRX1033074	EA Brains 2	RNA-Seq	unspecified	TRANSCRIPTOMIC	PAIRED	0	ILLUMINA	Illumina HiSeq 2000	SRP056006	PRJNA277772		277772	SRS940680	SAMN03396615	simple	7460	Apis mellifera	EA Brains 2					female		no						SRA246104
	SRR4084096	2017-08-29 21:46:10	2016-08-28 22:19:52	14387432	3596858000	14387432	250	1257		SRX2059923	AmT1-1	RNA-Seq	PCR	TRANSCRIPTOMIC	PAIRED	0	ILLUMINA	Illumina HiSeq 2500	SRP083114	PRJNA339906		339906	SRS1651609	SAMN05615005	simple	7460	Apis mellifera	AmT1-1							no						SRA456722
	SRR1182638	2014-03-04 14:07:07	2014-03-04 14:04:44	9700804	1708335630	9700804	176	1245		SRX481047	K4_H_3d	RNA-Seq	size fractionation	TRANSCRIPTOMIC	PAIRED	0	ILLUMINA	Illumina HiSeq 2000	SRP039391	PRJNA240064	2	240064	SRS565821	SAMN02673096	simple	7460	Apis mellifera	K4_H_3d					sterile female		no						SRA056350
	SRR584177	2013-07-25 00:00:00	2015-08-07 01:06:52	9700804	1708335630	9700804	176	1245		SRX188588		RNA-Seq	size fractionation	TRANSCRIPTOMIC	PAIRED	400	ILLUMINA	Illumina HiSeq 2000	SRP015803	PRJNA175445		175445	SRS364754	SAMN01094241	simple	7460	Apis mellifera	K4 H 3d					female		no				fat body		SRA056378
	SRR5615343	2017-10-16 16:07:36	2017-05-26 07:24:04	20003017	3141339494	20003017	157	1238		SRX2862024	AmelMSrnaseq	RNA-Seq	RANDOM	TRANSCRIPTOMIC	PAIRED	0	ILLUMINA	NextSeq 500	SRP107945	PRJNA386859		386859	SRS2231329	SAMN07136320	simple	7460	Apis mellifera	Apis mellifera male soma							no						SRA566927
	SRR4084083	2017-04-18 00:00:33	2016-08-28 22:18:49	14345023	3586255750	14345023	250	1226		SRX2059910	AcCK-3	RNA-Seq	PCR	TRANSCRIPTOMIC	PAIRED	0	ILLUMINA	Illumina HiSeq 2500	SRP083113	PRJNA339910		339910	SRS1651596	SAMN05615016	simple	94128	Apis cerana cerana	AcCK-3							no						SRA456721
	SRR4013516	2017-08-08 00:02:34	2016-08-09 07:39:48	13021816	3255453604	13021816	249	1215		SRX2007411		RNA-Seq	PCR	TRANSCRIPTOMIC	PAIRED	0	ILLUMINA	Illumina HiSeq 2500	SRP081079	PRJNA338112		338112	SRS1606190	SAMN05521265	simple	7469	Apis mellifera ligustica	antennae of nurses					female		no					FUJIAN AGRICULTURE AND FORESTRY UNIVERSITY	SRA449525
	SRR4002895	2016-12-20 00:00:00	2016-08-05 08:17:27	10538362	1896905160	10538362	180	1213		SRX2003150		RNA-Seq	RANDOM	TRANSCRIPTOMIC	PAIRED	0	ILLUMINA	Illumina HiSeq 2000	SRP080981	PRJNA336281		336281	SRS1603223	SAMN05508610	simple	7460	Apis mellifera	TRMT4_17Head					female		no					KU LEUVEN	SRA447888
	SRR4084089	2017-04-18 00:00:34	2016-08-28 22:18:12	13824456	3456114000	13824456	250	1211		SRX2059916	AcT2-3	RNA-Seq	PCR	TRANSCRIPTOMIC	PAIRED	0	ILLUMINA	Illumina HiSeq 2500	SRP083113	PRJNA339910		339910	SRS1651602	SAMN05615022	simple	94128	Apis cerana cerana	AcT2-3							no						SRA456721
	SRR4013514	2017-08-08 00:02:35	2016-08-09 05:39:06	12873980	3218494934	12873980	249	1207		SRX2008574		RNA-Seq	PCR	TRANSCRIPTOMIC	PAIRED	0	ILLUMINA	Illumina HiSeq 2500	SRP081079	PRJNA338112		338112	SRS1606849	SAMN05521482	simple	7469	Apis mellifera ligustica	antennae of newly emerged worker-2					female		no					FUJIAN AGRICULTURE AND FORESTRY UNIVERSITY	SRA449525
	SRR4084101	2017-08-29 21:46:10	2016-08-28 22:21:20	14272471	3568117750	14272471	250	1204		SRX2059928	AmT2-3	RNA-Seq	PCR	TRANSCRIPTOMIC	PAIRED	0	ILLUMINA	Illumina HiSeq 2500	SRP083114	PRJNA339906		339906	SRS1651614	SAMN05615010	simple	7460	Apis mellifera	AmT2-3							no						SRA456722
	SRR4002870	2016-12-20 00:00:00	2016-08-05 06:13:55	10182408	1832833440	10182408	180	1199		SRX2003124		RNA-Seq	RANDOM	TRANSCRIPTOMIC	PAIRED	0	ILLUMINA	Illumina HiSeq 2000	SRP080981	PRJNA336281		336281	SRS1603197	SAMN05508586	simple	7460	Apis mellifera	TRMT1_11Head					female		no					KU LEUVEN	SRA447888
	SRR4084081	2017-04-18 00:00:33	2016-08-28 22:18:16	13531026	3382756500	13531026	250	1198		SRX2059908	AcT3-2	RNA-Seq	PCR	TRANSCRIPTOMIC	PAIRED	0	ILLUMINA	Illumina HiSeq 2500	SRP083113	PRJNA339910		339910	SRS1651594	SAMN05615024	simple	94128	Apis cerana cerana	AcT3-2							no						SRA456721
	SRR5481633	2017-04-25 23:21:10	2017-04-25 21:38:11	13591301	3397825250	13591301	250	1197		SRX2765061	AcCK3	RNA-Seq	PCR	TRANSCRIPTOMIC	PAIRED	0	ILLUMINA	Illumina HiSeq 2500	SRP105226	PRJNA383614		383614	SRS2149308	SAMN06820539	simple	94128	Apis cerana cerana	AcCK3					female		no						SRA557089
	SRR4084088	2017-04-18 00:00:34	2016-08-28 22:18:01	13468977	3367244250	13468977	250	1193		SRX2059915	AcT2-2	RNA-Seq	PCR	TRANSCRIPTOMIC	PAIRED	0	ILLUMINA	Illumina HiSeq 2500	SRP083113	PRJNA339910		339910	SRS1651600	SAMN05615021	simple	94128	Apis cerana cerana	AcT2-2							no						SRA456721
	SRR5478350	2017-04-24 21:29:11	2017-04-24 21:23:59	13553396	3388349000	13553396	250	1190		SRX2762215	AmCK2	RNA-Seq	PCR	TRANSCRIPTOMIC	PAIRED	0	ILLUMINA	Illumina HiSeq 2500	SRP105123	PRJNA383947		383947	SRS2147101	SAMN06820540	simple	7469	Apis mellifera ligustica	AmCK2					female		no						SRA556928
	SRR4084100	2017-08-29 21:46:10	2016-08-28 22:20:25	13357819	3339454750	13357819	250	1173		SRX2059927	AmT2-2	RNA-Seq	PCR	TRANSCRIPTOMIC	PAIRED	0	ILLUMINA	Illumina HiSeq 2500	SRP083114	PRJNA339906		339906	SRS1651613	SAMN05615009	simple	7460	Apis mellifera	AmT2-2							no						SRA456722
	SRR4002891	2016-12-20 00:00:00	2016-08-05 08:16:47	10146819	1826427420	10146819	180	1168		SRX2003145		RNA-Seq	RANDOM	TRANSCRIPTOMIC	PAIRED	0	ILLUMINA	Illumina HiSeq 2000	SRP080981	PRJNA336281		336281	SRS1603218	SAMN05508606	simple	7460	Apis mellifera	TRMT4_10Head					female		no					KU LEUVEN	SRA447888
	SRR4002871	2016-12-20 00:00:00	2016-08-05 06:17:36	9947347	1790522460	9947347	180	1167		SRX2003125		RNA-Seq	RANDOM	TRANSCRIPTOMIC	PAIRED	0	ILLUMINA	Illumina HiSeq 2000	SRP080981	PRJNA336281		336281	SRS1603198	SAMN05508587	simple	7460	Apis mellifera	TRMT1_12AbTh					female		no					KU LEUVEN	SRA447888
	SRR6901858	2018-03-27 01:39:11	2018-03-27 01:36:10	17242180	1652782119	0	95	1158		SRX3850796	BN 3	RNA-Seq	RANDOM PCR	TRANSCRIPTOMIC	PAIRED	0	ILLUMINA	Illumina HiSeq 4000	SRP136506	PRJNA445764		445764	SRS3095269	SAMN08798480	simple	7460	Apis mellifera	BeePro 3 _ Nosema							no						SRA674942
	SRR4013519	2017-08-08 00:02:34	2016-08-08 23:32:05	12379366	3094840970	12379366	249	1156		SRX2007413		RNA-Seq	PCR	TRANSCRIPTOMIC	PAIRED	0	ILLUMINA	Illumina HiSeq 2500	SRP081079	PRJNA338112		338112	SRS1606191	SAMN05521266	simple	7469	Apis mellifera ligustica	antennae of foragers					female		no					FUJIAN AGRICULTURE AND FORESTRY UNIVERSITY	SRA449525
	SRR4013515	2017-08-08 00:02:35	2016-08-09 06:40:48	12102690	3025672374	12102690	249	1148		SRX2008577		RNA-Seq	PCR	TRANSCRIPTOMIC	PAIRED	0	ILLUMINA	Illumina HiSeq 2500	SRP081079	PRJNA338112		338112	SRS1606852	SAMN05521517	simple	7469	Apis mellifera ligustica	antennae of newly emerged worker-3					female		no					FUJIAN AGRICULTURE AND FORESTRY UNIVERSITY	SRA449525
	SRR4002880	2016-12-20 00:00:00	2016-08-05 07:17:16	9746524	1754374320	9746524	180	1147		SRX2003134		RNA-Seq	RANDOM	TRANSCRIPTOMIC	PAIRED	0	ILLUMINA	Illumina HiSeq 2000	SRP080981	PRJNA336281		336281	SRS1603207	SAMN05508596	simple	7460	Apis mellifera	TRMT3_10Head					female		no					KU LEUVEN	SRA447888
	SRR1182639	2014-03-07 06:36:07	2014-03-07 06:35:00	8821004	1580456701	8821004	179	1137		SRX481048	K3_H_3d	RNA-Seq	size fractionation	TRANSCRIPTOMIC	PAIRED	400	ILLUMINA	Illumina HiSeq 2000	SRP039391	PRJNA240064	2	240064	SRS565822	SAMN02673095	simple	7460	Apis mellifera	K3_H_3d					sterile female		no						SRA056350
	SRR585833	2013-07-25 00:00:00	2015-08-07 00:45:44	8821004	1580456701	8821004	179	1137		SRX188587		RNA-Seq	size fractionation	TRANSCRIPTOMIC	PAIRED	400	ILLUMINA	Illumina HiSeq 2000	SRP015803	PRJNA175445		175445	SRS364753	SAMN01094240	simple	7460	Apis mellifera	K3 H 3d					female		no				fat body		SRA056378
	SRR4002888	2016-12-20 00:00:00	2016-08-05 08:16:16	9557154	1720287720	9557154	180	1133		SRX2003142		RNA-Seq	RANDOM	TRANSCRIPTOMIC	PAIRED	0	ILLUMINA	Illumina HiSeq 2000	SRP080981	PRJNA336281		336281	SRS1603215	SAMN05508603	simple	7460	Apis mellifera	TRMT3_8AbTh					female		no					KU LEUVEN	SRA447888
	SRR4002877	2016-12-20 00:00:00	2016-08-05 07:14:59	9611187	1730013660	9611187	180	1131		SRX2003131		RNA-Seq	RANDOM	TRANSCRIPTOMIC	PAIRED	0	ILLUMINA	Illumina HiSeq 2000	SRP080981	PRJNA336281		336281	SRS1603204	SAMN05508593	simple	7460	Apis mellifera	TRMT1_9AbTh					female		no					KU LEUVEN	SRA447888
	SRR4002879	2016-12-20 00:00:00	2016-08-05 07:15:37	9400583	1692104940	9400583	180	1113		SRX2003133		WGS	RANDOM	TRANSCRIPTOMIC	PAIRED	0	ILLUMINA	Illumina HiSeq 2000	SRP080981	PRJNA336281		336281	SRS1603206	SAMN05508595	simple	7460	Apis mellifera	TRMT3_10AbTh					female		no					KU LEUVEN	SRA447888
	SRR1182528	2014-03-04 13:27:07	2014-03-04 13:25:26	8602996	1544644136	8602996	179	1108		SRX480926	K14_H_8d	RNA-Seq	size fractionation	TRANSCRIPTOMIC	PAIRED	400	ILLUMINA	Illumina HiSeq 2000	SRP039391	PRJNA240064	2	240064	SRS565749	SAMN02673103	simple	7460	Apis mellifera	K14_H_8d					sterile female		no						SRA056350
	SRR584192	2013-07-25 00:00:00	2015-08-07 00:57:36	8602996	1544644136	8602996	179	1108		SRX188603		RNA-Seq	size fractionation	TRANSCRIPTOMIC	PAIRED	400	ILLUMINA	Illumina HiSeq 2000	SRP015803	PRJNA175445		175445	SRS364766	SAMN01094248	simple	7460	Apis mellifera	K14 H 8d					female		no				fat body		SRA056378
	SRR6901842	2018-03-27 01:36:12	2018-03-27 01:34:43	15676301	1519510638	0	96	1107		SRX3850812	B 3	RNA-Seq	RANDOM PCR	TRANSCRIPTOMIC	PAIRED	0	ILLUMINA	Illumina HiSeq 4000	SRP136506	PRJNA445764		445764	SRS3095285	SAMN08798468	simple	7460	Apis mellifera	BeePro 3							no						SRA674942
	SRR4002884	2016-12-20 00:00:00	2016-08-05 07:16:58	9254873	1665877140	9254873	180	1093		SRX2003138		RNA-Seq	RANDOM	TRANSCRIPTOMIC	PAIRED	0	ILLUMINA	Illumina HiSeq 2000	SRP080981	PRJNA336281		336281	SRS1603211	SAMN05508600	simple	7460	Apis mellifera	TRMT3_13Head					female		no					KU LEUVEN	SRA447888
	SRR1182642	2014-03-07 07:00:08	2014-03-07 06:43:12	8486332	1502199618	8486332	177	1092		SRX481051	K3_HP_3d	RNA-Seq	size fractionation	TRANSCRIPTOMIC	PAIRED	400	ILLUMINA	Illumina HiSeq 2000	SRP039391	PRJNA240064	2	240064	SRS565825	SAMN02673092	simple	7460	Apis mellifera	K3_HP_3d					sterile female		no						SRA056350
	SRR584160	2013-07-25 00:00:00	2015-08-07 01:18:23	8486332	1502199618	8486332	177	1092		SRX188580		RNA-Seq	size fractionation	TRANSCRIPTOMIC	PAIRED	400	ILLUMINA	Illumina HiSeq 2000	SRP015803	PRJNA175445		175445	SRS351813	SAMN01094237	simple	7460	Apis mellifera	K3 HP 3d					female		no				fat body		SRA056378
	SRR4002872	2016-12-20 00:00:00	2016-08-05 06:14:23	9193234	1654782120	9193234	180	1083		SRX2003126		RNA-Seq	RANDOM	TRANSCRIPTOMIC	PAIRED	0	ILLUMINA	Illumina HiSeq 2000	SRP080981	PRJNA336281		336281	SRS1603199	SAMN05508588	simple	7460	Apis mellifera	TRMT1_12Head					female		no					KU LEUVEN	SRA447888
	SRR4002878	2016-12-20 00:00:00	2016-08-05 07:14:55	9008186	1621473480	9008186	180	1061		SRX2003132		RNA-Seq	RANDOM	TRANSCRIPTOMIC	PAIRED	0	ILLUMINA	Illumina HiSeq 2000	SRP080981	PRJNA336281		336281	SRS1603205	SAMN05508594	simple	7460	Apis mellifera	TRMT1_9Head					female		no					KU LEUVEN	SRA447888
	SRR6901854	2018-03-27 01:37:19	2018-03-27 01:35:36	16109205	1529794057	0	94	1061		SRX3850800	MN 2	RNA-Seq	RANDOM PCR	TRANSCRIPTOMIC	PAIRED	0	ILLUMINA	Illumina HiSeq 4000	SRP136506	PRJNA445764		445764	SRS3095273	SAMN08798476	simple	7460	Apis mellifera	MegaBee 2 _ Nosema							no						SRA674942
	SRR4002889	2016-12-20 00:00:00	2016-08-05 08:16:37	8954501	1611810180	8954501	180	1055		SRX2003143		RNA-Seq	RANDOM	TRANSCRIPTOMIC	PAIRED	0	ILLUMINA	Illumina HiSeq 2000	SRP080981	PRJNA336281		336281	SRS1603216	SAMN05508604	simple	7460	Apis mellifera	TRMT3_8Head					female		no					KU LEUVEN	SRA447888
	SRR4002893	2016-12-20 00:00:00	2016-08-05 08:16:57	9110348	1639862640	9110348	180	1054		SRX2003148		RNA-Seq	RANDOM	TRANSCRIPTOMIC	PAIRED	0	ILLUMINA	Illumina HiSeq 2000	SRP080981	PRJNA336281		336281	SRS1603220	SAMN05508608	simple	7460	Apis mellifera	TRMT4_11Head					female		no					KU LEUVEN	SRA447888
	SRR6901846	2018-03-27 01:37:19	2018-03-27 01:35:25	15159677	1427738349	0	94	1037		SRX3850808	M 2	RNA-Seq	RANDOM PCR	TRANSCRIPTOMIC	PAIRED	0	ILLUMINA	Illumina HiSeq 4000	SRP136506	PRJNA445764		445764	SRS3095281	SAMN08798464	simple	7460	Apis mellifera	MegaBee 2							no						SRA674942
	SRR4002882	2016-12-20 00:00:00	2016-08-05 07:14:41	8737687	1572783660	8737687	180	1031		SRX2003136		RNA-Seq	RANDOM	TRANSCRIPTOMIC	PAIRED	0	ILLUMINA	Illumina HiSeq 2000	SRP080981	PRJNA336281		336281	SRS1603209	SAMN05508598	simple	7460	Apis mellifera	TRMT3_11Head					female		no					KU LEUVEN	SRA447888
	SRR4002875	2016-12-20 00:00:00	2016-08-05 07:14:42	8707043	1567267740	8707043	180	1026		SRX2003129		RNA-Seq	RANDOM	TRANSCRIPTOMIC	PAIRED	0	ILLUMINA	Illumina HiSeq 2000	SRP080981	PRJNA336281		336281	SRS1603202	SAMN05508591	simple	7460	Apis mellifera	TRMT1_8AbTh					female		no					KU LEUVEN	SRA447888
	SRR4002894	2016-12-20 00:00:00	2016-08-05 08:16:58	8899166	1601849880	8899166	180	1020		SRX2003149		RNA-Seq	RANDOM	TRANSCRIPTOMIC	PAIRED	0	ILLUMINA	Illumina HiSeq 2000	SRP080981	PRJNA336281		336281	SRS1603222	SAMN05508609	simple	7460	Apis mellifera	TRMT4_17AbTh					female		no					KU LEUVEN	SRA447888
	SRR6901855	2018-03-27 01:37:19	2018-03-27 01:35:21	14959752	1450084239	0	96	1009		SRX3850799	MN 3	RNA-Seq	RANDOM PCR	TRANSCRIPTOMIC	PAIRED	0	ILLUMINA	Illumina HiSeq 4000	SRP136506	PRJNA445764		445764	SRS3095272	SAMN08798477	simple	7460	Apis mellifera	MegaBee 3 _ Nosema							no						SRA674942
	SRR4002897	2016-12-20 00:00:00	2016-08-05 09:17:44	8731884	1571739120	8731884	180	1004		SRX2003153		RNA-Seq	RANDOM	TRANSCRIPTOMIC	PAIRED	0	ILLUMINA	Illumina HiSeq 2000	SRP080981	PRJNA336281		336281	SRS1603226	SAMN05508612	simple	7460	Apis mellifera	TRMT4_7Head					female		no					KU LEUVEN	SRA447888
	SRR4002876	2016-12-20 00:00:00	2016-08-05 07:14:43	8431784	1517721120	8431784	180	995		SRX2003130		RNA-Seq	RANDOM	TRANSCRIPTOMIC	PAIRED	0	ILLUMINA	Illumina HiSeq 2000	SRP080981	PRJNA336281		336281	SRS1603203	SAMN05508592	simple	7460	Apis mellifera	TRMT1_8Head					female		no					KU LEUVEN	SRA447888
	SRR6901856	2018-03-27 01:37:19	2018-03-27 01:34:53	15034766	1447094289	0	96	994		SRX3850798	BN 1	RNA-Seq	RANDOM PCR	TRANSCRIPTOMIC	PAIRED	0	ILLUMINA	Illumina HiSeq 4000	SRP136506	PRJNA445764		445764	SRS3095271	SAMN08798478	simple	7460	Apis mellifera	BeePro 1 _ Nosema							no						SRA674942
	SRR6901850	2018-03-27 01:36:12	2018-03-27 01:34:29	13945040	1324574336	0	94	981		SRX3850804	C 1	RNA-Seq	RANDOM PCR	TRANSCRIPTOMIC	PAIRED	0	ILLUMINA	Illumina HiSeq 4000	SRP136506	PRJNA445764		445764	SRS3095277	SAMN08798472	simple	7460	Apis mellifera	Carbohydrates 1							no						SRA674942
	SRR4002885	2016-12-20 00:00:00	2016-08-05 07:16:05	8271950	1488951000	8271950	180	979		SRX2003139		RNA-Seq	RANDOM	TRANSCRIPTOMIC	PAIRED	0	ILLUMINA	Illumina HiSeq 2000	SRP080981	PRJNA336281		336281	SRS1603212	SAMN05508601	simple	7460	Apis mellifera	TRMT3_6AbTh					female		no					KU LEUVEN	SRA447888
	SRR4002899	2016-12-20 00:00:00	2016-08-05 09:17:33	8458572	1522542960	8458572	180	970		SRX2003156		RNA-Seq	RANDOM	TRANSCRIPTOMIC	PAIRED	0	ILLUMINA	Illumina HiSeq 2000	SRP080981	PRJNA336281		336281	SRS1603229	SAMN05508614	simple	7460	Apis mellifera	TRMT4_9Head					female		no					KU LEUVEN	SRA447888
	SRR6901861	2018-03-27 01:39:11	2018-03-27 01:36:34	14317481	1376284218	0	96	970		SRX3850793	CN 1	RNA-Seq	RANDOM PCR	TRANSCRIPTOMIC	PAIRED	0	ILLUMINA	Illumina HiSeq 4000	SRP136506	PRJNA445764		445764	SRS3095267	SAMN08798484	simple	7460	Apis mellifera	Carbohydrates 1 _ Nosema							no						SRA674942
	SRR4002873	2016-12-20 00:00:00	2016-08-05 06:14:15	8035135	1446324300	8035135	180	951		SRX2003127		RNA-Seq	RANDOM	TRANSCRIPTOMIC	PAIRED	0	ILLUMINA	Illumina HiSeq 2000	SRP080981	PRJNA336281		336281	SRS1603200	SAMN05508589	simple	7460	Apis mellifera	TRMT1_7AbTh					female		no					KU LEUVEN	SRA447888
	SRR4002869	2016-12-20 00:00:00	2016-08-05 06:13:20	7988393	1437910740	7988393	180	945		SRX2003123		RNA-Seq	RANDOM	TRANSCRIPTOMIC	PAIRED	0	ILLUMINA	Illumina HiSeq 2000	SRP080981	PRJNA336281		336281	SRS1603196	SAMN05508585	simple	7460	Apis mellifera	TRMT1_11AbTh					female		no					KU LEUVEN	SRA447888
	SRR4002883	2016-12-20 00:00:00	2016-08-05 07:15:45	7948735	1430772300	7948735	180	942		SRX2003137		RNA-Seq	RANDOM	TRANSCRIPTOMIC	PAIRED	0	ILLUMINA	Illumina HiSeq 2000	SRP080981	PRJNA336281		336281	SRS1603210	SAMN05508599	simple	7460	Apis mellifera	TRMT3_13AbTh					female		no					KU LEUVEN	SRA447888
	SRR4002886	2016-12-20 00:00:00	2016-08-05 08:15:21	7981593	1436686740	7981593	180	940		SRX2003140		RNA-Seq	RANDOM	TRANSCRIPTOMIC	PAIRED	0	ILLUMINA	Illumina HiSeq 2000	SRP080981	PRJNA336281		336281	SRS1603213	SAMN05508602	simple	7460	Apis mellifera	TRMT3_6Head					female		no					KU LEUVEN	SRA447888
	SRR4002874	2016-12-20 00:00:00	2016-08-05 06:14:07	7831374	1409647320	7831374	180	924		SRX2003128		RNA-Seq	RANDOM	TRANSCRIPTOMIC	PAIRED	0	ILLUMINA	Illumina HiSeq 2000	SRP080981	PRJNA336281		336281	SRS1603201	SAMN05508590	simple	7460	Apis mellifera	TRMT1_7Head					female		no					KU LEUVEN	SRA447888
	SRR6901847	2018-03-27 01:39:12	2018-03-27 01:36:12	13518536	1256433845	0	92	923		SRX3850807	M 3	RNA-Seq	RANDOM PCR	TRANSCRIPTOMIC	PAIRED	0	ILLUMINA	Illumina HiSeq 4000	SRP136506	PRJNA445764		445764	SRS3095280	SAMN08798465	simple	7460	Apis mellifera	MegaBee 3							no						SRA674942
	SRR6901857	2018-03-27 01:36:12	2018-03-27 01:34:44	13000493	1228217514	0	94	865		SRX3850797	BN 2	RNA-Seq	RANDOM PCR	TRANSCRIPTOMIC	PAIRED	0	ILLUMINA	Illumina HiSeq 4000	SRP136506	PRJNA445764		445764	SRS3095270	SAMN08798479	simple	7460	Apis mellifera	BeePro 2 _ Nosema							no						SRA674942
	SRR4002881	2016-12-20 00:00:00	2016-08-05 07:14:44	7221815	1299926700	7221815	180	861		SRX2003135		RNA-Seq	RANDOM	TRANSCRIPTOMIC	PAIRED	0	ILLUMINA	Illumina HiSeq 2000	SRP080981	PRJNA336281		336281	SRS1603208	SAMN05508597	simple	7460	Apis mellifera	TRMT3_11AbTh					female		no					KU LEUVEN	SRA447888
	SRR2032817	2015-06-30 08:43:58	2015-05-19 16:46:16	7443661	1312917297	7443661	176	853		SRX1033064	AE Guards Pool 1	RNA-Seq	unspecified	TRANSCRIPTOMIC	PAIRED	0	ILLUMINA	Illumina HiSeq 2000	SRP056006	PRJNA277772		277772	SRS940670	SAMN03396607	simple	7460	Apis mellifera	AE Guards Pool 1					female		no						SRA246104
	SRR6901864	2018-03-27 01:44:12	2018-03-27 01:39:46	12413829	1208034568	0	97	851		SRX3850790	CN 2	RNA-Seq	RANDOM PCR	TRANSCRIPTOMIC	PAIRED	0	ILLUMINA	Illumina HiSeq 4000	SRP136506	PRJNA445764		445764	SRS3095264	SAMN08798485	simple	7460	Apis mellifera	Carbohydrates 2 _ Nosema							no						SRA674942
	SRR6901845	2018-03-27 01:36:12	2018-03-27 01:34:04	11925180	1141098200	0	95	842		SRX3850809	M1	RNA-Seq	RANDOM PCR	TRANSCRIPTOMIC	PAIRED	0	ILLUMINA	Illumina HiSeq 4000	SRP136506	PRJNA445764		445764	SRS3095282	SAMN08798463	simple	7460	Apis mellifera	MegaBee 1							no						SRA674942
	SRR547522	2015-07-22 17:07:34	2015-11-22 12:10:56	21057716	1684617280	0	80	816		SRX180863		RNA-Seq	RANDOM PCR	TRANSCRIPTOMIC	SINGLE	0	ILLUMINA	Illumina Genome Analyzer IIx	SRP014715	PRJNA172020		172020	SRS359501	SAMN01129870	simple	7460	Apis mellifera	Honey bee organ dissections							no					USGS	SRA057699
	ERR413294	2014-05-14 12:45:26	2014-05-07 15:40:46	11491768	1160668568	0	101	808		ERX379599	unspecified	RNA-Seq	RANDOM	TRANSCRIPTOMIC	SINGLE	0	ILLUMINA	Illumina HiSeq 2000	ERP004639	PRJEB5249		242514	ERS395175	SAMEA2336980	simple	7460	Apis mellifera	Varroa-free-Apis_mellifera_pupa-A3							no					WARWICK	ERA282584
	SRR6901852	2018-03-27 01:35:11	2018-03-27 01:33:53	11947071	1073330185	0	89	794		SRX3850802	C 3	RNA-Seq	RANDOM PCR	TRANSCRIPTOMIC	PAIRED	0	ILLUMINA	Illumina HiSeq 4000	SRP136506	PRJNA445764		445764	SRS3095275	SAMN08798474	simple	7460	Apis mellifera	Carbohydrates 3							no						SRA674942
	SRR6901851	2018-03-27 01:36:12	2018-03-27 01:34:16	11202473	1058455164	0	94	788		SRX3850803	C 2	RNA-Seq	RANDOM PCR	TRANSCRIPTOMIC	PAIRED	0	ILLUMINA	Illumina HiSeq 4000	SRP136506	PRJNA445764		445764	SRS3095276	SAMN08798473	simple	7460	Apis mellifera	Carbohydrates 2							no						SRA674942
	SRR4002898	2016-12-20 00:00:00	2016-08-05 09:16:27	6867227	1236100860	6867227	180	785		SRX2003154		RNA-Seq	RANDOM	TRANSCRIPTOMIC	PAIRED	0	ILLUMINA	Illumina HiSeq 2000	SRP080981	PRJNA336281		336281	SRS1603227	SAMN05508613	simple	7460	Apis mellifera	TRMT4_9AbTh					female		no					KU LEUVEN	SRA447888
	SRR567649	2012-09-21 00:00:00	2012-09-12 11:36:44	6488437	1349594896	6488437	208	764		SRX184650		RNA-Seq	RANDOM	TRANSCRIPTOMIC	PAIRED	0	ILLUMINA	Illumina HiSeq 2000	SRP012091			0	SRS308273	SAMN00849801	simple	88217	Apis mellifera carnica	Honeybee Forager Brain RNA-seq lane 1							no					ARIZONA STATE UNIVERSITY	SRA051462
	SRR567631	2012-09-21 00:00:00	2012-09-12 11:33:45	6488437	1349594896	6488437	208	760		SRX184650		RNA-Seq	RANDOM	TRANSCRIPTOMIC	PAIRED	0	ILLUMINA	Illumina HiSeq 2000	SRP012091			0	SRS308273	SAMN00849801	simple	88217	Apis mellifera carnica	Honeybee Forager Brain RNA-seq lane 1							no					ARIZONA STATE UNIVERSITY	SRA051462
	SRR6901841	2018-03-27 01:35:11	2018-03-27 01:33:22	11259456	1022161163	0	90	760		SRX3850813	B 2	RNA-Seq	RANDOM PCR	TRANSCRIPTOMIC	PAIRED	0	ILLUMINA	Illumina HiSeq 4000	SRP136506	PRJNA445764		445764	SRS3095286	SAMN08798467	simple	7460	Apis mellifera	BeePro 2							no						SRA674942
	SRR567647	2012-09-21 00:00:00	2012-09-12 11:34:54	6488437	1349594896	6488437	208	759		SRX184650		RNA-Seq	RANDOM	TRANSCRIPTOMIC	PAIRED	0	ILLUMINA	Illumina HiSeq 2000	SRP012091			0	SRS308273	SAMN00849801	simple	88217	Apis mellifera carnica	Honeybee Forager Brain RNA-seq lane 1							no					ARIZONA STATE UNIVERSITY	SRA051462
	ERR528751	2014-08-12 19:19:52	2014-08-12 19:21:04	10630145	1073644645	0	101	746		ERX493954	NG-7006_D2_lib32653_1841_1_1	RNA-Seq	RANDOM	TRANSCRIPTOMIC	SINGLE	0	ILLUMINA	Illumina HiSeq 2000	ERP006052	PRJEB6511		258066	ERS478211	SAMEA2591289	simple	7460	Apis mellifera	D2					female		no					WARWICK	ERA318838
	SRR567629	2012-09-21 00:00:00	2012-09-12 11:34:25	6488437	1349594896	6488437	208	741		SRX184650		RNA-Seq	RANDOM	TRANSCRIPTOMIC	PAIRED	0	ILLUMINA	Illumina HiSeq 2000	SRP012091			0	SRS308273	SAMN00849801	simple	88217	Apis mellifera carnica	Honeybee Forager Brain RNA-seq lane 1							no					ARIZONA STATE UNIVERSITY	SRA051462
	SRR6901853	2018-03-27 01:35:11	2018-03-27 01:33:37	10647135	1029967193	0	96	731		SRX3850801	MN 1	RNA-Seq	RANDOM PCR	TRANSCRIPTOMIC	PAIRED	0	ILLUMINA	Illumina HiSeq 4000	SRP136506	PRJNA445764		445764	SRS3095274	SAMN08798475	simple	7460	Apis mellifera	MegaBee 1 _ Nosema							no						SRA674942
	SRR567646	2012-09-21 00:00:00	2012-09-12 11:34:54	6488437	1349594896	6488437	208	730		SRX184650		RNA-Seq	RANDOM	TRANSCRIPTOMIC	PAIRED	0	ILLUMINA	Illumina HiSeq 2000	SRP012091			0	SRS308273	SAMN00849801	simple	88217	Apis mellifera carnica	Honeybee Forager Brain RNA-seq lane 1							no					ARIZONA STATE UNIVERSITY	SRA051462
	SRR567648	2012-09-21 00:00:00	2012-09-12 11:36:45	6488437	1349594896	6488437	208	730		SRX184650		RNA-Seq	RANDOM	TRANSCRIPTOMIC	PAIRED	0	ILLUMINA	Illumina HiSeq 2000	SRP012091			0	SRS308273	SAMN00849801	simple	88217	Apis mellifera carnica	Honeybee Forager Brain RNA-seq lane 1							no					ARIZONA STATE UNIVERSITY	SRA051462
	SRR567163	2012-09-21 00:00:00	2012-09-12 11:34:27	6488437	1349594896	6488437	208	729		SRX184650		RNA-Seq	RANDOM	TRANSCRIPTOMIC	PAIRED	0	ILLUMINA	Illumina HiSeq 2000	SRP012091			0	SRS308273	SAMN00849801	simple	88217	Apis mellifera carnica	Honeybee Forager Brain RNA-seq lane 1							no					ARIZONA STATE UNIVERSITY	SRA051462
	SRR2032827	2015-06-30 08:43:58	2015-05-19 16:44:21	6345260	1119309892	6345260	176	727		SRX1033065	AE Guards Pool 2	RNA-Seq	unspecified	TRANSCRIPTOMIC	PAIRED	0	ILLUMINA	Illumina HiSeq 2000	SRP056006	PRJNA277772		277772	SRS940671	SAMN03396608	simple	7460	Apis mellifera	AE Guards Pool 2					female		no						SRA246104
	SRR567630	2012-09-21 00:00:00	2012-09-12 11:33:28	6488437	1349594896	6488437	208	722		SRX184650		RNA-Seq	RANDOM	TRANSCRIPTOMIC	PAIRED	0	ILLUMINA	Illumina HiSeq 2000	SRP012091			0	SRS308273	SAMN00849801	simple	88217	Apis mellifera carnica	Honeybee Forager Brain RNA-seq lane 1							no					ARIZONA STATE UNIVERSITY	SRA051462
	ERR413295	2014-05-14 12:45:26	2014-05-07 15:40:41	10283207	1038603907	0	101	720		ERX379600	unspecified	RNA-Seq	RANDOM	TRANSCRIPTOMIC	SINGLE	0	ILLUMINA	Illumina HiSeq 2000	ERP004639	PRJEB5249		242514	ERS395176	SAMEA2336981	simple	7460	Apis mellifera	Varroa-free-Apis_mellifera_pupa-B1							no					WARWICK	ERA282584
	SRR566980	2012-09-21 00:00:00	2012-09-12 11:34:30	6488437	1349594896	6488437	208	719		SRX184650		RNA-Seq	RANDOM	TRANSCRIPTOMIC	PAIRED	0	ILLUMINA	Illumina HiSeq 2000	SRP012091			0	SRS308273	SAMN00849801	simple	88217	Apis mellifera carnica	Honeybee Forager Brain RNA-seq lane 1							no					ARIZONA STATE UNIVERSITY	SRA051462
	ERR528754	2014-08-12 19:19:52	2014-08-12 19:21:42	10257560	1036013560	0	101	718		ERX493957	NG-7006_C6_lib32651_1841_1_1	RNA-Seq	RANDOM	TRANSCRIPTOMIC	SINGLE	0	ILLUMINA	Illumina HiSeq 2000	ERP006052	PRJEB6511		258066	ERS478214	SAMEA2591292	simple	7460	Apis mellifera	C6					female		no					WARWICK	ERA318838
	ERR528753	2014-08-12 19:19:52	2014-08-12 19:21:39	10069125	1016981625	0	101	704		ERX493956	NG-7006_C5_lib32650_1841_1_1	RNA-Seq	RANDOM	TRANSCRIPTOMIC	SINGLE	0	ILLUMINA	Illumina HiSeq 2000	ERP006052	PRJEB6511		258066	ERS478213	SAMEA2591291	simple	7460	Apis mellifera	C5					femLE		no					WARWICK	ERA318838
	SRR5330954	2017-03-31 11:34:17	2017-03-09 14:42:07	19241017	981291867	0	51	701		SRX2629949	_LS455	RNA-Seq	RT-PCR	TRANSCRIPTOMIC	SINGLE	0	ILLUMINA	Illumina Genome Analyzer II	SRP101654	PRJNA378655		378655	SRS2039776	SAMN06555618	simple	7459	Apis	11_f_botti_CGATGT_L003_R1_001.fastq							no						SRA543888
	ERR528752	2014-08-12 19:19:52	2014-08-12 19:21:44	9785423	988327723	0	101	685		ERX493955	NG-7006_C1_lib32649_1841_1_1	RNA-Seq	RANDOM	TRANSCRIPTOMIC	SINGLE	0	ILLUMINA	Illumina HiSeq 2000	ERP006052	PRJEB6511		258066	ERS478212	SAMEA2591290	simple	7460	Apis mellifera	C1					female		no					WARWICK	ERA318838
	ERR413300	2014-05-14 12:45:26	2014-05-07 15:43:05	9997780	1009775780	0	101	684		ERX379605	unspecified	RNA-Seq	RANDOM	TRANSCRIPTOMIC	SINGLE	0	ILLUMINA	Illumina HiSeq 2000	ERP004639	PRJEB5249		242514	ERS395181	SAMEA2336986	simple	7460	Apis mellifera	Varroa-exposed-Apis_mellifera_newly_emerged_adult-E8							no					WARWICK	ERA282584
	ERR413293	2014-05-14 12:45:26	2014-05-06 19:47:03	9767082	986475282	0	101	684		ERX379598	unspecified	RNA-Seq	RANDOM	TRANSCRIPTOMIC	SINGLE	0	ILLUMINA	Illumina HiSeq 2000	ERP004639	PRJEB5249		242514	ERS395174	SAMEA2336979	simple	7460	Apis mellifera	Varroa-free-Apis_mellifera_pupa-A1							no					WARWICK	ERA282584
	ERR528750	2014-08-12 19:19:52	2014-08-12 19:21:01	9691343	978825643	0	101	679		ERX493953	NG-7006_D1_lib32652_1841_1_1	RNA-Seq	RANDOM	TRANSCRIPTOMIC	SINGLE	0	ILLUMINA	Illumina HiSeq 2000	ERP006052	PRJEB6511		258066	ERS478210	SAMEA2591288	simple	7460	Apis mellifera	D1					female		no					WARWICK	ERA318838
	SRR071806	2010-11-18 10:56:15	2014-05-28 17:23:24	11063546	1106354600	0	100	675		SRX030488	N3	EST	RT-PCR	TRANSCRIPTOMIC	SINGLE	0	ILLUMINA	Illumina Genome Analyzer II	SRP003528	PRJNA79773		79773	SRS121285	SAMN00120364	simple	7460	Apis mellifera	Nurse2							no					IGB, UIUC	SRA023883
	ERR413304	2014-05-14 12:45:26	2014-05-06 19:50:38	9875846	997460446	0	101	671		ERX379609	unspecified	RNA-Seq	RANDOM	TRANSCRIPTOMIC	SINGLE	0	ILLUMINA	Illumina HiSeq 2000	ERP004639	PRJEB5249		242514	ERS395185	SAMEA2336990	simple	7460	Apis mellifera	Virus-injected-Apis_mellifera-pupa-INJ5							no					WARWICK	ERA282584
	ERR413298	2014-05-14 12:45:26	2014-05-07 15:42:15	9555711	965126811	0	101	653		ERX379603	unspecified	RNA-Seq	RANDOM	TRANSCRIPTOMIC	SINGLE	0	ILLUMINA	Illumina HiSeq 2000	ERP004639	PRJEB5249		242514	ERS395179	SAMEA2336984	simple	7460	Apis mellifera	Varroa-exposed-Apis_mellifera_newly_emerged_adult-E11							no					WARWICK	ERA282584
	ERR413302	2014-05-14 12:45:26	2014-05-06 19:45:26	9404566	949861166	0	101	646		ERX379607	unspecified	RNA-Seq	RANDOM	TRANSCRIPTOMIC	SINGLE	0	ILLUMINA	Illumina HiSeq 2000	ERP004639	PRJEB5249		242514	ERS395183	SAMEA2336988	simple	7460	Apis mellifera	Varroa-free-Apis_mellifera_newly_emerged_adult-F7							no					WARWICK	ERA282584
	ERR413296	2014-05-14 12:45:26	2014-05-06 19:48:20	9079391	917018491	0	101	644		ERX379601	unspecified	RNA-Seq	RANDOM	TRANSCRIPTOMIC	SINGLE	0	ILLUMINA	Illumina HiSeq 2000	ERP004639	PRJEB5249		242514	ERS395177	SAMEA2336982	simple	7460	Apis mellifera	Varroa-free-Apis_mellifera_pupa-B2							no					WARWICK	ERA282584
	SRR071823	2010-11-18 10:56:15	2014-05-28 17:52:37	10333866	1033386600	0	100	631		SRX030496	F7	EST	RT-PCR	TRANSCRIPTOMIC	SINGLE	0	ILLUMINA	Illumina Genome Analyzer II	SRP003528	PRJNA79773		79773	SRS121293	SAMN00120372	simple	7460	Apis mellifera	Forager5							no					IGB, UIUC	SRA023883
	SRR5109824	2017-05-02 13:08:24	2016-12-14 06:39:14	28281258	1414062900	0	50	620		SRX2422216	W3RI	miRNA-Seq	RANDOM	TRANSCRIPTOMIC	SINGLE	0	ILLUMINA	Illumina HiSeq 2000	SRP095071	PRJNA357165		357165	SRS1859366	SAMN06140216	simple	7460	Apis mellifera	W3RI							no						SRA503449
	ERR413299	2014-05-14 12:45:26	2014-05-06 19:49:20	8918526	900771126	0	101	612		ERX379604	unspecified	RNA-Seq	RANDOM	TRANSCRIPTOMIC	SINGLE	0	ILLUMINA	Illumina HiSeq 2000	ERP004639	PRJEB5249		242514	ERS395180	SAMEA2336985	simple	7460	Apis mellifera	Varroa-exposed-Apis_mellifera_newly_emerged_adult-E7							no					WARWICK	ERA282584
	ERR413297	2014-05-14 12:45:26	2014-05-06 19:49:31	8899736	898873336	0	101	610		ERX379602	unspecified	RNA-Seq	RANDOM	TRANSCRIPTOMIC	SINGLE	0	ILLUMINA	Illumina HiSeq 2000	ERP004639	PRJEB5249		242514	ERS395178	SAMEA2336983	simple	7460	Apis mellifera	Varroa-exposed-Apis_mellifera_newly_emerged_adult-E10							no					WARWICK	ERA282584
	SRR6901843	2018-03-27 01:35:11	2018-03-27 01:32:29	8688053	829032065	0	95	605		SRX3850811	P 1	RNA-Seq	RANDOM PCR	TRANSCRIPTOMIC	PAIRED	0	ILLUMINA	Illumina HiSeq 4000	SRP136506	PRJNA445764		445764	SRS3095284	SAMN08798469	simple	7460	Apis mellifera	polen 1							no						SRA674942
	ERR413305	2014-05-14 12:45:26	2014-05-06 19:46:32	8834333	892267633	0	101	601		ERX379610	unspecified	RNA-Seq	RANDOM	TRANSCRIPTOMIC	SINGLE	0	ILLUMINA	Illumina HiSeq 2000	ERP004639	PRJEB5249		242514	ERS395186	SAMEA2336991	simple	7460	Apis mellifera	Virus-injected-Apis_mellifera-pupa-INJ6							no					WARWICK	ERA282584
	SRR5109830	2017-05-02 13:08:24	2016-12-14 06:39:25	27599199	1379959950	0	50	597		SRX2422222	W5RI	miRNA-Seq	RANDOM	TRANSCRIPTOMIC	SINGLE	0	ILLUMINA	Illumina HiSeq 2000	SRP095071	PRJNA357165		357165	SRS1859372	SAMN06140217	simple	7460	Apis mellifera	W5RI							no						SRA503449
	ERR413303	2014-05-14 12:45:26	2014-05-06 19:49:49	8689251	877614351	0	101	591		ERX379608	unspecified	RNA-Seq	RANDOM	TRANSCRIPTOMIC	SINGLE	0	ILLUMINA	Illumina HiSeq 2000	ERP004639	PRJEB5249		242514	ERS395184	SAMEA2336989	simple	7460	Apis mellifera	Virus-injected-Apis_mellifera-pupa-INJ4							no					WARWICK	ERA282584
	SRR071805	2010-11-18 17:55:59	2014-05-28 17:22:57	9906867	990686700	0	100	590		SRX030488	N3	EST	RT-PCR	TRANSCRIPTOMIC	SINGLE	0	ILLUMINA	Illumina Genome Analyzer II	SRP003528	PRJNA79773		79773	SRS121285	SAMN00120364	simple	7460	Apis mellifera	Nurse2							no					IGB, UIUC	SRA023883
	SRR5615348	2017-10-16 16:07:36	2017-05-26 07:37:12	39281406	1964070300	0	50	585		SRX2862028	AmelMGsrnaox	OTHER	size fractionation	TRANSCRIPTOMIC	SINGLE	0	ILLUMINA	NextSeq 500	SRP107945	PRJNA386859		386859	SRS2231328	SAMN07136319	simple	7460	Apis mellifera	Apis mellifera male germline							no						SRA566928
	SRR071807	2010-11-18 10:56:15	2014-05-28 17:23:24	9710134	971013400	0	100	580		SRX030488	N3	EST	RT-PCR	TRANSCRIPTOMIC	SINGLE	0	ILLUMINA	Illumina Genome Analyzer II	SRP003528	PRJNA79773		79773	SRS121285	SAMN00120364	simple	7460	Apis mellifera	Nurse2							no					IGB, UIUC	SRA023883
	SRR071824	2010-11-18 10:56:15	2014-05-28 17:52:24	9136093	913609300	0	100	544		SRX030496	F7	EST	RT-PCR	TRANSCRIPTOMIC	SINGLE	0	ILLUMINA	Illumina Genome Analyzer II	SRP003528	PRJNA79773		79773	SRS121293	SAMN00120372	simple	7460	Apis mellifera	Forager5							no					IGB, UIUC	SRA023883
	SRR071825	2010-11-18 10:56:15	2014-05-28 20:22:48	9097017	909701700	0	100	544		SRX030496	F7	EST	RT-PCR	TRANSCRIPTOMIC	SINGLE	0	ILLUMINA	Illumina Genome Analyzer II	SRP003528	PRJNA79773		79773	SRS121293	SAMN00120372	simple	7460	Apis mellifera	Forager5							no					IGB, UIUC	SRA023883
	ERR413301	2014-05-14 12:45:26	2014-05-06 19:48:21	7903976	798301576	0	101	541		ERX379606	unspecified	RNA-Seq	RANDOM	TRANSCRIPTOMIC	SINGLE	0	ILLUMINA	Illumina HiSeq 2000	ERP004639	PRJEB5249		242514	ERS395182	SAMEA2336987	simple	7460	Apis mellifera	Varroa-free-Apis_mellifera_newly_emerged_adult-F3							no					WARWICK	ERA282584
	SRR6901862	2018-03-27 01:35:11	2018-03-27 01:33:18	8282677	751742119	0	90	541		SRX3850792	PN 3	RNA-Seq	RANDOM PCR	TRANSCRIPTOMIC	PAIRED	0	ILLUMINA	Illumina HiSeq 4000	SRP136506	PRJNA445764		445764	SRS3095266	SAMN08798483	simple	7460	Apis mellifera	Polen 3 _ Nosema							no						SRA674942
	SRR1571738	2015-09-07 16:39:16	2014-09-09 12:56:08	16898700	861833700	0	51	538		SRX697868		miRNA-Seq	size fractionation	TRANSCRIPTOMIC	SINGLE	0	ILLUMINA	Illumina HiSeq 2000	SRP046740	PRJNA260604	2	260604	SRS699470	SAMN03031458	simple	7460	Apis mellifera	GSM1500812							no					GEO	SRA183312
	SRR071822	2010-11-18 10:56:15	2014-05-28 17:48:09	8757278	875727800	0	100	534		SRX030495	F4	EST	RT-PCR	TRANSCRIPTOMIC	SINGLE	0	ILLUMINA	Illumina Genome Analyzer II	SRP003528	PRJNA79773		79773	SRS121292	SAMN00120371	simple	7460	Apis mellifera	Forager4							no					IGB, UIUC	SRA023883
	SRR6901848	2018-03-27 01:35:11	2018-03-27 01:32:40	8591223	723820210	0	84	534		SRX3850806	B 1	RNA-Seq	RANDOM PCR	TRANSCRIPTOMIC	PAIRED	0	ILLUMINA	Illumina HiSeq 4000	SRP136506	PRJNA445764		445764	SRS3095279	SAMN08798466	simple	7460	Apis mellifera	BeePro 1							no						SRA674942
	SRR5109835	2017-05-02 13:08:24	2016-12-14 06:41:56	24309856	1215492800	0	50	529		SRX2422227	W4AWD	miRNA-Seq	RANDOM	TRANSCRIPTOMIC	SINGLE	0	ILLUMINA	Illumina HiSeq 2000	SRP095071	PRJNA357165		357165	SRS1859376	SAMN06140215	simple	7460	Apis mellifera	W4AWD							no						SRA503449
	SRR5109819	2017-05-02 13:08:24	2016-12-14 06:38:13	24040660	1202033000	0	50	529		SRX2422211	W1AWD	miRNA-Seq	RANDOM	TRANSCRIPTOMIC	SINGLE	0	ILLUMINA	Illumina HiSeq 2000	SRP095071	PRJNA357165		357165	SRS1859362	SAMN06140214	simple	7460	Apis mellifera	W1AWD							no						SRA503449
	SRR5330955	2017-03-31 11:34:17	2017-03-09 14:40:43	14220656	725253456	0	51	521		SRX2629950	_LS454	RNA-Seq	RT-PCR	TRANSCRIPTOMIC	SINGLE	0	ILLUMINA	Illumina Genome Analyzer II	SRP101654	PRJNA378655		378655	SRS2039777	SAMN06555617	simple	7459	Apis	10_f_botti_ATCACG_L003_R1_001.fastq							no						SRA543888
	SRR071820	2010-11-18 17:56:51	2014-05-28 20:22:46	8757199	875719900	0	100	514		SRX030495	F4	EST	RT-PCR	TRANSCRIPTOMIC	SINGLE	0	ILLUMINA	Illumina Genome Analyzer II	SRP003528	PRJNA79773		79773	SRS121292	SAMN00120371	simple	7460	Apis mellifera	Forager4							no					IGB, UIUC	SRA023883
	SRR071808	2010-11-18 10:56:15	2014-05-28 17:22:40	8482588	848258800	0	100	504		SRX030489	N4	EST	RT-PCR	TRANSCRIPTOMIC	SINGLE	0	ILLUMINA	Illumina Genome Analyzer II	SRP003528	PRJNA79773		79773	SRS121286	SAMN00120365	simple	7460	Apis mellifera	Nurse3							no					IGB, UIUC	SRA023883
	SRR071809	2010-11-18 17:51:53	2014-05-28 17:22:57	8428927	842892700	0	100	501		SRX030489	N4	EST	RT-PCR	TRANSCRIPTOMIC	SINGLE	0	ILLUMINA	Illumina Genome Analyzer II	SRP003528	PRJNA79773		79773	SRS121286	SAMN00120365	simple	7460	Apis mellifera	Nurse3							no					IGB, UIUC	SRA023883
	SRR071814	2010-11-18 10:56:15	2014-05-28 17:38:59	7852612	785261200	0	100	476		SRX030492	F1	EST	RT-PCR	TRANSCRIPTOMIC	SINGLE	0	ILLUMINA	Illumina Genome Analyzer II	SRP003528	PRJNA79773		79773	SRS121289	SAMN00120368	simple	7460	Apis mellifera	Forager1							no					IGB, UIUC	SRA023883
	SRR071821	2010-11-18 10:56:15	2014-05-28 17:48:13	7926470	792647000	0	100	472		SRX030495	F4	EST	RT-PCR	TRANSCRIPTOMIC	SINGLE	0	ILLUMINA	Illumina Genome Analyzer II	SRP003528	PRJNA79773		79773	SRS121292	SAMN00120371	simple	7460	Apis mellifera	Forager4							no					IGB, UIUC	SRA023883
	SRR071815	2010-11-18 10:56:15	2014-05-28 17:39:18	7885506	788550600	0	100	472		SRX030492	F1	EST	RT-PCR	TRANSCRIPTOMIC	SINGLE	0	ILLUMINA	Illumina Genome Analyzer II	SRP003528	PRJNA79773		79773	SRS121289	SAMN00120368	simple	7460	Apis mellifera	Forager1							no					IGB, UIUC	SRA023883
	SRR5615350	2017-10-16 16:07:36	2017-05-26 07:29:32	31661703	1583085150	0	50	465		SRX2862026	AmelFGsrnaox	OTHER	size fractionation	TRANSCRIPTOMIC	SINGLE	0	ILLUMINA	NextSeq 500	SRP107945	PRJNA386859		386859	SRS2231323	SAMN07136317	simple	7460	Apis mellifera	Apis mellifera female germline							no						SRA566928
	SRR071816	2010-11-18 10:56:15	2014-05-28 17:38:44	7877821	787782100	0	100	462		SRX030493	F2	EST	RT-PCR	TRANSCRIPTOMIC	SINGLE	0	ILLUMINA	Illumina Genome Analyzer II	SRP003528	PRJNA79773		79773	SRS121290	SAMN00120369	simple	7460	Apis mellifera	Forager2							no					IGB, UIUC	SRA023883
	SRR071810	2010-11-18 10:56:15	2014-05-28 17:22:21	7831186	783118600	0	100	460		SRX030490	N5	EST	RT-PCR	TRANSCRIPTOMIC	SINGLE	0	ILLUMINA	Illumina Genome Analyzer II	SRP003528	PRJNA79773		79773	SRS121287	SAMN00120366	simple	7460	Apis mellifera	Nurse4							no					IGB, UIUC	SRA023883
	SRR5615344	2017-10-16 16:07:36	2017-05-26 07:32:23	31216417	1560820850	0	50	459		SRX2862032	AmelMGsrna	OTHER	size fractionation	TRANSCRIPTOMIC	SINGLE	0	ILLUMINA	NextSeq 500	SRP107945	PRJNA386859		386859	SRS2231328	SAMN07136319	simple	7460	Apis mellifera	Apis mellifera male germline							no						SRA566928
	SRR1571737	2015-09-07 16:39:16	2014-09-09 12:56:27	13931447	710503797	0	51	449		SRX697867		miRNA-Seq	size fractionation	TRANSCRIPTOMIC	SINGLE	0	ILLUMINA	Illumina HiSeq 2000	SRP046740	PRJNA260604	2	260604	SRS699471	SAMN03031457	simple	7460	Apis mellifera	GSM1500811							no					GEO	SRA183312
	SRR5615349	2017-10-16 16:07:36	2017-05-26 07:32:08	29901929	1495096450	0	50	442		SRX2862027	AmelMSsrnaox	OTHER	size fractionation	TRANSCRIPTOMIC	SINGLE	0	ILLUMINA	NextSeq 500	SRP107945	PRJNA386859		386859	SRS2231329	SAMN07136320	simple	7460	Apis mellifera	Apis mellifera male soma							no						SRA566928
	SRR6901860	2018-03-27 01:35:11	2018-03-27 01:32:40	6776147	610034967	0	90	439		SRX3850794	PN 2	RNA-Seq	RANDOM PCR	TRANSCRIPTOMIC	PAIRED	0	ILLUMINA	Illumina HiSeq 4000	SRP136506	PRJNA445764		445764	SRS3095287	SAMN08798482	simple	7460	Apis mellifera	Polen 2 _ Nosema							no						SRA674942
	SRR071819	2010-11-18 17:52:56	2014-05-28 17:47:50	7178141	717814100	0	100	428		SRX030494	F3	EST	RT-PCR	TRANSCRIPTOMIC	SINGLE	0	ILLUMINA	Illumina Genome Analyzer II	SRP003528	PRJNA79773		79773	SRS121291	SAMN00120370	simple	7460	Apis mellifera	Forager3							no					IGB, UIUC	SRA023883
	SRR5615345	2017-10-16 16:07:36	2017-05-26 07:28:49	27878654	1393932700	0	50	411		SRX2862031	AmelMSsrna	OTHER	size fractionation	TRANSCRIPTOMIC	SINGLE	0	ILLUMINA	NextSeq 500	SRP107945	PRJNA386859		386859	SRS2231329	SAMN07136320	simple	7460	Apis mellifera	Apis mellifera male soma							no						SRA566928
	SRR5615346	2017-10-16 16:07:36	2017-05-26 07:29:58	27590555	1379527750	0	50	409		SRX2862030	AmelFGsrna	OTHER	size fractionation	TRANSCRIPTOMIC	SINGLE	0	ILLUMINA	NextSeq 500	SRP107945	PRJNA386859		386859	SRS2231323	SAMN07136317	simple	7460	Apis mellifera	Apis mellifera female germline							no						SRA566928
	SRR071818	2010-11-18 10:56:15	2014-05-28 18:33:31	6739570	673957000	0	100	408		SRX030494	F3	EST	RT-PCR	TRANSCRIPTOMIC	SINGLE	0	ILLUMINA	Illumina Genome Analyzer II	SRP003528	PRJNA79773		79773	SRS121291	SAMN00120370	simple	7460	Apis mellifera	Forager3							no					IGB, UIUC	SRA023883
	SRR071811	2010-11-18 10:56:15	2014-05-28 17:22:21	6683125	668312500	0	100	405		SRX030490	N5	EST	RT-PCR	TRANSCRIPTOMIC	SINGLE	0	ILLUMINA	Illumina Genome Analyzer II	SRP003528	PRJNA79773		79773	SRS121287	SAMN00120366	simple	7460	Apis mellifera	Nurse4							no					IGB, UIUC	SRA023883
	SRR071817	2010-11-18 17:49:33	2014-05-28 17:47:42	6801193	680119300	0	100	404		SRX030493	F2	EST	RT-PCR	TRANSCRIPTOMIC	SINGLE	0	ILLUMINA	Illumina Genome Analyzer II	SRP003528	PRJNA79773		79773	SRS121290	SAMN00120369	simple	7460	Apis mellifera	Forager2							no					IGB, UIUC	SRA023883
	SRR5188649	2017-09-14 15:58:05	2017-01-19 10:31:01	14587270	729363500	0	50	391		SRX2504570		miRNA-Seq	size fractionation	TRANSCRIPTOMIC	SINGLE	0	ILLUMINA	Illumina HiSeq 2500	SRP095846	PRJNA359486	2	359486	SRS1929400	SAMN06242031	simple	7460	Apis mellifera	GSM2463245							no					GEO	SRA513719
	SRR1571741	2015-09-07 16:39:16	2014-09-09 12:55:28	11757990	599657490	0	51	390		SRX697871		miRNA-Seq	size fractionation	TRANSCRIPTOMIC	SINGLE	0	ILLUMINA	Illumina HiSeq 2000	SRP046740	PRJNA260604	2	260604	SRS699474	SAMN03031453	simple	7460	Apis mellifera	GSM1500815							no					GEO	SRA183312
	SRR5615347	2017-10-16 16:07:36	2017-05-26 07:30:17	26033539	1301676950	0	50	384		SRX2862029	AmelFSsrna	OTHER	size fractionation	TRANSCRIPTOMIC	SINGLE	0	ILLUMINA	NextSeq 500	SRP107945	PRJNA386859		386859	SRS2231324	SAMN07136318	simple	7460	Apis mellifera	Apis mellifera female soma							no						SRA566928
	SRR5615351	2017-10-16 16:07:36	2017-05-26 07:29:04	24773041	1238652050	0	50	370		SRX2862025	AmelFSsrnaox	OTHER	size fractionation	TRANSCRIPTOMIC	SINGLE	0	ILLUMINA	NextSeq 500	SRP107945	PRJNA386859		386859	SRS2231324	SAMN07136318	simple	7460	Apis mellifera	Apis mellifera female soma							no						SRA566928
	SRR1571735	2015-09-07 16:39:16	2014-09-09 12:55:10	11529406	587999706	0	51	364		SRX697865		miRNA-Seq	size fractionation	TRANSCRIPTOMIC	SINGLE	0	ILLUMINA	Illumina HiSeq 2000	SRP046740	PRJNA260604	2	260604	SRS699468	SAMN03031451	simple	7460	Apis mellifera	GSM1500809							no					GEO	SRA183312
	SRR1571734	2015-09-07 16:39:16	2014-09-09 12:55:04	11330519	577856469	0	51	360		SRX697863		miRNA-Seq	size fractionation	TRANSCRIPTOMIC	SINGLE	0	ILLUMINA	Illumina HiSeq 2000	SRP046740	PRJNA260604	2	260604	SRS699465	SAMN03031449	simple	7460	Apis mellifera	GSM1500807							no					GEO	SRA183312
	SRR1571742	2015-09-07 16:39:16	2014-09-09 12:55:07	10609710	541095210	0	51	351		SRX697872		miRNA-Seq	size fractionation	TRANSCRIPTOMIC	SINGLE	0	ILLUMINA	Illumina HiSeq 2000	SRP046740	PRJNA260604	2	260604	SRS699475	SAMN03031454	simple	7460	Apis mellifera	GSM1500816							no					GEO	SRA183312
	SRR1571745	2015-09-07 16:39:16	2014-09-09 12:55:16	10499896	535494696	0	51	347		SRX697875		miRNA-Seq	size fractionation	TRANSCRIPTOMIC	SINGLE	0	ILLUMINA	Illumina HiSeq 2000	SRP046740	PRJNA260604	2	260604	SRS699478	SAMN03031461	simple	7460	Apis mellifera	GSM1500819							no					GEO	SRA183312
	SRR5188652	2017-09-14 15:58:05	2017-01-19 10:30:58	13357999	667899950	0	50	347		SRX2504573		miRNA-Seq	size fractionation	TRANSCRIPTOMIC	SINGLE	0	ILLUMINA	Illumina HiSeq 2500	SRP095846	PRJNA359486	2	359486	SRS1929403	SAMN06242028	simple	7460	Apis mellifera	GSM2463248							no					GEO	SRA513719
	SRR071813	2010-11-18 17:45:58	2014-05-28 17:39:22	5814625	581462500	0	100	346		SRX030491	N6	EST	RT-PCR	TRANSCRIPTOMIC	SINGLE	0	ILLUMINA	Illumina Genome Analyzer II	SRP003528	PRJNA79773		79773	SRS121288	SAMN00120367	simple	7460	Apis mellifera	Nurse5							no					IGB, UIUC	SRA023883
	SRR5188650	2017-09-14 15:58:05	2017-01-19 10:30:26	12862554	643127700	0	50	343		SRX2504571		miRNA-Seq	size fractionation	TRANSCRIPTOMIC	SINGLE	0	ILLUMINA	Illumina HiSeq 2500	SRP095846	PRJNA359486	2	359486	SRS1929401	SAMN06242030	simple	7460	Apis mellifera	GSM2463246							no					GEO	SRA513719
	SRR071812	2010-11-18 10:56:15	2014-05-28 17:32:50	5637292	563729200	0	100	342		SRX030491	N6	EST	RT-PCR	TRANSCRIPTOMIC	SINGLE	0	ILLUMINA	Illumina Genome Analyzer II	SRP003528	PRJNA79773		79773	SRS121288	SAMN00120367	simple	7460	Apis mellifera	Nurse5							no					IGB, UIUC	SRA023883
	SRR5188646	2017-09-14 15:58:05	2017-01-19 10:30:30	13126508	656325400	0	50	338		SRX2504567		miRNA-Seq	size fractionation	TRANSCRIPTOMIC	SINGLE	0	ILLUMINA	Illumina HiSeq 2500	SRP095846	PRJNA359486	2	359486	SRS1929397	SAMN06242034	simple	7460	Apis mellifera	GSM2463242							no					GEO	SRA513719
	SRR1571733	2015-09-07 16:39:16	2014-09-09 12:54:14	10710704	546245904	0	51	336		SRX697862		miRNA-Seq	size fractionation	TRANSCRIPTOMIC	SINGLE	0	ILLUMINA	Illumina HiSeq 2000	SRP046740	PRJNA260604	2	260604	SRS699466	SAMN03031448	simple	7460	Apis mellifera	GSM1500806							no					GEO	SRA183312
	SRR5188651	2017-09-14 15:58:05	2017-01-19 10:31:02	15301512	765075600	0	50	334		SRX2504572		miRNA-Seq	size fractionation	TRANSCRIPTOMIC	SINGLE	0	ILLUMINA	Illumina HiSeq 2500	SRP095846	PRJNA359486	2	359486	SRS1929402	SAMN06242029	simple	7460	Apis mellifera	GSM2463247							no					GEO	SRA513719
	SRR1571744	2015-09-07 16:39:16	2014-09-09 12:55:38	10135042	516887142	0	51	333		SRX697874		miRNA-Seq	size fractionation	TRANSCRIPTOMIC	SINGLE	0	ILLUMINA	Illumina HiSeq 2000	SRP046740	PRJNA260604	2	260604	SRS699477	SAMN03031460	simple	7460	Apis mellifera	GSM1500818							no					GEO	SRA183312
	SRR1571739	2015-09-07 16:39:16	2014-09-09 12:55:17	10558460	538481460	0	51	332		SRX697869		miRNA-Seq	size fractionation	TRANSCRIPTOMIC	SINGLE	0	ILLUMINA	Illumina HiSeq 2000	SRP046740	PRJNA260604	2	260604	SRS699472	SAMN03031459	simple	7460	Apis mellifera	GSM1500813							no					GEO	SRA183312
	SRR5188644	2017-09-14 15:58:04	2017-01-19 10:30:40	12337138	616856900	0	50	322		SRX2504565		miRNA-Seq	size fractionation	TRANSCRIPTOMIC	SINGLE	0	ILLUMINA	Illumina HiSeq 2500	SRP095846	PRJNA359486	2	359486	SRS1929395	SAMN06242036	simple	7460	Apis mellifera	GSM2463240							no					GEO	SRA513719
	SRR5188645	2017-09-14 15:58:04	2017-01-19 10:30:44	12622552	631127600	0	50	321		SRX2504566		miRNA-Seq	size fractionation	TRANSCRIPTOMIC	SINGLE	0	ILLUMINA	Illumina HiSeq 2500	SRP095846	PRJNA359486	2	359486	SRS1929396	SAMN06242035	simple	7460	Apis mellifera	GSM2463241							no					GEO	SRA513719
	SRR5188647	2017-09-14 15:58:05	2017-01-19 10:31:26	12569905	628495250	0	50	321		SRX2504568		miRNA-Seq	size fractionation	TRANSCRIPTOMIC	SINGLE	0	ILLUMINA	Illumina HiSeq 2500	SRP095846	PRJNA359486	2	359486	SRS1929398	SAMN06242033	simple	7460	Apis mellifera	GSM2463243							no					GEO	SRA513719
	SRR1571743	2015-09-07 16:39:16	2014-09-09 12:55:09	9655385	492424635	0	51	316		SRX697873		miRNA-Seq	size fractionation	TRANSCRIPTOMIC	SINGLE	0	ILLUMINA	Illumina HiSeq 2000	SRP046740	PRJNA260604	2	260604	SRS699476	SAMN03031455	simple	7460	Apis mellifera	GSM1500817							no					GEO	SRA183312
	SRR071804	2010-11-18 10:56:15	2014-05-28 17:21:39	5199336	519933600	0	100	305		SRX030487	N1	EST	RT-PCR	TRANSCRIPTOMIC	SINGLE	0	ILLUMINA	Illumina Genome Analyzer II	SRP003528	PRJNA79773		79773	SRS114874	SAMN00113341	simple	7460	Apis mellifera	Nurse1							no					IGB, UIUC	SRA023883
	SRR5188641	2017-09-14 15:58:04	2017-01-19 10:30:34	11508220	575411000	0	50	305		SRX2504562		miRNA-Seq	size fractionation	TRANSCRIPTOMIC	SINGLE	0	ILLUMINA	Illumina HiSeq 2500	SRP095846	PRJNA359486	2	359486	SRS1929392	SAMN06242039	simple	7460	Apis mellifera	GSM2463237							no					GEO	SRA513719
	SRR1571718	2015-09-07 16:39:16	2014-09-09 12:52:58	9361707	477447057	0	51	302		SRX697864		miRNA-Seq	size fractionation	TRANSCRIPTOMIC	SINGLE	0	ILLUMINA	Illumina HiSeq 2000	SRP046740	PRJNA260604	2	260604	SRS699467	SAMN03031450	simple	7460	Apis mellifera	GSM1500808							no					GEO	SRA183312
	SRR1571732	2015-09-07 16:39:16	2014-09-09 12:53:45	9396512	479222112	0	51	300		SRX697861		miRNA-Seq	size fractionation	TRANSCRIPTOMIC	SINGLE	0	ILLUMINA	Illumina HiSeq 2000	SRP046740	PRJNA260604	2	260604	SRS699464	SAMN03031447	simple	7460	Apis mellifera	GSM1500805							no					GEO	SRA183312
	SRR1571736	2015-09-07 16:39:16	2014-09-09 12:55:08	9365800	477655800	0	51	300		SRX697866		miRNA-Seq	size fractionation	TRANSCRIPTOMIC	SINGLE	0	ILLUMINA	Illumina HiSeq 2000	SRP046740	PRJNA260604	2	260604	SRS699469	SAMN03031456	simple	7460	Apis mellifera	GSM1500810							no					GEO	SRA183312
	SRR5188642	2017-09-14 15:58:04	2017-01-19 10:30:37	10886413	544320650	0	50	296		SRX2504563		miRNA-Seq	size fractionation	TRANSCRIPTOMIC	SINGLE	0	ILLUMINA	Illumina HiSeq 2500	SRP095846	PRJNA359486	2	359486	SRS1929393	SAMN06242038	simple	7460	Apis mellifera	GSM2463238							no					GEO	SRA513719
	SRR5188648	2017-09-14 15:58:05	2017-01-19 10:30:30	12480712	624035600	0	50	290		SRX2504569		miRNA-Seq	size fractionation	TRANSCRIPTOMIC	SINGLE	0	ILLUMINA	Illumina HiSeq 2500	SRP095846	PRJNA359486	2	359486	SRS1929399	SAMN06242032	simple	7460	Apis mellifera	GSM2463244							no					GEO	SRA513719
	SRR5188643	2017-09-14 15:58:04	2017-01-19 10:31:15	11018782	550939100	0	50	290		SRX2504564		miRNA-Seq	size fractionation	TRANSCRIPTOMIC	SINGLE	0	ILLUMINA	Illumina HiSeq 2500	SRP095846	PRJNA359486	2	359486	SRS1929394	SAMN06242037	simple	7460	Apis mellifera	GSM2463239							no					GEO	SRA513719
	SRR071803	2010-11-18 10:56:15	2014-05-28 17:21:40	4712843	471284300	0	100	282		SRX030487	N1	EST	RT-PCR	TRANSCRIPTOMIC	SINGLE	0	ILLUMINA	Illumina Genome Analyzer II	SRP003528	PRJNA79773		79773	SRS114874	SAMN00113341	simple	7460	Apis mellifera	Nurse1							no					IGB, UIUC	SRA023883
	SRR5330953	2017-09-26 00:50:07	2017-09-19 23:41:15	5247390	267616890	0	51	266		SRX2629948	_LS456	RNA-Seq	RT-PCR	TRANSCRIPTOMIC	SINGLE	0	ILLUMINA	Illumina Genome Analyzer II	SRP101654	PRJNA378655		378655	SRS2039775	SAMN06555619	simple	7459	Apis	15_f_botti_TAGCTT_L003_R1_001.fastq							no						SRA543888
	SRR1571740	2015-09-07 16:39:16	2014-09-09 12:54:44	7852400	400472400	0	51	255		SRX697870		miRNA-Seq	size fractionation	TRANSCRIPTOMIC	SINGLE	0	ILLUMINA	Illumina HiSeq 2000	SRP046740	PRJNA260604	2	260604	SRS699473	SAMN03031452	simple	7460	Apis mellifera	GSM1500814							no					GEO	SRA183312
	SRR6901844	2018-03-27 01:34:11	2018-03-27 01:31:24	3662375	350346497	0	95	252		SRX3850810	P 2	RNA-Seq	RANDOM PCR	TRANSCRIPTOMIC	PAIRED	0	ILLUMINA	Illumina HiSeq 4000	SRP136506	PRJNA445764		445764	SRS3095283	SAMN08798470	simple	7460	Apis mellifera	polen 2							no						SRA674942

## Sheet: Filtered Varroa mite SRA accessions
Notes	Assay_Type	AvgSpotLen	BioProject	BioSample	Experiment	Instrument	LibraryLayout	LibrarySelection	LibrarySource	Library_Name	LoadDate	MBases	MBytes	Platform	ReleaseDate	Run	SRA_Sample	SRA_Study	Sample_Name	collection_date	colony	geo_loc_name	isolate	isolation_source	lat_lon	life_cycle_stage	tissue	Consent	Organism	age	source_name
	RNA-Seq	202	PRJNA329427	SAMN05412761	SRX1955933	Illumina HiSeq 2500	PAIRED	PolyA	TRANSCRIPTOMIC	Varroa_transcriptome	7/17/2016	5875	2719	ILLUMINA	7/20/2016	SRR3927486	SRS1567448	SRP078728	Varroa destructor transcriptome and viome	2014		Israel:Beit Dagan	Israeli				whole body	public	Varroa destructor
	RNA-Seq	252	PRJNA329427	SAMN05412761	SRX1955936	Illumina HiSeq 2500	PAIRED	RANDOM	VIRAL RNA	varroa_virome	7/17/2016	19226	8345	ILLUMINA	7/20/2016	SRR3927496	SRS1567448	SRP078728	Varroa destructor transcriptome and viome	2014		Israel:Beit Dagan	Israeli				whole body	public	Varroa destructor
	RNA-Seq	202	PRJNA380433	SAMN06643038	SRX2672549	Illumina HiSeq 2000	PAIRED	RANDOM	TRANSCRIPTOMIC	IL100029192	3/26/2017	7317	5148	ILLUMINA	3/26/2017	SRR5377263	SRS2071782	SRP102479	Vd_FemaleProton	1-Jul-13		USA:Maryland	BRL				Whole Body	public	Varroa destructor
	RNA-Seq	202	PRJNA380433	SAMN06643037	SRX2672550	Illumina HiSeq 2000	PAIRED	RANDOM	TRANSCRIPTOMIC	IL100029198	3/26/2017	4614	3423	ILLUMINA	3/26/2017	SRR5377264	SRS2071783	SRP102479	Vd_FemalePhoret	1-Jul-13		USA:Maryland	BRL				Whole Body	public	Varroa destructor
	RNA-Seq	202	PRJNA380433	SAMN06643036	SRX2672551	Illumina HiSeq 2000	PAIRED	RANDOM	TRANSCRIPTOMIC	IL100029193	3/26/2017	8825	6266	ILLUMINA	3/26/2017	SRR5377265	SRS2071784	SRP102479	Vd_MaleAdult	1-Jul-13		USA:Maryland	BRL				Whole Body	public	Varroa destructor
	RNA-Seq	202	PRJNA380433	SAMN06643035	SRX2672552	Illumina HiSeq 2000	PAIRED	RANDOM	TRANSCRIPTOMIC	IL100029197	3/26/2017	4922	3657	ILLUMINA	3/26/2017	SRR5377266	SRS2071785	SRP102479	Vd_MaleDeut	1-Jul-13		USA:Maryland	BRL				Whole Body	public	Varroa destructor
	RNA-Seq	202	PRJNA380433	SAMN06643034	SRX2672553	Illumina HiSeq 2000	PAIRED	RANDOM	TRANSCRIPTOMIC	IL100029196	3/26/2017	5747	4262	ILLUMINA	3/26/2017	SRR5377267	SRS2071786	SRP102479	Vd_FemaleFound	1-Jul-13		USA:Maryland	BRL				Whole Body	public	Varroa destructor
	RNA-Seq	202	PRJNA380433	SAMN06643033	SRX2672554	Illumina HiSeq 2000	PAIRED	RANDOM	TRANSCRIPTOMIC	IL100029195	3/26/2017	5236	3902	ILLUMINA	3/26/2017	SRR5377268	SRS2071787	SRP102479	Vd_FemaleTan	1-Jul-13		USA:Maryland	BRL				Whole Body	public	Varroa destructor
	RNA-Seq	202	PRJNA380433	SAMN06643032	SRX2672555	Illumina HiSeq 2000	PAIRED	RANDOM	TRANSCRIPTOMIC	IL100029194	3/26/2017	9688	6790	ILLUMINA	3/26/2017	SRR5377269	SRS2071788	SRP102479	Vd_FemaleDeut	1-Jul-13		USA:Maryland	BRL				Whole Body	public	Varroa destructor
	RNA-Seq	202	PRJNA380433	SAMN06643031	SRX2672556	Illumina HiSeq 2000	PAIRED	RANDOM	TRANSCRIPTOMIC	IL100029191	3/26/2017	8756	6208	ILLUMINA	3/26/2017	SRR5377270	SRS2071789	SRP102479	Vd_Eggs	1-Jul-13		USA:Maryland	BRL				Whole Body	public	Varroa destructor
	RNA-Seq	202	PRJNA383492	SAMN06766181	SRX2745723	Illumina HiSeq 2500	PAIRED	PolyA	TRANSCRIPTOMIC	vd_phoretic	4/19/2017	14015	4756	ILLUMINA	3/11/2018	SRR5457677	SRS2132091	SRP104251	Vd	2016		Israel: beit dagan	israel				foreleg	public	Varroa destructor
	RNA-Seq	202	PRJNA383492	SAMN06766181	SRX2745723	Illumina HiSeq 2500	PAIRED	PolyA	TRANSCRIPTOMIC	vd_phoretic	4/19/2017	12648	4339	ILLUMINA	3/11/2018	SRR5457678	SRS2132091	SRP104251	Vd	2016		Israel: beit dagan	israel				foreleg	public	Varroa destructor
	RNA-Seq	202	PRJNA383492	SAMN06766181	SRX2745726	Illumina HiSeq 2500	PAIRED	PolyA	TRANSCRIPTOMIC	vd_reproductive	4/19/2017	14228	4779	ILLUMINA	3/11/2018	SRR5457680	SRS2132091	SRP104251	Vd	2016		Israel: beit dagan	israel				foreleg	public	Varroa destructor
	RNA-Seq	202	PRJNA383492	SAMN06766181	SRX2745726	Illumina HiSeq 2500	PAIRED	PolyA	TRANSCRIPTOMIC	vd_reproductive	4/19/2017	12978	4471	ILLUMINA	3/11/2018	SRR5457681	SRS2132091	SRP104251	Vd	2016		Israel: beit dagan	israel				foreleg	public	Varroa destructor
	RNA-Seq	50	PRJNA392105	SAMN07281497	SRX2960632	Illumina HiSeq 2500	SINGLE	cDNA	TRANSCRIPTOMIC		6/27/2017	1368	716	ILLUMINA	4/11/2018	SRR5760812	SRS2317496	SRP110599	GSM2686372		R204					arresting mites (collected in unsealed L5 brood cells)	whole body	public	Varroa destructor	adult	whole body
	RNA-Seq	50	PRJNA392105	SAMN07281496	SRX2960633	Illumina HiSeq 2500	SINGLE	cDNA	TRANSCRIPTOMIC		6/27/2017	1493	793	ILLUMINA	4/11/2018	SRR5760813	SRS2317497	SRP110599	GSM2686373		R204					pre-laying mites (collected from sealed brood cells containing moving larva)	whole body	public	Varroa destructor	adult	whole body
	RNA-Seq	50	PRJNA392105	SAMN07281495	SRX2960634	Illumina HiSeq 2500	SINGLE	cDNA	TRANSCRIPTOMIC		6/27/2017	1271	669	ILLUMINA	4/11/2018	SRR5760814	SRS2317498	SRP110599	GSM2686374		R204					laying mites (collected from sealed brood cells containing pre-pupae)	whole body	public	Varroa destructor	adult	whole body
	RNA-Seq	50	PRJNA392105	SAMN07281494	SRX2960635	Illumina HiSeq 2500	SINGLE	cDNA	TRANSCRIPTOMIC		6/27/2017	1150	611	ILLUMINA	4/11/2018	SRR5760815	SRS2317499	SRP110599	GSM2686375		R204					non-reproducing mites (collected from P5 brood cells, but without offspring)	whole body	public	Varroa destructor	adult	whole body
	RNA-Seq	50	PRJNA392105	SAMN07281493	SRX2960636	Illumina HiSeq 2500	SINGLE	cDNA	TRANSCRIPTOMIC		6/27/2017	1265	674	ILLUMINA	4/11/2018	SRR5760816	SRS2317500	SRP110599	GSM2686376		R204					emerging mites (collected from P8 to P9 brood cells)	whole body	public	Varroa destructor	adult	whole body
	RNA-Seq	50	PRJNA392105	SAMN07281492	SRX2960637	Illumina HiSeq 2500	SINGLE	cDNA	TRANSCRIPTOMIC		6/27/2017	1291	693	ILLUMINA	4/11/2018	SRR5760817	SRS2317501	SRP110599	GSM2686377		R204					young mites (collected from P8 to P9 brood cells)	whole body	public	Varroa destructor	adult	whole body
	RNA-Seq	50	PRJNA392105	SAMN07281498	SRX2960638	Illumina HiSeq 2500	SINGLE	cDNA	TRANSCRIPTOMIC		6/27/2017	1288	686	ILLUMINA	4/11/2018	SRR5760818	SRS2317502	SRP110599	GSM2686378		R204					males (collected from P8 to P9 brood cells)	whole body	public	Varroa destructor	adult	whole body
	RNA-Seq	50	PRJNA392105	SAMN07281459	SRX2960639	Illumina HiSeq 2500	SINGLE	cDNA	TRANSCRIPTOMIC		6/27/2017	1330	712	ILLUMINA	4/11/2018	SRR5760819	SRS2317503	SRP110599	GSM2686379		R204					phoretic mites (collected on adult bees)	whole body	public	Varroa destructor	adult	whole body
	RNA-Seq	50	PRJNA392105	SAMN07281460	SRX2960640	Illumina HiSeq 2500	SINGLE	cDNA	TRANSCRIPTOMIC		6/27/2017	1224	652	ILLUMINA	4/11/2018	SRR5760820	SRS2317504	SRP110599	GSM2686380		R204					phoretic mites artificially reared in cages with adult bees	whole body	public	Varroa destructor	adult	whole body
	RNA-Seq	50	PRJNA392105	SAMN07281489	SRX2960641	Illumina HiSeq 2500	SINGLE	cDNA	TRANSCRIPTOMIC		6/27/2017	1742	918	ILLUMINA	4/11/2018	SRR5760821	SRS2317505	SRP110599	GSM2686381		R204					post-laying mites (collected from capped brood cells containing purple-eye and white-body pupae P5)	whole body	public	Varroa destructor	adult	whole body
	RNA-Seq	50	PRJNA392105	SAMN07281488	SRX2960642	Illumina HiSeq 2500	SINGLE	cDNA	TRANSCRIPTOMIC		6/27/2017	1967	1118	ILLUMINA	4/11/2018	SRR5760822	SRS2317506	SRP110599	GSM2686382		R245					arresting mites (collected in unsealed L5 brood cells)	whole body	public	Varroa destructor	adult	whole body
	RNA-Seq	50	PRJNA392105	SAMN07281487	SRX2960643	Illumina HiSeq 2500	SINGLE	cDNA	TRANSCRIPTOMIC		6/27/2017	1817	1043	ILLUMINA	4/11/2018	SRR5760823	SRS2317507	SRP110599	GSM2686383		R245					pre-laying mites (collected from sealed brood cells containing moving larva)	whole body	public	Varroa destructor	adult	whole body
	RNA-Seq	50	PRJNA392105	SAMN07281486	SRX2960644	Illumina HiSeq 2500	SINGLE	cDNA	TRANSCRIPTOMIC		6/27/2017	1765	1008	ILLUMINA	4/11/2018	SRR5760824	SRS2317508	SRP110599	GSM2686384		R245					laying mites (collected from sealed brood cells containing pre-pupae)	whole body	public	Varroa destructor	adult	whole body
	RNA-Seq	50	PRJNA392105	SAMN07281485	SRX2960645	Illumina HiSeq 2500	SINGLE	cDNA	TRANSCRIPTOMIC		6/27/2017	1881	1074	ILLUMINA	4/11/2018	SRR5760825	SRS2317509	SRP110599	GSM2686385		R245					non-reproducing mites (collected from P5 brood cells, but without offspring)	whole body	public	Varroa destructor	adult	whole body
	RNA-Seq	50	PRJNA392105	SAMN07281484	SRX2960646	Illumina HiSeq 2500	SINGLE	cDNA	TRANSCRIPTOMIC		6/27/2017	1371	785	ILLUMINA	4/11/2018	SRR5760826	SRS2317510	SRP110599	GSM2686386		R245					emerging mites (collected from P8 to P9 brood cells)	whole body	public	Varroa destructor	adult	whole body
	RNA-Seq	50	PRJNA392105	SAMN07281483	SRX2960647	Illumina HiSeq 2500	SINGLE	cDNA	TRANSCRIPTOMIC		6/27/2017	1594	917	ILLUMINA	4/11/2018	SRR5760827	SRS2317511	SRP110599	GSM2686387		R245					young mites (collected from P8 to P9 brood cells)	whole body	public	Varroa destructor	adult	whole body
	RNA-Seq	50	PRJNA392105	SAMN07281482	SRX2960648	Illumina HiSeq 2500	SINGLE	cDNA	TRANSCRIPTOMIC		6/27/2017	1994	1139	ILLUMINA	4/11/2018	SRR5760828	SRS2317512	SRP110599	GSM2686388		R245					males (collected from P8 to P9 brood cells)	whole body	public	Varroa destructor	adult	whole body
	RNA-Seq	50	PRJNA392105	SAMN07281481	SRX2960649	Illumina HiSeq 2500	SINGLE	cDNA	TRANSCRIPTOMIC		6/27/2017	832	483	ILLUMINA	4/11/2018	SRR5760829	SRS2317513	SRP110599	GSM2686389		R245					phoretic mites (collected on adult bees)	whole body	public	Varroa destructor	adult	whole body
	RNA-Seq	50	PRJNA392105	SAMN07281480	SRX2960650	Illumina HiSeq 2500	SINGLE	cDNA	TRANSCRIPTOMIC		6/27/2017	1090	624	ILLUMINA	4/11/2018	SRR5760830	SRS2317514	SRP110599	GSM2686390		R245					phoretic mites artificially reared in cages with adult bees	whole body	public	Varroa destructor	adult	whole body
	RNA-Seq	50	PRJNA392105	SAMN07281479	SRX2960651	Illumina HiSeq 2500	SINGLE	cDNA	TRANSCRIPTOMIC		6/27/2017	1288	738	ILLUMINA	4/11/2018	SRR5760831	SRS2317515	SRP110599	GSM2686391		R245					post-laying mites (collected from capped brood cells containing purple-eye and white-body pupae P5)	whole body	public	Varroa destructor	adult	whole body
	RNA-Seq	50	PRJNA392105	SAMN07281478	SRX2960652	Illumina HiSeq 2500	SINGLE	cDNA	TRANSCRIPTOMIC		6/27/2017	1016	510	ILLUMINA	4/11/2018	SRR5760832	SRS2317516	SRP110599	GSM2686392		R41					arresting mites (collected in unsealed L5 brood cells)	whole body	public	Varroa destructor	adult	whole body
	RNA-Seq	50	PRJNA392105	SAMN07281477	SRX2960653	Illumina HiSeq 2500	SINGLE	cDNA	TRANSCRIPTOMIC		6/27/2017	1026	512	ILLUMINA	4/11/2018	SRR5760833	SRS2317517	SRP110599	GSM2686393		R41					pre-laying mites (collected from sealed brood cells containing moving larva)	whole body	public	Varroa destructor	adult	whole body
	RNA-Seq	50	PRJNA392105	SAMN07281476	SRX2960654	Illumina HiSeq 2500	SINGLE	cDNA	TRANSCRIPTOMIC		6/27/2017	1026	516	ILLUMINA	4/11/2018	SRR5760834	SRS2317518	SRP110599	GSM2686394		R41					laying mites (collected from sealed brood cells containing pre-pupae)	whole body	public	Varroa destructor	adult	whole body
	RNA-Seq	50	PRJNA392105	SAMN07281471	SRX2960655	Illumina HiSeq 2500	SINGLE	cDNA	TRANSCRIPTOMIC		6/27/2017	1037	518	ILLUMINA	4/11/2018	SRR5760835	SRS2317519	SRP110599	GSM2686395		R41					non-reproducing mites (collected from P5 brood cells, but without offspring)	whole body	public	Varroa destructor	adult	whole body
	RNA-Seq	50	PRJNA392105	SAMN07281472	SRX2960656	Illumina HiSeq 2500	SINGLE	cDNA	TRANSCRIPTOMIC		6/27/2017	946	484	ILLUMINA	4/11/2018	SRR5760836	SRS2317520	SRP110599	GSM2686396		R41					emerging mites (collected from P8 to P9 brood cells)	whole body	public	Varroa destructor	adult	whole body
	RNA-Seq	50	PRJNA392105	SAMN07281475	SRX2960657	Illumina HiSeq 2500	SINGLE	cDNA	TRANSCRIPTOMIC		6/27/2017	992	507	ILLUMINA	4/11/2018	SRR5760837	SRS2317521	SRP110599	GSM2686397		R41					young mites (collected from P8 to P9 brood cells)	whole body	public	Varroa destructor	adult	whole body
	RNA-Seq	50	PRJNA392105	SAMN07281474	SRX2960658	Illumina HiSeq 2500	SINGLE	cDNA	TRANSCRIPTOMIC		6/27/2017	1060	531	ILLUMINA	4/11/2018	SRR5760838	SRS2317522	SRP110599	GSM2686398		R41					males (collected from P8 to P9 brood cells)	whole body	public	Varroa destructor	adult	whole body
	RNA-Seq	50	PRJNA392105	SAMN07281473	SRX2960659	Illumina HiSeq 2500	SINGLE	cDNA	TRANSCRIPTOMIC		6/27/2017	949	477	ILLUMINA	4/11/2018	SRR5760839	SRS2317523	SRP110599	GSM2686399		R41					phoretic mites (collected on adult bees)	whole body	public	Varroa destructor	adult	whole body
	RNA-Seq	50	PRJNA392105	SAMN07281466	SRX2960660	Illumina HiSeq 2500	SINGLE	cDNA	TRANSCRIPTOMIC		6/27/2017	1055	529	ILLUMINA	4/11/2018	SRR5760840	SRS2317524	SRP110599	GSM2686400		R41					phoretic mites artificially reared in cages with adult bees	whole body	public	Varroa destructor	adult	whole body
	RNA-Seq	50	PRJNA392105	SAMN07281463	SRX2960661	Illumina HiSeq 2500	SINGLE	cDNA	TRANSCRIPTOMIC		6/27/2017	1781	895	ILLUMINA	4/11/2018	SRR5760841	SRS2317525	SRP110599	GSM2686401		R41					post-laying mites (collected from capped brood cells containing purple-eye and white-body pupae P5)	whole body	public	Varroa destructor	adult	whole body
	RNA-Seq	50	PRJNA392105	SAMN07281462	SRX2960662	Illumina HiSeq 2500	SINGLE	cDNA	TRANSCRIPTOMIC		6/27/2017	1830	1021	ILLUMINA	4/11/2018	SRR5760842	SRS2317526	SRP110599	GSM2686402		R78					arresting mites (collected in unsealed L5 brood cells)	whole body	public	Varroa destructor	adult	whole body
	RNA-Seq	50	PRJNA392105	SAMN07281465	SRX2960663	Illumina HiSeq 2500	SINGLE	cDNA	TRANSCRIPTOMIC		6/27/2017	1628	918	ILLUMINA	4/11/2018	SRR5760843	SRS2317527	SRP110599	GSM2686403		R78					pre-laying mites (collected from sealed brood cells containing moving larva)	whole body	public	Varroa destructor	adult	whole body
	RNA-Seq	50	PRJNA392105	SAMN07281464	SRX2960664	Illumina HiSeq 2500	SINGLE	cDNA	TRANSCRIPTOMIC		6/27/2017	1605	902	ILLUMINA	4/11/2018	SRR5760844	SRS2317528	SRP110599	GSM2686404		R78					laying mites (collected from sealed brood cells containing pre-pupae)	whole body	public	Varroa destructor	adult	whole body
	RNA-Seq	50	PRJNA392105	SAMN07281470	SRX2960665	Illumina HiSeq 2500	SINGLE	cDNA	TRANSCRIPTOMIC		6/27/2017	1487	839	ILLUMINA	4/11/2018	SRR5760845	SRS2317529	SRP110599	GSM2686405		R78					non-reproducing mites (collected from P5 brood cells, but without offspring)	whole body	public	Varroa destructor	adult	whole body
	RNA-Seq	50	PRJNA392105	SAMN07281469	SRX2960666	Illumina HiSeq 2500	SINGLE	cDNA	TRANSCRIPTOMIC		6/27/2017	1757	1006	ILLUMINA	4/11/2018	SRR5760846	SRS2317530	SRP110599	GSM2686406		R78					emerging mites (collected from P8 to P9 brood cells)	whole body	public	Varroa destructor	adult	whole body
	RNA-Seq	50	PRJNA392105	SAMN07281468	SRX2960667	Illumina HiSeq 2500	SINGLE	cDNA	TRANSCRIPTOMIC		6/27/2017	1299	733	ILLUMINA	4/11/2018	SRR5760847	SRS2317531	SRP110599	GSM2686407		R78					young mites (collected from P8 to P9 brood cells)	whole body	public	Varroa destructor	adult	whole body
	RNA-Seq	50	PRJNA392105	SAMN07281467	SRX2960668	Illumina HiSeq 2500	SINGLE	cDNA	TRANSCRIPTOMIC		6/27/2017	1364	769	ILLUMINA	4/11/2018	SRR5760848	SRS2317532	SRP110599	GSM2686408		R78					males (collected from P8 to P9 brood cells)	whole body	public	Varroa destructor	adult	whole body
	RNA-Seq	50	PRJNA392105	SAMN07281461	SRX2960669	Illumina HiSeq 2500	SINGLE	cDNA	TRANSCRIPTOMIC		6/27/2017	1552	868	ILLUMINA	4/11/2018	SRR5760849	SRS2317533	SRP110599	GSM2686409		R78					phoretic mites (collected on adult bees)	whole body	public	Varroa destructor	adult	whole body
	RNA-Seq	50	PRJNA392105	SAMN07281491	SRX2960670	Illumina HiSeq 2500	SINGLE	cDNA	TRANSCRIPTOMIC		6/27/2017	1404	794	ILLUMINA	4/11/2018	SRR5760850	SRS2317534	SRP110599	GSM2686410		R78					phoretic mites artificially reared in cages with adult bees	whole body	public	Varroa destructor	adult	whole body
	RNA-Seq	50	PRJNA392105	SAMN07281490	SRX2960671	Illumina HiSeq 2500	SINGLE	cDNA	TRANSCRIPTOMIC		6/27/2017	1193	680	ILLUMINA	4/11/2018	SRR5760851	SRS2317535	SRP110599	GSM2686411		R78					post-laying mites (collected from capped brood cells containing purple-eye and white-body pupae P5)	whole body	public	Varroa destructor	adult	whole body
	RNA-Seq	202	PRJNA437729	SAMN08683677	SRX3780222	Illumina HiSeq 2000	PAIRED	RANDOM	TRANSCRIPTOMIC	varroa_destructor_AM_syriaca	3/11/2018	7068	3221	ILLUMINA	3/11/2018	SRR6823684	SRS3033802	SRP134713	varroa_destructor_AM_syriaca	2014		Syria	syria				whole organism	public	Varroa destructor
	RNA-Seq	101	PRJNA437729	SAMN08683677	SRX3780222	Illumina HiSeq 2000	PAIRED	RANDOM	TRANSCRIPTOMIC	varroa_destructor_AM_syriaca	3/12/2018	3534	1566	ILLUMINA	3/12/2018	SRR6824277	SRS3033802	SRP134713	varroa_destructor_AM_syriaca	2014		Syria	syria				whole organism	public	Varroa destructor
	RNA-Seq	202	PRJNA437731	SAMN08683679	SRX3780224	Illumina HiSeq 2000	PAIRED	RANDOM	TRANSCRIPTOMIC	Varroa_destructor_AM_intermissa	3/11/2018	6836	3194	ILLUMINA	3/11/2018	SRR6823686	SRS3033804	SRP134715	varroa_destructor_AM_intermissa	2014		Algeria	algeria				whole organism	public	Varroa destructor
