# Supplementary material for: Relative abundance and molecular evolution of Lake Sinai Virus (Sinaivirus) clades
Source: PeerJ. 2019 Mar 21;7:e6305. doi: 10.7717/peerj.6305 (PMC6431542; doi:10.7717/peerj.6305)
Supplement: Supplemental Information 2 [file peerj-07-6305-s002.fasta]

>AEH26189.1_RNAdependant_RNA_polymerase_Lake_Sinai_virus_2
MHTRWEVKISPMLLIRLWERLYRNGLALRSYASLAGLSTEFSILYLAPPPRHSSSRRCCA
YHDLCVKYRQLSPLQKLAAVFYSVALERDLGDTTPLTLDSWVSRYPQARQRELRLAFARL
QGSTLVQTSQTKVRNFIKVEPMAKCSDPRNISPRSDATLSTLGPYFSAIEHNAAGLPFLI
KGCDMAARAAKMRDLLGWPHYYEIDYSRFDLSISAEVISQFEHAWISLVYAPDMHPLFWQ
TLVATLVTSGFSEYGITYTLPGSRCGGDPHTSVGNGILNAFLTWLVTFDKSCSYYCEGDD
GIPIVTAFCRHI
>ASS83263.1_RNAdependant_RNA_polymerase_Lake_Sinai_virus_1
MHTRWEVKISPTTLIRVWEQLYQNALVLRSYASLAGLSTEYLTLYLAPPPRRLSSHRCCP
YYDLCNKYLQLSPLQKLAGVFYLVALEKDLRDTTPLTLDSWVSRYPLTRQRELRLAYERL
HGSMLVQTAHTKVRNFIKVEPMAKCSDPRNISPRNDATLATLGPYFSAIEHRASSLPFLV
KGCDIPARSSKMSSLLGWPDYYEIDYSRFDLSISAEVISQYEHAWVSLVYPPLNHPGFWQ
TLVSTLITSGFSEYGITYSLPGSRCSGDPHTSVGNGLLNGFLTWLVTFDKDCSYFCEGDD
GIPIITAFCRHI
>AJR19144.1_RNAdependent_RNA_polymerase_Lake_Sinai_virus
MHTRWEVRISPMLLIQLWERLYLNGLVLRNYASLAGLSTEYLTLYLAPPPHRLSSQRCCP
YHDLCAKYRQLSPLQKLAAVFYSVVLERELKDTTPLTLDSWVSRYPLARQKELKLAYERL
RGSTLVQTAHTKVRNFIKVEPMSKCSDPRNISPRNDATLSTLGPYFSAIEHSAASLPFLI
KGCDIPNRSRKMSNLLGWSNYYEIDYSRFDLSISAEVLSQFEHAWVSLVYPPSDHPVFWQ
TLVATLVTSGFSEYGITYTLPGSRCGGDPHTSVGNGMLNAFLTWLVTYDKDCAYYCEGDD
GIPIVTAFCRHI
>AJR19138.1_RNAdependent_RNA_polymerase_Lake_Sinai_virus
MHTRWEVKISPTVLIRLWDRLYQNGLALRNYASLAGLSTEFSTLYLAPPLPHLSSRHCCP
YYDLCNKYLQLSPLQKLAGVFYLVALDKDLKDTTPLTLDSWVSRYPLARQRELRLAYEKL
HGSMLVQTAHTKVRNFIKVEPMAKCSDPRNISPRNDATLATLGPYFSAIEHRAAALPFLI
KGCDIPSRAAKMSSLLGWPHYYEIDYSRFDLSISAEVISQYEHAWVSLVYPPLIHPRFWQ
TLVATLVTSGFSEYGITYSLPGSRCSGDPHTSVGNGLLNAFLTWLVTYDKDATFFCEGDD
GIPIITAFCRHI
>YP_009333194.1_hypothetical_protein_2_Lake_Sinai_virus
MHMRWEVKISPTSLSLTWESLYQNALVLRSYASSAGLSTEYLTLYLAPPLPHLSSRHCCP
YYDLCNKYLQLSPLQKLAGVFYLVALDRDLKDTTPLTLDSWVSRYPLARQRELRLAYEKL
HGSMLVQTAHTKVRNFIKVEPMAKCSDPRNISPRNDATLATLGPYFSAIEHRASALPFLI
KGCDIPSRAVKMSSLLGWPHYYEIDYSRFDLSISAEVISQYEHAWVSLVYPPLIHPRFWQ
TLVATLVTSGFSEYGITYSLPGSRCSGDPHTSVGNGLLNAFLTWLVTYDKDAIFFCEGDD
GIPIITAFCRHI
>ASS83312.1_RNAdependant_RNA_polymerase_Lake_Sinai_virus
MHTRWEAKISPTSLSQVWDQLYQNALVLRSYASLAGLSTEYLTLYLAPPPRLLSSHRCCP
YYDLCNKHLQLSPLQKLAGVFYLVALDRDLRDTIPLTLDSWVSRYPLTRQRELRLAYEKL
HGSMLVQTPHTKVRNFIKVEPMAKCSDPRNISPRNDATLATLGPYFSAIEHRASSLPFLI
KGCDIPARAVKMSSLLGWPDYYEIDYSRFDLSISAEVISQYEHAWVSLVYPPSTHPGFWQ
TLVSTLITSGVSEYGITYSLPGSRCSGDPHTSVGNGLLNAFLTWLITYDKDCVYFCEGDD
GIPIITAFCRHI
>ASS83302.1_RNAdependant_RNA_polymerase_Lake_Sinai_virus
MHTPTTVRISPSLLVTTWERLYQSATQLRNYASLAGLSTAYSTLYLAPPVRTSSRSHCCR
YYDSCCKYQRLSHVQRLAAVFYSVALERDLRDTTPLTLDSWVSRYPMARQRELRLAFERL
RGSMHVQTAQTKVRNFIKVEPMAKCSDPRNISPRNDSTLVTLGPYFSAVEHRAASLPFLI
KGCDIPSRARRMRDLLGWPHYYEIDYSRFDLSISVELLSQFEHSWIALVYPPDSHPLFWQ
TLVATLNTSGFSEYGVTYSLPGSRCSGDPHTSIGNGLLNAFLTWLVTHDKDSVFYCEGDD
GIPIITAFCRHI
>ASS83305.1_RNAdependant_RNA_polymerase_Lake_Sinai_virus
MRTPTMVKISPSLLMITWERLYQSATQLRSYVYLAGLSTAFSTLYLAPPARASSRSHCCR
YYDSCWKYQRLSHVQRLAAVFYLVALDSDLAGTTPLTLDSWVLRYPTARQRELRLAFERL
RGSMHVQTGQTKVRNFIKVEPMAKCSDPRNISPRNDSTLVTLGPYFSAVEHRAVSLPFLI
KGCDIQSRAERMRDLLGWPHYYEIDYSRFDLSISVELLSQFEHSWIALVYPPDSHPLFWQ
TLVATLNTSGFSEYGVTYSLPGSRCSGDPHTSIGNGLLNAFLTWLITHDKDSVFYCEGDD
GIPIITAFCQHI
>YP_009336561.1_hypothetical_protein_3_Hubei_tombuslike_virus_40
WLGDVVAPVPFNEWVKRYPLKRREQLSEAHDRLLQLGMLGTRESIVKNFLKIETTTKGVD
CRNISPRSDVFLACVGPYIAAVEHEALNAPFLVKGRNIRARDKWMGSLSRFSHFIEIDFA
RFDMTLSKELLENVEHELLLRPFSEDQHALFHIFMKMALRTKGVSEFGTSYRISGTRCSG
DAHTSIGNGLLNRFAIWWCLRYIPEQDWVSFHEGDDGVPVVGVLCYAL
>YP_009388491.1_RNAdependent_RNA_polymerase_Lake_Sinai_Virus_SA2
MRTPTMVKISPSLLTTAWERLYQSATQLRNYACLAGLSTAYSTLYLAPPVGVSSRSHCCR
YYDSCWKYQRLSHVQRLAAVFYLAVLDSDLAGTTPLTLDSWVSRYPTARQRELRLAFERL
RGSTHVQTAQTKVRNFIKVEPMAKCSDPRNISPRNDSTLVTLGPYFSAIEHRAVSLPFLI
KGCDIPSRAKRMRDLLGWPHYYEIDYSRFDLSISVELLSQFEHSWIALVYPPDVHPLFWQ
TLVATLTTSGFSEYGITYSLAGSRCSGDPHTSIGNGLLNAFLTWLITHDKDSVFYCEGDD
GIPIITAFCQHI
>YP_009337686.1_hypothetical_protein_2_Hubei_tombuslike_virus_42
EMEWFPHHLEPLPFDQWVKRYPKWRRKQLEIAKMKVDKVGITSKDARVRNFIKRETTHKF
TDPRNISPRTDEFLVTVGPYISAIEKHAHHAPFLVKGMGLKMRAKKMDKLLGFGRYLEVD
FTRFDKTISADIIRIVEKYLLTKPYSRDHHAYHQCMKQLTTTSGVSYFGTRYKVKGTRCS
GDAHTSLGNGLINRFIIWLCLRKLPQNAWDSMHEGDDGIPII
>AKH40306.1_putative_replicase_Dansoman_virus
PLAWDTWVKRYPVNRRDQLRAALQRVQRLGIQRRDALVKNFVKRETTHNFTDPRNISPRT
DEFLAVMGPYVSRIEHAAMKCPFLIKGTSIRNRGKRLEPLLGYGAYIEVDYSRFDKTIHR
DIITIFEQHLLRKPFSADHHDYYTCLSHLTRTTGVSKFGTKYTVEGTRCSGDAHTSIANG
LLNRFLTWFCLRKLPKESWLSFHEGDDGVPIV
>ASM62177.1_ORF3_Chronic_bee_paralysis_virus
PLSQSQSTLPDLLPPKRFKKSQTNSCASHPITSRGADTYFTLSSNGSPDPRDTPLRQCVE
EFLTTPQMSWLKRVHSPVDFSIWVKRYPEWRQRQLIAARNRVLSDPEPRRKYALIKNFVK
NETTAKFVDPRNISPRSDEFLVVVGPYISAIEHAAVHCPFLIKGLTPKKRCDKLSWLTEY
ERFLEIDFARFDQTLMKDLLRIVELRFLLDPYTPNPHNDNQNQRANQLFIAFMLYTLTNV
GVSRFGTHYKRDGTRCSGDPHTSIGNGFINAFIIWLCLRKLPTNSWQSAHEGDDGIPMIG
ALTYAL
>YP_009388495.1 RNA-dependent RNA polymerase [Lake Sinai Virus NE]
MHTRWEVRISPTLLSQTWERLYQNALMLRNYASLAGLSTEYLTLYLAPPPPRSSNRRCCP
YYDLCNKYQQLSPLQKLAGVFYSVVLDSHLKDTTPLTLDSWVSRYPQTRQKELRLAYEKL
HGSMLVQTAHTKVRNFIKVEPMAKCSDPRNISPRNDATLATLGPYFSAIEHQASSLPFLI
KGCDIPARCLKMSSLLGWANYYEIDYSRFDLSISAEVISQYEHSWVSLVYPPLSHPTFWQ
TLVSTLVTSGFSEYGITYSLPGSRCSGDPHTSVGNGLLNAFLTWLVTYDKDCSYFCEGDD
GIIGCSVPIGDELEIIPDLGFMLKIDRYDHVNDCSFCGMYLLDGCGSLNMYSDPMRTLSK
IHVCCADGLPNNLIVAKALSVMNLNPSTPIITAFCRHI
>AJR19147.1 RNA-dependent RNA polymerase [Lake Sinai virus]
MHTRWEVRISPMLLSQTWERLYQNALMLRNYASLAGLSMEYLTLYLAPPPPHSSSRHCCP
YYDLCSKHQQLSPLQKLAGVFYSAVLDSHLRDTTPLTLDSWVSRYPQTRQKELRLAYERL
HGSMLVQTAHTKVRNFIKVEPMSKCSDPRNISPRNDATLATLGPYFSAIEHRASSLPFLI
KGCDIPARCLKMSSLLGWANYYEIDYSRFDLSISAEVISQYEHSWVSLVYPPHSYPAFWQ
TLVSTLVTSGFSEYGITYSLPGSRCSGDPHTSVGNGLLNAFLTWLVTYDKDCAYFCEGDD
GIIGCSVPIGDELEIIPDLGFMLKIDRYDHVNDCSFCGMYLLDCRGSLSMYSDPMRTLSK
IHVCCADGLPNNLIVAKALSVLNLNPSTPIITAFCRHILNVVESKLLNPRNRNRLAVAVR
RVAPWMVHIPFRYVPEYREPCPDMRAAFAARTGISPALQRQYEEYLLSLPFVPSRYVLLK
RDVELDGLSTSLLGDFRSVLYA
>YP_009342467.1 hypothetical protein 2 [Wuhan insect virus 21]
VLLELLPFQHRQFAWTTHAEDGSHAMFHRSTRNFTSRPRALTSPKRRPDGSLTTSTTSTG
TLLPARSSGRFTWNLNVASARATPLRDAVNEFLQMPEMNWLTTVALPMDFEEWVRRYPQA
RREQLAAARAGVLSSGALTPKDAMIKNFIKRETTHNFTDPRNISPRSDEFLSIIGPYISA
IEHQAVRSRFLVKGLSPRQRANKVSWLRDYNRFMEVDYSRFDMTISADILRIFEHAVLKR
QFPRTEHELYHQALDLALTTQGVSSYGTRYERAGGRCSGDAHTSIANGLLNYFLTWVCLQ
NLPRDSWRSIHEGDDGIIAFNAQYEDQIRANMTFLSCLGFKAKIRVVKCIEDAVFCGRRF
VETTGGLRDMADVQRTMRKFNTTMSLGNAKLLLLAKALSYNYTDADSPMIGALTYAIICI
LREDPDCQSQKKLRAALAKISSERWMLRDAGVSVRPDALWKVRPPEVPPEMRAASALYDG
ISCDLQLSLEAQYFDWVNIGFIPQTFNKLHCDWEPEPTNVVVCGDITLFHA
>AKJ25369.1 RNA-dependent RNA polymerase, partial [Lake Sinai virus 6]
APPPHHSSNRRCCPYYDLCNKYRQLSPLQKLAGVFYLVALDKDLRDTTPLTLDSWVLRYP
LTRQRELRLAYEKLRGSMLVQTPHTKVRNFIKVEPMAKCSDPRNISPRNDATLATLGPYF
SAIEHRASSLPFLIKGCDIPARAAKMSSLLGWPDYYEIDYSRFDLSISAEVISQYEHAWV
SLVYPPSAHPAFWQTLVSTLITSGFSEYGITYSLPGSRCSGDPHTSVG
