# Supplementary material for: Relative abundance and molecular evolution of Lake Sinai Virus (Sinaivirus) clades
Source: PeerJ. 2019 Mar 21;7:e6305. doi: 10.7717/peerj.6305 (PMC6431542; doi:10.7717/peerj.6305)
Supplement: Supplemental Information 3 — Six sets of sequences are contained in this fasta file. Each set begins with a prefix: ORF1, RDRP, Capsid, ORF4, 3Prime-merged, or 5Prime-merged. Sequences are aligned within each set. Sequences derived from SRA accessions begin with the accession number and the contig identifier generated by assembly with Spades (Bankevich et al., 2012). [file peerj-07-6305-s003.fasta]

>ORF1-SRR2032817_153685_length_5778_cov_6.191097 
ATG---AAGGGATACGTGCTAGCCGTGTTCGTTCTGCTTGTCGTCTGCAACCTCCCTCCTGTTTCTCATTGGATCGAGGATGCTATTGATGACTATAACACGATGTGCAGTTATGAGTACGCCGCTGCTGATGCTTACAACACATTCATCCACCGCCACCGAGTCGCCGCGTACGCTGCTGGCGTCCGTGTCAGGAAGCACCGTGCTCCGTGGTACTGTTTTGCTTCGCAGCCGGTACCTGTCGTGCACCCCTTCTCTTGGCTTATGAGTCAGTACGATGAATCGACCAATGCCGTTCGGAGTCTCCTTGGCAGCCTCGGTGCTGTCAATGCGACGCTGAGCGAAGGCGTTCGAGCTGTTGCTGATGTCGCCTTTAAGGCTTACATTTATTATCAGATCGTGTGGGCTCAGCTCTTGACAATCGTTATCGTCTTTGGTTTCTTCGTCGCCCTTATTTGCTCTAGTCGAGTGCGCGTCGTCCGCATTCGCAACAGGGTTAACGGGTATGATGTGCGGGCGTTGCGCCGCGATTTCGATGGTGTTGGCGACTCCCTTCTTCTACCACCTTCGCGTGGACATTCCTGCCTCAATTTTCAGCGTCGGGTTGTCGAGTCGTGGTGTGCTGACCAGCTCTTGCGTTATTTTAATCGTTTCCGACTTATATCCGGTGCTTCAAACCGCTTTATTGAGTGCAGTACTGAGGTCCACCGCTGTGCCGCGACTGTACAGGGCGGCTCTTTTGTTCCGGATGAGTCATTGCGCCCTGCGTCTTGTCGACGGGCCCCGGCTGCTTGCCCTGAAAGATATGAGATCCCTGCCGCATTGTTAAGTCATGTGGACTATTACATGACTACTGATCAACTTGCCGCTGTAGTGACAGGCCCAACATTCATTGTTAATCACGACTATGCTGGCATTGACTCGTTGTCCGTTGCTGAGGTTCGAGTGTCCTGTGCGTCTGGCCTTGTCCAGGCTGATGTGCGCGACGGGCCAACCTTCGGTCCACATGCCTATTACAACTGGGCCGACGAGGGTACCGTTGTCGCTCGAACTGGCGCCTTCAAGTATCACCGCATTGGTCGTGTTTTTGATACTTCCGTCTACTACGCTTTCCCCCTCGCTGGCACGTATTCCGATGACGACCCATCTGCTCTGCGACGGTCTACCGACGGTGACTTACATTACTATTCACCACACGAGAAACGATTTGTAAGTTACACCGCCGGGCCCTCACACTATCGAGTGTTTGGTGTTGACCTCCCGCGAGCCTTGGCGGACTACTGTGCTGCAACGTTCTGCCGGTCTGTCCGCGACGACAAGTTCTATGACAGTCTCCGCTCGTACTACCAGAACAGGTGTCGAGCCTTGGGCTTTAATGACGCACGCGACACTCTGATGCTCGACTTCATTATTCATTTGTGTGACGAAGCGAGCTTGCGCACGTTTGGCTTCTCGAGATTATCATGTGCCCCGTCGTCATGCGTTGCCTACTGGCTGTCGTGGATTCTTGTCAAGATCAATCACGTCATGCCGCTGGCCTTGACGACGTATTGCCTGGCTGCTCTACATAGGTTTTTCGGTGCTAAGTCAGCACCTTGGAACTGGGCAACGATTCACCTACCTACGTATGATATGGTAGCCACACCGTTCAGGCTAAAACTGTTTGGCCGCAACCCCACCTTGTTCAACCTTGAGCGATTTCGTGCTGAGGCCTCGGTTGTTGGTGCCCCCGATCCTGGCCAGTCTACCGAGGGTACCTGCCAAGACTATAACAAACATGGTGTCGAGTCTGGTGACGCGAGTTCTTCGCCCTGTCCCACAACCTCATCCGTATCTGGTTCATCCTTTTCCGAGACCAGTCAACTACTATTCGACTGCGAATCCCTCGCAGACTCTGGAGGCTCTACCGCGACGAGTGCGCCGTCGGGCCGAGGTTCTGGACTTCAGGTTGACTCGCGCAAAACAGGGCGCAAGTCCCGTCGACCTGGCAGCGATAACACCACCCGTGACTACGTCGACGACGTTCTTAATCCCGAGAGAACCACTCATGACGCCTGCCCTGACCCGACCGCCTCTTGCGGCCCTCATTTCTTCATGTCGGTGTGTGACGATGATGAGTCGATACCTACACTCTTACATGCGCACACCGACGATGGTCAAGATGTCACCTTTGTTGTTAATGACGACATGGGAAAGGTTATATCAAAGCGCTGTTCAGCTTCGCAGCTACGCTTACTTAGCTGGGCTGTCGACGGCGTACTCAACGTTATATCTCGCTCCGCCAGTCGGCGCTTCGTCGAGGAGTCACTGCTGTCGTTACTACGATTCTTGCTGGAAATACCAACGCCTGAGTCATGTGCAAAGACTCGCCGCTGTCTTTTATTTGGCAGCTCTAGACAGCGATTTAGCGGGTACGACACCTTTGACATTGGATTCATGGGTATCGCGGTACCCCATGGCAAGACAAAGGGAGTTGAGGCTTGCCTTCGAGAGGTTGCGCGGCAGCACGCACGTGCAGACCGCCCAAAC------------------
>ORF1-SRR2032844_110349_length_6025_cov_11.412971
ATGGTTAAGCTCGTTTTTGCTGTCGCTTTGTCGGTTTTCTTCATTTGCCAGGTCCCTCCCATCTCACACTGGATTGAGGACTTGGTTGATGATTTTAATACGATGTGCAGCTATGAGTATGCCGCTGCTGATGCTTACAACACTTTTGTTTATAAACACCGTGTGGCCGCTTATGCTGCCGGTGTCCGGGTGCACCGTTATCGTGCACCCTGGTATTGCGTCGCTTCTCGCCGCGTTCCGGTGGTCCACCCCCTTGGGTGGCTCATGTCTCAATATGATACCACTACTGGTTACGTCGCTGAGTTGCTTGACCGATTAGATGTTGCTAACGTGACGTTAACCGAAGGTTTACGCGTTGTTGCAGAGACTGCTTTTACTGCTTACACGTACTATCAGATAATATGGCTCCAGCTTGTGTTCATTGTACTACTCGCGGGGTTCTTTCTGGCATTGGTATGTTCTAGCCGTGTCAGAGTTATTCGTGTTCGCAACCGAGTGCGCGGGTATTCTGTCGCTGACCTCCGCGCTGATTTTGAGGCTTCCACCTCCGATGTCATGGCCCCTGTGTCTCGCGGCCATTCGTGTCTCAGCTTTCAGCGCCGTGTCGTCGAGTCCTGGTGTATCGACCAGCTGTTGAGTTACTTTCGCAGCCTCCGTTTTATCTCCACATCTCAAGGCCGTTGGACGGAGTTGGGCCATCGCATTCACCGCTGCTCCCCGGTAGTGCTCGATGGTTCTTTCGTCCCAGAGGGTTCCGAGTGTGGGACCTCTTGTCATCGACGGCCTGCCTCTTGTCCTGACCGATTTGACGTGCCCGCTTGTGTGATAAGTCATGTGGACTACTACATGTCTCATGAGCAGTTGGCTTCCATCGTTAGTGGCCCCACATTTATCATTAATCATGACTACTCTGCCCCGGACACGTTATCGGTGGCCGAAACCAGTGTTCGTGTTAACGGCGGATTAGTCACGTCCACCGTTCGTGACGGTCCTATTCATGGACCACATCCATATCATATGTGGGCGAGTGAGGGTGTTGTTGCATGCCGTACCGGTGCGTTCCGTTACTATCGCATCGGGCGGATGTTTGACACTTCACTGTATTATGCCTTTCCAGTTGCCGGCACGTATTCGTGTGACGATCCTTGCAATTTGCGCCGGTCCACCGTCGGTGATCTTCATTATTATTCCCCCCATGAGAAGCGTTTCGTTAGTTACTCTGCCGATTCGGCCAACTACCACGTGTTTGGTGCTTTGGTTCCGAGGTCTCTTGCTGATTACTGCGCGGCCACATTTTGTCGTTCGGCTCGAGATGATAAGTTTTATGATAGTCTGCGTTCTTACTATCAGAATCGTTGCCGCGCCATAGGGTTCACCGATGCCCGCGACACTCTCATGTTGGATTTCATCATTCATCTCTGTGATGAGGCGAGTCTTAAGACGTTTGGATTCTCTCGCCTCTCTGTTGCGCCTTCATCCTGGACGGCATATTGTCTGTCTTGGGTGCTTGTTAAGGTAAATCATCTTATGCCACTAGCGTTGACTACTTTTGTTGTGAGCGCTCTTCATAGGTTTTTCGGCGCCAGATCTGCTCCTTGGAATTGGGCGACGATCCATCTTCCTACTTATGACATGGTTACCTCCCCTTTCCGACTTAAGATGTTTGGTCGTAACCCGACCACGTTTAACCTTGAGCGATTTCGTGCTGAGGCCTCGGTTGTTGGTACCCCCAATCCTGGCCAGTCTGCCGCGGGTGCCAGCGAAAACAGTGGCAAATATGATATCAAGCCTTGTCACACGAGTTCTCCGGCCTGTTCCATCCCCTCACCCGCGGTTGGTTACACCTCTGAGTCGTCAGACAGTTTATTACTCGGCGACGAATCCCGATCTGTTGCTGGCCGCTCTTCCTCAGGGCATTCGTCGACGGGCGGAAGTATTGGAGTTTTGCCTAACAAGGGCAAGACAAGGCGCCAGCCCCATCGACCTACGAACAATAACCCCGGTCTTGACCACGAACACCACGTTTCTCATCCCAAGAGAACCACTTACCCCGCATGCCCCGACCCGGATGTCACGTGCGGACCTCATTTCTTCATGTCGGTGCGTGAGCATGATGAGTCAATACCTACACTCTTCCATGCACACGCGGTGGGAGGCGAGGATATCACCCATGTCATTGAGCCGGGTGTGGGAGCTACTATATCAAAACGCTTTAGTGCTTCGCAGTTACGCCTCCTTAGCTGGTCTGTCGACGGAGTATTTAACACTTTATCTCGCGCCGCCACCTCATCATTCATCGAATCGTCGTTGCTGTCCTTATTACGATTTATGCAACAAGTACCTGCAGCTAAGTCCGCTGCAGAAACTCGCAGGTGTCTTTTATTCGGTGGCCCTAGACAGAGATTTAAGGGATACGACACCTTTGACCTTGGATTCATGGGTATCGCGGTACCCGCTGACAAGACAGCGGGAGTTGCGTCTCGCCTACGAGAAGTTGCACGGCAGCATGCTAGTGCAGACGCCCCACACGAAGGT------------
>ORF1-SRR2032857_70291_length_6040_cov_27.210544 
ATGGTTAAGCTCGTTTTTGCTGTCGCTTTGTCGGTTTTCTTCATTTGCCAGGTCCCACCCATCTCACACTGGATTGAGGACTTGGTTGATGATTTTAATACGATGTGCAGCTATGAGTATGCCGCTGCTGATGCTTACAACACTTTTGTTTATAAACACCGTGTGGCCGCTTATGCTGCCGGTGTCCGGGTGCACCGTTATCGTGCACCCTGGTATTGCGTCGCTTCTCGCCGCGTTCCGGTGGTCCACCCCCTTGGGTGGCTCATGTCTCAATATGATACCACTACTGGTTACGTCGCTGAGTTGCTTGACCGATTAGATGTTGCTAACGTGACGTTAACCGAAGGTTTACGCGTTGTTGCAGAGACTGCTTTTACTGCTTACACGTACTATCAGATAATATGGCTCCAGCTTGTGTTCATTGTACTACTCGCGGGGTTCTTTCTGGCATTGGTATGTTCTAGCCGTGTCAGAGTTATTCGTGTTCGCAACCGAGTGCGCGGGTATTCTGTCGCTGACCTCCGCGCTGATTTTGAGGCTTCCACCTCCGATGTCATGGCCCCTGTGTCTCGCGGCCATTCGTGTCTCAGCTTTCAGCGCCGTGTCGTCGAGTCCTGGTGTATCGACCAGCTGTTGAGTTACTTTCGCAGCCTCCGTTTTATCTCCACATCTCAAGGCCGTTGGACGGAGTTGGGCCATCGCATTCACCGCTGCTCCCCGGTAGTGCTCGATGGTTCTTTCGTCCCAGAGGGTTCCGAGTGTGGGACCTCTTGTCATCGACGGCCTGCCTCTTGTCCTGACCGATTTGACGTGCCCGCTTGTGTGATAAGTCATGTGGACTACTACATGTCTCATGAGCAGTTGGCTTCCATCGTTAGTGGCCCCACATTTATCATTAATCATGACTACTCTGCCCCGGACACGTTATCGGTGGCCGAAACCAGTGTTCGTGTTAACGGCGGATTAGTCACGTCCACCGTTCGTGACGGTCCTATTCATGGACCACATCCATATCATATGTGGGCGAGTGAGGGTGTTGTTGCATGCCGTACCGGTGCGTTCCGTTACTATCGCATCGGGCGGATGTTTGACACTTCACTGTATTATGCCTTTCCAGTTGCCGGCACGTATTCGTGTGACGATCCTTGTAATTTGCGCCGATCCACCGTCGGTGATCTTCATTATTATTCCCCCCATGAGAAGCGTTTCGTTAGTTACTCTGCCGATTCGGCCAACTACCACGTGTTTGGTGCTTTGGTTCCGAGGTCTCTTGCTGATTACTGCGCGGCCACATTTTGTCGTTCGGCTCGAGATGATAAGTTTTATGATAGTCTGCGTTCTTACTATCAGAATCGTTGCCGCGCCATAGGGTTCACCGATGCCCGCGACACTCTCATGTTGGATTTCATCATTCATCTCTGTGATGAGGCGAGTCTTAAGACGTTTGGATTCTCTCGCCTCTCTGTTGCGCCTTCATCCTGGACGGCATATTGTCTGTCTTGGGTGCTTGTTAAGGTAAATCATCTTATGCCACTAGCGTTGACTACTTTTGTTGTGAGCGCTCTTCATAGGTTTTTCGGCGCCAGATCTGCTCCTTGGAATTGGGCGACGATCCATCTTCCTACTTATGACATGGTTACCTCCCCTTTCCGACTTAAGATGTTTGGTCGTAACCCGACCACGTTTAACCTTGAGCGATTTCGTGCTGAGGCCTCGGTTGTTGGTACCCCCAATCCTGGCCAGTCTGCCGCGGGTGCCAGCGAAAACAGTGGCAAATATGATATCAAGCCTTGTCACACGAGTTCTCCGGCCTGTTCCATCCCCTCACCCGCGGTTGGTTACACCTCTGAGTCGTCAGACAGTTTATTACTCGGCGACGAATCCCGATCTGTTGCTGGCCGCTCTTCCTCAGGGCATTCGTCGACGGGCGGAAGTATTGGAGTTTTGCCTAACAAGGGCAAGACAAGGCGCCAGCCCCATCGACCTACGAACAATAACCCCGGTCTTGACCACGAACACCACGTTTCTCATCCCAAGAGAACCACTTACCCCGCATGCCCCGACCCGGATGTCACGTGCGGACCTCATTTCTTCATGTCGGTGCGTGAGCATGATGAGTCAATACCTACACTCTTCCATGCACACGCGGTGGGAGGCGAGGATATCACCCATGTCATTGAGCCGGGTGTGGGAGCTGCTATATCAAAACGCTTTAGTGCTTCGCAGTTACGCCTCCTTAGCTGGTCTGTCGACGGAGTATTTAACACTTTATCTCGCGCCGCCACCTCATCATTCATCGAATCGTCGTTGCTGTCCTTATTACGATTTATGCAACAAGTACCTGCAGCTAAGTCCGCTGCAGAAACTCGCAGGTGTCTTTTATTCGGTGGCCCTAGACAGAGATTTAAGGGATACGACACCTTTGACCTTGGATTCATGGGTATCGCGGTACCCGCTGACAAGACAGCGGGAGTTGCGTCTCGCCTACGAGAAGTTGCACGGCAGCATGCTAGTGCAGACGCCCCACACGAAGGT------------
>ORF1-SRR5109829_404803_length_5921_cov_17.656770 
ATGGTCAAGCTTGCTGTAGTCGTTTTCTTATTATTGTGTCTGATAAGTCAGGTTCCCCCAATATCATATTGGATAGAAGACCTGGTCGATGACTTCGACACAATGTGTAGTTATGAGTATGCTGCTGCCGATGCTTACAATTCGTTTGTTCACGCACATCGCGTCGCCGCTTATGCCGCCGGCGTTCGCGTCTATCGCTACCGTGTGCCCTGGTATTGCGTCGCTTCACGATCTGTGCCTGTCGTTCATCCTTTGAGTTGGTTATTGGCTCAGTATGAGTCCACGACCTCTCATGTGGGTGAGTTGCTCGACCGCCTGGAAATCGTCAATGTTACATTGCGGGAGGGTCTACGCACTGTTGCTGAGACCGCCTTTACTGCTTACATGTATTATCAAATAATGTGGTGTCAGCTGGCGGTTATTGTATTGCTTGTTGGGGTATTCTCTGCTGTGCTGTGTTCAAGTCGCGTTAGGGTTGTTCGCGTTCGCAACCGGGTCCGCGGCTATTCCATCTCTGATCTCCGTGCCGAGTTTGAGAGCGCCACATCTGACATCATGGCACCTCCTTCACGCGGGCATTCATGCTTAAATTTCCAACGTCGTGTTGTTGAGTCGTGGTGTCTCGATCAGTTGATGCGCTACTTCCACAGCCTCCGTTTTGTCTCTGCGTCTCAGACACGATGGTCGGAGTTGGGCCACCGGGTTCATCGTTGTTCACCGGTCGTTATGGACAATTCGTTTGTCCCTGAGGGGTGCGACAGAGGTGCCGCATGTCATCGCCATCCTTCCGCTTGTCCTGATCGTTACGACATACCCGCCTGCCTGATTAGCCATGCAGATTACTACATGTCACCAGAACAATTGGCATCCATCGTCAGCGGCCCTACCTTCATAGTAAATCACGACTACGCCGTACCCGACACTTTGTCCGTAGCTGAGACTACCATTCGCACGGCTGATGGTCTCGTCACTTCCACTGTCCGTGATGGTCCTGTTTATGGGCCTCACCCTTATTATTCGTGGAGCAGTGAGGGTGTGGTCGTCTCCTCTACCGGGGCGTTTCGCTATTATCGCGTTGGCCGCTTGTTTGACACAACGTTGTATTATGCGTTCCCGGTTGCTGGTACTTATTCTTGCGATGACCCTAATAACCTGCGTCGGTCTACTGTTGGAGACATGCATTATTACTCACCTCATGAGAAGCGCTTTGTTAGTTATTCTGCTAACAGCACGCACTATCAAGTGTTTGGAGTTTCTGTTCCCAGGTCTCTTGCTGATTATTGCGCGGCCACATTCTGCCGCGCCACTCGCGATGATAAATTTTACGACAGTTTGCGATCTTATTATCAGAATCGGTGCCGTGCTATCGGCTTCACCGACGCTCGTGACACGCTCATGCTCGACTTCATCATACATTTGTGTGATGAAGCTAGTCTCAAAACGTTTGGCTTTTCCCGTTTGTCCGCTGCTCCATCCTCGTGGACGGCTTATTGTTTATCGTGGGTTCTGGTAAAGGTGAATCATATGATGCCCCTTGCTTTGACTTCGTTTGTGGTCAACGCGTTGCATAAATTCTTTGGCGCTAAGTCAGCACCCTGGAACTGGGCATCTATTCACCTGCCCACCTATGACATGGTTACGTCTCCGTTTCGATTGAAGATGTTTGGGCGCAATCCCACTACGTTTAACCTGGAGCGATTTCGTGCTGAGGCCACGATTGCTGGTGCCCCCAGTCCTGGCCAGTCTACCGCGGGTACCAGCGAAAACAGTTACAAACATGATCTCGAGTCTTGTCACTCGAGTTCTCCGCCCAGTACCATCACCTCATCCACGTTTGGTGACACCACTGAGACGTCGAGTGACTTATTACTCGACAACCAGTCCGACCTCGTTCATACCAACTCTGGCGCCGTCGAGTCGGAAGCGAGCCGAAGTACTCGAGTATTGCCTAACAAAGGCAAGACAAGGCGCAAGTCCAATAGACCTCAGCGAGATAACACCCGCACTCACGCTGAGCACAGTTTTCATCATCCCAAGAGAACCACTTACCCATTATGCCCCGACCCGACTGTCTCGTGCGGACCTCATTTCTTCATGTCGGTGTGTGAGCAGGATGAGTCAATACCTACTCTCTTCCATGCACACGCGGTGGGAGGTGAGGATATCACCCACGCTATTGAGCCAGACGTGGGAGAGGCTATATCAAAACGCTTTAATGCTTCGCAATTACGCCTCCTTAGCTGGTCTATCGACGGAATACTTAACACTTTATCTAGCGCCGCCACCTCCTCGTTCATCGAATCGTCGCTGCTGTCCTTATTACGATTTATGCAACAAGTACCAACAACTCAGCCCACTGCAGAAGCTCGCCGGTGTCTTTTATTCGGTGGTCCTAGACAGTCATTTAAAGGATACGACACCTTTGACCTTGGATTCATGGGTGTCGCGGTACCCTCAGACAAGACAAAAGGAATTGAGGCTTGCCTACGAGAAGTTGCACGGCAGCATGCTCGTGCAGACAGCCCACACGAAGGTTCGAAATTTCAT
>ORF1-SRR5109834_36661_length_5880_cov_19.973005 
ATG---AAGGTTGTCTTCTTGGTTTCGTTTGCTGTGTTCCTCATCTGTCAGGTCCCACCTGTTTCGTATTGGTTGGAGGATCTGCTGGATGAGTACAACACGATGTGCAGTTATGAGTATGCTGCTGCTGAGGCTTATAATGAGTTCGTTCACAGGCATCGTGTGGCTGCCTATGCTGCGGGCGTCCGTGTCCTGCGTTACCGTGCACCGTGGTATTGTTTTGCGTCGCGAAGCGTTCCTGTTGTCCACCCGTTTTCCTGGCTTATGGGCCAGTATGACGCCACGATCGACCGCGTTGGTACGCTGATGCAGCGACTTGAGATCGCGAATGTTTCAATTTCTGACGGTCTTCGCACTGTTGCTGACACTGCTCTTAAGGCTTATTTTTACTACCAGATCATCTGGTTTCAGCTCTTTTCGATCATCATGCTAGTCGGTTTCTTTTCTGCTGTTATTTGCTCTAGCCGTGTGCGTGTCGTCCGCATACGTAACAGGGTGCGTGGTTACAGTGTTACTGAGCTGCGCTCTGACTTTGAGGAGAGCATGTCCGCCATCTTGGCCCCCTTATCTCGTGGACACTCCTGTCTGAATTTCCAGCGCCGTGTCGTCGAGTCGTGGGCTATCGACCAATTGCTTCGATATTTTCGATGCTTTAGGTCCGTTGCATCGTCACAGGGTAGGTGGGCGGAGGTCGGTCACCGTCTTCACCGCTGCTCACCTGTTGTCATGGATGGCGCATTTGTGCCGGAGCATGATCAGCGTTTTAGCGCCTGTCGCCGCCACCCCTCTGTTTGCCCGGATAGGTTTGATATCCCTGCCGCGATTCTTAGTCATGTTGATTATTACATGACTCTTGATCAGTTGGCTGCGGCTGTCACCGGACCCACATTTATCGTCAATCACGATTATTCATCTATTGATACCTTGTCCGTTGCCGAGGTATCTTTACGGTCAGCTGGTGGGTTGGTCACCGCCAGCGTTCGTGATGGGCCTACTTTTGGCCCTCACCCGTATTACCACTGGTCCGACGAGGGCGTTGTGGTTGCTTCTTCCGGTGCGTTTCAATACTTTAGAATTGGACGTCTGTTTGATACCACCCTTTACTATGCATTTCCAACCTCTGGCACATATGCCCGGGATGATCCTTCTGCTCTCCGCCGTTCTACCAGCGGCGACCTTCATTACTATTCTCCGCACGAAAAGCGCTTTGTCAGCTACACAGCTGATGACACTCATTATCATGTCTTTGGCGTCTCTGTTCCACGCTCGTTGGCTGATTACTGTGCTGCTACTTTTTGCAGGGCAGTTCGTGATGATAAGTTTTATGACAGTCTGCGTTCTTACTATCAGAATAGGTGTCGGGCCATAGGGTTTTCCGACGCCCGCGACACACTGATGCTCGACTTTATCATCCATCTGTGCGACGATGCTAGCTTGCGCACTTTCGGCTTCTCCCGGTTGTCTTCCGCTCCTTCGTCCTGGTCAGCTTATTGTTTGTCGTGGATTCTGGTCAAGGTTAATCATATGATGCCACTGGCGCTCACCTCATACGTCTTGAACGTGTTGCACCGCTTCTTCGGCGCCAAGGCTGCGCCATGGAACTGGGCAACAATCCACCTGCCAACCTATGACATGGTTACATCGCCATTTCGGTTGAGGCTATTTGGGCGCAATCCTACAGTCTTTAACCTCGAGCGATTTCGTGCTGAGGCCACGGTTGCTGGTTCCCCCAATCGTGGCCAGTTTGCCGAGGGTGCCGGCCAAGACCATCACGAATATGATATCGAGTCTTGTGACACGGGTGTTGCGTCCCGTTCCTCTTCCACACCCCTACCTGGTGACTCCTCTACGTCGGGATCAGTCTTACTACTCGACGACACTGCCGACCGAGTTCATGAGGATGACTCGTCCGCGAGATCGACGTCGTGTCGAGGTTCTCGATTACGTGTTAACAAGAGCCACTCAGGGCTCAAGCCCCGTCGATCTGCGGACCATAACTCCGGTAGTGACAACCAAATCGACGTTCCTCATCCCAAGAGAACCACTCACCCTTTGTGCCCCGACCCGACTGCCTCGTGCGGACCTCATTTCTTCATGTCAGTGTGTGAGTCAAATGAGTCAGTACCTACTCTCTTCCATGCACACTCGGTGGGAGGTGAAGATGTCACCCATGTCGTTGATCCAGCTTTGGGAGCGTCTATATCGCAACGGTTTAGCGCTTCGCAGTTACGCCTCCTTGGCTGGTCTATCGACGGAATTTTCAACACTCTATCTGGCGCCGCCACCTCGTCATTTGTCGAGTCGACGTTGTTGTGCTTATCACGATTTATGCGTGAAGTACCGCCAACTCAGCCCGTTACAGAAGCTCGCCGCAGTCTTTTATTCTGTCGCCCTCGAGAGAGATTTAAGGGATACGACACCTTTGACATTGGATTCATGGGTATCGCGGTACCCTCAGGCAAGACAAAGGGAATTAAGGCTTGCCTTCGCGAGGTTGCAAGGCAGCACTCTCGTGCAGACCTCCCAAACGAAGGTGCGCAATTTCAT
>ORF1-SRR806508_139351_length_2082_cov_13.054501 
ATGGTTAAGCTTGCGTTTGCCGCCTTTGTGTCTCTTTACATCATATGTCAGGTTCCTCCTATTTCCTATTGGATTGAGGATCTCATTGATGATTTTGATACAATGTGCAGTTATGAGTACGCTGCCGCAGATGCTTACAACAATTTCGTTCACAGACACCGCGTTGCTGCCTATGCTGCTGGCGTGCGTATCCATCGTTATCGCACGCCGTGGTATTGCGCCGCGTCACGGTCTGTCCCAGTCGTCCATCCTCTTAACTGGTTGATGACCCAGTACGATCTTACTACTGGCCATGTTCGTGAATTACTGGATCGACTGGAGGTTGTCAACGTTACTCTTCGTGATGGCCTCCGCACTGTTGCTGACACTGCGTTTACAGCTTATATGTACTATCAGATAATGTGGTGTCAGCTCGCACTGATTGTGCTGCTTGTTGGTTTGTTCTCTGCCATCATCTGCTCCAGTCGTGTTAGGGTTGTCAGAGTGCGCAACCGTGTTCAAGGTTATTCGATCACCGATTTGCGTAATGAGTTTGATGAGTCCACCTCGGACATCACGCTACCCCTGTCGCGTGGTCACTCTTGCCTCAATTTTCAGCGCCGTGTGGCCGAGTCCTGGTGCTTGGATCAGTTGCTGCGTTATTTCCATGGTGTGCGTTTCATCTCTGCCTCCACGGGACGGTGGGCCGAGCTTGGCCATCGAATTCACTGGTGCTCGCCGGTCGTCATGGATGGTTCTTTTGTCCCTGAGACCACGCATCATGGCGTGTTGTGTCGGCGCCAGCCGTCTGCTTGCCGTGATAGGTTTGAAATTCCTGCGTGTGTTATCAGCCATGCTGATTATTATATGTCGCCTGACCAGTTGGCCTCCACGGTTACTGGCCCCACCTTCATTATCAACCATGACTACCTTGCCCCTGACTCATTGTCTGTGGCTGAAGCTACAACTCGTGTCGCCAACGGCCATGTTACTTCTTCAGTGCGTGAGGGGCCAATCTATGGGCCGCACCCGTATTATTTGTGGAACAACGAGGGGGTTGTCGTGTCCTCTGCAGGCGCGTTCCGTTACTATCGCGTTGGCCGCCTGTTTGACACCTCCGTGTATTATGCGTTTCCCGCTGCCGGTACGTATTCTTGCGATGACCCCACGAACTTGCGTAGATCTACGGTTGGCGACCTTCATTACTATTCCCCTCATGAGAAGAAGTTTGTTAGTTACTCAGCCGATGACACGAACTACCATGTGTTTGGCACGTCGGTGCCAAGGTCTCTTGCTGACTACTGCGCTGCAACCTTCTGCCGTTCTGCCCGTGACGACAAATTTTATGACGGACTAAGATCTTATTATCAGAACAGGTGCAGAGCAATTGGATTCACCGATGCCCGTGATACCCTTATTTTGGACTTCATTATCCATCTGTGTGACGAGGCCAGTCTGAAGACTTTCGGTTTCTCCCGACTTTCCGTCGCACCATCTTCTTGGACCGCTTATTGTCTCTCGTGGCTTCTCGTCAAAGTGAACCACATGATGCCCCTGGCGCTCACGTCGTTTGTCGTTAGCGCTCTCCATCGGTTCTTTGGGGCCAAGTCAGCCCCGTGGAACTGGGCATCGATTCACTTGCCCACGTATGATATGGTCACGTCGCCCTTTCGTTTGCGTATGTTCGGTCGTAACCCCACCACATTCAATCTGGAGCGATTTCGTGCTGAGGCCTCGACTGTTAGTGCCCCCAGTCCTGGCCAGTCTGCCGAGGGTACCGGCGAAAACGGTGACCAATATGATATCAAGCTTGGTGACCCGAGTCCTTCGACCAGTTCCGTCCCCTCACTCTCGTCTCGTGACTCCATTGAAGCGTCAGACCACTTATTATTCGACAACCGATCCAGACCAGCTTCTGTCAACTCTCGCTCCACGAACACGCAAGCGAGCCGAAGTTCTGGAATATCGTCTAACAAGGGCAAAGCAGGGCGCAAGTCCCATAGATCTTCGCACGATAACTCCGATGCTGACCACGGCCACAGTGTTTGTCATCCCAAGAGAACCACTTAC------------------------------------------------------------------------------------------------------------------------------------------------------------------------------------------------------------------------------------------------------------------------------------------------------------------------------------------------------------------------------------------------------------------------------------------------------------------------------------------------------------------
>ORF1-SRR806693_2511_length_6036_cov_17.948078
ATGGTTAAGCTCGCGTTTGCTGTCGTCTTGTCTGTTTTCCTCGTCTGCCAGGTCCCTCCAATTTCACATTGGATCGAGGACCTGGTAGATGATTTTGATACGATGTGCAGCTATGAGTACGCCGCTGCTGATGCTTATAACACATTTGTTCACAGACACCGTGTGGCCGCTTACGCCGCTGGTGTCCGGGTGCACCGTTACCGTGCGCCCTGGTATTGCGTCGCTTCTCGCTCCGTGCCGGTTGTTCATCCTCTTGGCTGGCTTATGTCCCAATATGATGTTACTACTGGATACGTTGCTGAACTGCTTGACCGTCTTGACGTTGTTAACGTCACATTGACTGACGGTTTGCGTGTCGTGGCCGAGACTGCTGTTACTGCCTACATGTATTACCAGATAATATGGCTCCAACTTGTGTTCATTGTACTTCTCACGGGGTTTTTCCTCGCATTGGTGTGTTCTAGCCGTGTCAGGGTTATCCGCGTCCGTAATAGGGTGCGTGGGTACTCTGTCACTGATCTCCGCGCAGACTTTGAGGCATCCACCTCTGATGTTATGGCCCCTGTGTCTCGTGGCCACTCGTGTCTCGGCTTTCAGCGCCGTGTCGTCGAGTCCTGGTGTATTGACCAGCTGTTGAGTTACTTTCGCAGTCTCCGTTTTGTTTCCGCATCCCAGGGCCGGTGGACGGAATTGGGTCATCGCATTCACCGTTGTTCTCCGGTGGTGCTTGATGGTTCTTTTGTCCCGGAAGGTTCTGAGTGCGGGACTTCTTGTCATCGCCGGCCTGCTTCTTGTCCTGACCGATTTGATGTACCTGCTTGTGTGATAAGTCATGTTGATTACTACATGTCCCATGAGCAGTTGGCTTCTATCGTTAGCGGTCCCACATTTATCATCAATCATGACTACTCCGCCCCTGACACGTTGTCGGTGGCCGAGACCAGTGTTCGTGTTGACGGTGGGCTGGTCACGTCTACCGTCCGCGATGGCCCCATTTATGGACCACATCCGTATCATTTGTGGGCGAGTGAAGGTGTTGTTGCATGCCGCACCGGTGCGTTCCGATACTATCGCATTGGACGGCTGTTCGACACCTCGCTATATTACGCCTTTCCTGTGGCCGGCACGTACTCGTGTGATGATCCGTGTAATTTACGCCGATCCACTGTTGGTGACCTTCATTATTATTCACCGCATGAGAAACGTTTTGTCAGTTACTCTGCTGATTCGGTTAATTACTATGTGTTTGGTGCTTCAGTCCCGAGATCTCTCGCTGATTACTGCGCCGCCACATTTTGCCGTTCGGCTCGAGACGATAAGTTTTATGATAGTTTACGTTCGTACTACCAGAATCGTTGTCGAGCTATAGGGTTTACTGATGCTCGTGACACCCTCATGCTAGATTTCATTATTCATCTCTGTGATGAGGCAAGCCTTAAAACTTTTGGATTTTCCCGCCTCTCTGTCGCGCCTTCATCCTGGACGGCATATTGTTTGTCTTGGGTGCTTGTTAAGGTAAATCACCTGATGCCATTGGCGCTGACCACCTTCGTGGTAAGCGCCCTTCATAGGTTCTTTGGGGCGACATCCGCCCCTTGGAACTGGGCAACCATTCATCTCCCTACCTACGACATGGTTACCTCCCCTTTCCGACTTAAAATGTTCGGTCGCAATCCGACCACATTTAATCTTGAGCGATTTCGTGCTGAGGCCTCGGTTGTTAGTGCCCCCAATCCTGGCCAGTCTACCGCGGGTGCCAGCGAAGACCGTTGCAAACATGATATCCAGCCTTGTTACTCGAGTTCTCCGGCCAGTTCCGTCTCCTCATCCGCGGTTGGTCACACCTCTGAGTCGTCAGACAGTTTATTACTCGGCGACGAGTCCCGATCTGCTGCTGGCCACTCTTCCTCAGGCCGTTCGTCGGCGAGCGGAAGTGCTGGAGTTTTGCCTAACAAGGGCAAGACAAGGCGCCAGTCCCGTCGATCTGCGAACAATAACTCCGATCTTGACCACGAACACTACGTTTGTCATCCCAAGAGAACCACTTACCCCACGTGTCCCGACCCGGATGTCGCGTGCGGACCTCATTTCTTCATGTCGGTGCGTGAGCATGATGCGTCAGTACCTACACTCTTCCATGCACACGCGGTGGGAGGCGAGGATATCACTCACATCATTGAGCCAGGTGTGGGAGAGACTATATCAAAACGCTTTAGTGCTTCGCAGTTACGCCTCCTTAGCTGGTCTGTCGACGGAGTATTTAATACTCTATCTCGCGCCGCCACCTCATCATTCGTCGAATCGTCGTTGTTGTCCTTATTACGATTTATGCAACAAGTACCGGCAGCTAAGTCCGTTGCAGAAACTCGCAGGAGTCTTCTATTTGGTGGCCCTAGACAAAGATTTAAGGGATACGACACCTTTGACCTTGGATTCATGGGTATTGCGGTACCCGCTGACAAGACAGCGGGAGTTGCGTCTTGCCTACGAGAAGTTGCACGGCAGCATGCTGGTGCAGACGCCCCACAC------------------
>ORF1-HQ871931.2 Lake Sinai virus 1 Orf1, RNA-dependant RNA polymerase, and capsid protein genes, complete cds
ATGGTTAAGCTTGCGTTTGCCGCCTTTGTGTCTCTTTACATCATATGTCAGGTTCCTCCTATTTCCTATTGGATTGAGGATCTCATTGATGATTTTGATACAATGTGCAGTCATGAGTACGCTGCCGCAGATGCTTACAATAACTTCGTTCACAGACACCGCGTTGCTGCCTATGCTGCTGGCGTGCGTATCCACCGTTACCGCACGCCGTGGTATTGCGCCGCGTCACGGTCTGTTCCGGTCGTCCATCCTCTTAACTGGTTGATGACCCAGTACGATCTTACTACTGGCCATGTTCGTGAATTACTGGATCGACTGGAGGTTGTCAATGTTACCCTTCGTGATGGCCTCCGCACTGTTGCTGACACTGCGTTTACAGCTTATATGTACTATCAGATAATGTGGTGTCAGCTCGCACTGATTGTGCTGCTTGTTGGCTTGTTCTCTGCCATCATATGCTCCAGTCGTGTTAGGGTTGTCAGAGTGCGCAACCGTGTTCGAGGTTATTCGATCACCGATTTGCGTAATGAGTTTGATGAATCCACCTCGGACATCACGTTGCCCCTGTCACGTGGTCACTCTTGCCTCAATTTCCAGCGCCGTGTGGCCGAGTCCTGGTGCTTGGATCAGTTGCTGCGTTATTTCCATGGTGTGCGTTTCATCTCTGCCTCCACGGGACGGTGGGCCGAGCTTGGCCATCGAATTCACAGGTGCTCGCCGGTCGTCATGGATGGCTCTTTTGTCCCTGAGGCCACGCATCATGGCGTGTTGTGCCGGCGCCAGCCGTCTGCTTGCCGTGATAGGTTTGAAATTCCTGCGTGTGTTATCAGTCATGCTGATTATTACATGTCGCCTGACCAGTTGGCCTCCACGGTTACTGGCCCCACCTTCATTATCAACCATGACTACCTTGCCCCTGACTCATTGTCTGTGGCTGAAGCCACAACTCGTGTCGCCAACGGCCATGTTACTTCTTCAGTGCGTGAGGGGCCAATTTATGGGCCGCACCCGTATTATTTGTGGAATAACGAGGGAGTTGTCGTGTCCTCTGCAGGCGCATTCCGTTACTATCGCGTTGGCCGCCTGTTTGACACCTCCGTGTATTATGCGTTTCCTGCTGCCGGTACGTATTCTTGTGATGACTCCACGAACTTGCGTAGGTCCACGGTTGGCGACCTTCATTACTATTCCCCTCATGAAAAGAAATTTGTTAGTTACTCAGCCGATGACACGAACTACCATGTGTTCGGCACGTCGGTGCCAAGGTCTCTTGCTGACTACTGCGCTGCAACCTTCTGCCGTTCTGCCCGTGACGACAAATTTTATGACGGACTAAGATCTTATTATCAGAACAGGTGCAGAGCAATTGGATTCACCGATGCCCGTGATACCCTTATTTTGGACTTCATTATCCATCTGTGTGACGAGGCCAGTCTGAAGACCTTCGGTTTCTCCCGACTTTCCGTCGCACCATCTTCTTGGACCGCTTATTGTCTCTCGTGGCTTCTCGTCAAAGTGAACCACATGATGCCCCTGGCGCTCACGTCGTTTGTCGTTAGCGCTCTCCATCGGTTCTTTGGGGCCAAGTCAGCCCCGTGGAACTGGGCATCGATTCACTTGCCCACGTATGATATGGTCACGTCGCCTTTCCGTTTGCGTATGTTCGGTCGTAACCCCACCACATTCAATCTGGAGCGATTTCGTGCTGAGGCCTCGACTGTTGGTGCCCCCAGTCCTGGCCAGTCTGCCGAGGGTACCGGCGAAAACGGTGACCAACATGATATCAAGCTTGGTGACCCGAGTCCTTCGACCAGTTCCGTCCCCTCACTCTCGTCTGGTGACTCCATTGAAACGTCAGACCACTTACTATTCGACAACCGATCCAGGCCGGCTTCTGTCAACTCTCGCTCCACGAACACGCAAGCGAGCCGAAGTTCTGGAATATCGTCTAACAAGAGCAAAGCAAGGCGCAAGTCCCATAGATCTTCGCACGATAACTCCGATGCTGACCACGGCCACAGTGTTTGTCATCCCAAGAGAACCACTTACCCATTGTGCCCCGACCCGACTGCCTCGTGCGGACCTCATTTCTTCATGTCAGTGTGTGAGCATGATGAGTCAATACCTACGGTGTTCCATGCACACTCGGTGGGAGGTCAAGATATCACCCACGACATTGATTCAGGTTTGGGAGCAATTATATCAAAACGCTTTAGTGCTTCGCAGCTACGCCTCCTTAGCTGGTCTATCGACGGAATACTCAACACTTTATCTCGCGCCGCCACCTCATCGTTTGTCGAATCGTCGCTGTTGTCCTTGTTACGATTTATGCAACAAGTACCTGCAGTTGAGTCCTCTGCAGAAACTCGCCGGTGTCTTTTATTTGGTGGCCCTAGAGAAAGATTTAAGGGATACGACACCTTTGACCTTGGATTCATGGGTGTCGCGGTACCCTCTGACAAGACAAAGGGAATTGAGGCTTGCTTACGAGAGGTTGCACGGCAGCATGCTCGTGCAGACGTCCCACACGAAGGTGCG---------
>ORF1-HQ888865.2 Lake Sinai virus 2 strain BruceSD_T17E01 Orf1, RNA-dependant RNA polymerase, and capsid protein genes, complete cds
ATG---AAGGTTGTCTTCTTGGTTTCGTTTGCTGTGTTCCTCATCTGTCAGGTCCCACCAGTTTCGTACTGGCTGGAGGATGCGTTGGATGAGTATAACACGATGTGCAGCTATGAGTATGCTGCTGCTGAGGCTTACAACAATTTCATTCATAAGCATCGCGTGGCCGCCTATGCCGCCGGCGTCCGTATTTTGCGCTACCGTACACCGTGGTACTGCTTTGCGTCACGAAGCGTCCCCGTAGTCCATCCATTTTCCTGGCTTATGGGTCAATATGACGCCACGATCGACCGCGTCGGCACGCTGATGCAGCGACTCGAGATCGCCAATGTCTCGATTTCTGACGGCCTTCGCACCGTCGCTGACACTGCTCTCAAGGCTTACTTCTACTATCAGATTATTTGGTTCCAGCTCTTCTCGATCATCATGCTGGTCGGTTTCTTTTCTGCTGTCATCTGCTCTAGTCGTGTGCGTGTTGTTCGCATACGTAACAGGGTGCGTGGTTACAGCGTCGCTGAACTGCGCTCCGACTTTGAGGAGAGTATGTCCGCTATACTGGCCCCCTTATCTCGTGGACACTCTTGTTTGAACTTTCAGCGTCGTGTCGTCGAGTCGTGGGCCATCGACCAATTGCTTCGATATTTTCGATGCTTTAGGTCTGTTGCGTCATCACAGGGTAGGTGGGCGGAAGTTGGTCATCGTCTCCACCGCTGCTCACCTGTTGTTATGGATGGCGCGTTCGTACCTGAGTATGATCAGCGTTTCAGTGCCTGCCGTCGTCACCCCTCCGTTTGTCCGGATAGGTTTGATACCCCTGCTGCGATTCTCAGCCATGTTGATTATTACATGACTCCTGATCAGTTGGCCGCAGCTGTGACCGGACCTACATTCATCGTCAATCACGACTATTCATCCATTGATACCTTGTCCGTTGCCGAGGTATCTTTACGGTCGGCCGGTGGGTTGGTCACTGCCAGCGTTCGTGATGGGCCTACCTTTGGCCCTCACCCGTATTATCGCTGGTCCGACGAGGGGGTTGTGGTTGCTTCTTCCGGTGCGTTTCAATATTTCAGAATTGGACGCCTGTTCGACACCACCCTCTACTACGCATTTCCAACCTCTGGAACATATTCTCAGGATGACCCTTCAGCTCTTCGCCGTTCCACCAGCGGCGACCTCCATTACTATTCCCCGCACGAAAAGCGCTTCGTCAGTTATACAGCTGATGACACTCATTACCACGTCTTTGGCGTTTCCGTCCCACGTTCGTTGGCCGATTACTGTGCAGCTACTTTTTGCAGAGCAGTTCGTGATGATAAGTTTTATGACAGTCTGCGTTCTTACTACCAGAATAGGTGTCGGGCCATAGGGTTTGCCGACGCCCGCGACACACTGATGCTCGACTTCATCATCCATCTGTGCGACGACGCTAGCTTGCGTACTTTCGGCTTTTCCCGGTTGTCTTCCGCTCCTTCGTCCTGGTCAGCTTATTGCTTGTCGTGGATTCTGGTCAAGGTTAATCATATGATGCCACTGGCCCTCACCTCATATGTCTTGAATGTGCTGCACCGCTTCTTCGGCGCTAAGGCCGCGCCGTGGAACTGGGCAACGATTCACTTGCCAACTTATGATATGGTGACGTCACCATTTCGGTTGAGGCTATTTGGGCGTAATCCCACAGTCTTCAACCTTGAGCGATTTCGTGCTGAGGCCACGGTTGTTGGTTCCCCCGATCGTGGCCAGTCTGCCGAGGGTGCCAGCCAAGACCATTACGAACATGATATCAAGTCTTGTGACGCGAGTGCTGCGTCCAGTTCCTCTCCCACACCCCTACCTGGTGACTCCTCTACGTCGGGATCAGTCTTATTACTCGACGACACTACCGACCGAGTTCGTGTGGATGACTCGTCCGCGAGATCGACACCGGGCCGAAGTTCTGGAATATTGTCTAACAAAGGCAAAACAAGGCGCAAGTCCCATAGACCTTCGCACGATAACCCCGATATTGACCACGGCTACAGTGTTTGTCATCCCAAGAGAACCACTTACCCATTGTGCCCCGACCCGACTGCCTCGTGCGGACCTCATTTCTTCATGTCAGTGTGTGAGCATGATGAGTCAATACCTACGGTGTTCCATGCACACGCGGTGGGAGGTGAAGATATCACCCATGTTGTTGATCCGGCTCTGGGAGCGTCTATATCGCAACGGTTTAGCGCTTCGCAGTTACGCCTCCTTGGCTGGTCTATCGACGGAATTTTCAATACTTTATCTGGCGCCGCCACCTCGTCATTCGTCGAGTCGACGTTGTTGTGCTTATCACGATTTATGCGTGAAGTACCGCCAACTCAGCCCGTTACAGAAGCTCGCCGCAGTCTTTTATTCTGTCGCCCTCGAGAGAGATTTAGGGGATACGACACCTTTGACATTGGATTCATGGGTATCGCGGTACCCTCAGGCAAGACAAAGGGAATTGAGGCTTGCCTTCGCGAGGTTGCAAGGCAGCACTCTCGTGCAGACCTCCCAAACGAAGGTGCG---------
>ORF1-KX883223.1 Lake Sinai virus strain WHCC111282 hypothetical protein 1, hypothetical protein 2, hypothetical protein 3, and hypothetical protein 4 genes, complete cds
ATGGTTAAGCTCGTATTCGCTGCCTTCATTGCGCTGTACCTCGTCTGCCAGGTCCCACCTATATCACATTGGATTGAGGACTGGATTGACGACTTTGATACTATGTGCAGCTATGAGTACGCTGCTGCCGACGCTTACAACTCGTTTGTGCATAAACACCGCGTCGCCGCGTATGCCGCTGGCGTGCGTGTTTACCGTTATCGCACACCTTGGTATTGTGTTGCCTCTCGTACAGTACCGGTGGTCCACCCGTTTGGCTGGCTCATGGCCAAGTACGAGTCAACCACCTACCATGTCAGCGAGTTGCTCGACCGCCTTGGCATTGCGAATGCTACTCTCAGTGATGGTTTGCGTGCTGTCGCTGAGACGGCCTTCACTGCGTATATGTATTACCAGATAGTCTGGTTTCAGCTCGTCTTTATCATTCTGCTCACTGGTTCGTTCATTGCCATCGTGTGTTCGAGCCGTGTCAGGGTGGTGCGTGTTCGCAACCGTGTACGTGGTTATTCTGTGGCCGAATTGCGGGCTGAGTTTGAGGATGCCATATCTGATGTCAATGCCCCTCCGTCTCGAGGTCATTCGGGTCTTACGTTTCAGCGCAAAGTTGTTGAGTCCTGGTGCCTCGACCAGTTGCTGCGCTATTTCCGCCATGTTCGGTTCGTGTCGGCCACTTGTGATCGCTGGGCCGAGCTTGGTCACCGCATCCATCGTTGTGCTCCGGTTGTCATGGACGGCTCGTTTGTTCCCGAAACCCATCATGGGGGTGTCGGATGCCGTCGGGCCCCTTCAAATTGCCCGGACCGATATGACATCCCTGCTTGTGTCTTGAGTCATGTGGATTACTACATGTCTCCTGATCAGCTTGCTTCAACTGTGGTCGGGCCTACCTTTATAGTTAACCATGATTATTCGTGTGTTGACTCTCTGTCCGTGGCTGAGGCTAACATTCGTGCCGCCGGCGGACTTATCACGTCCTCTGTTCGCGATGGGCCCGTTTACGGGCCGCACCCATACCACTTATGGGATAATGAGGGCGTTGTTGTGTCTTCGACCGGTGCGTTTCGATATTATCGAGTGGGCCGGCTGTATGACACCACGCTTTATTACGCGTTCCCAGTGGCTGGCACGTATACCCGCGACGATCCTACCAACTTGCGCTGCTCTACTGTGGGTGACTTTCATTATTATTCTCCGCATGAAAAGAGGTTCATCAGCTATTCTGTTGATGGAAACAGCTATCATGTGTTTGGTGTGTCCGTCCCGCGGTCTCTGGCTGATTATTGCGCCGCGACCTTCTGTCGCTCTGCTCGTGACGACAAGTTCTATGATAGTTTGCGATCGTATTACCAAAATCGTTGTCGAGCAATTGGGTTTACGGATGCCCGCGACACGTTGATATTAGACTTTATAATTCACTTGTGCGATGAGGCAAGTCTCAAGACTTTTGGCTTTTCCCGCCTCTCTACCGCCCCTTCCTCATGGACGGCGTATTGTCTGTCATGGGTGCTCGTTAAGTTTAACCACATTATGCCTCTCGCTCTCACGTCTTTTACTGTCAACGCACTGCATCGCTTCTTTGGCGCGAAGGCCGCCCCATGGAACTGGGCTTCCATTCACCTGCCCACCTATGACATGGTTACTTCCCCTTTCCGTCTGAAAATGTTCGGGCGTAATCCAACCACGTTCAATCTCGAGCGATTTCGTGCTGAGGCCACGGTTGTTGGTGCCCCCAATCTTGGCCAGTCTGCCGCGGGTGCCAGCCAAGACAGTGACAAACATGATATCCAGCTTGGTAACCCGGGTGCTGCGGCCGGTTCCGTCTCCTCATCCACGTTTAGTGACAGCGCTTCGGCGTCAGACGACGTATTACTCGACCACGAATCCGGGTCTATTCTTGACGACTCTTTCTGTTCGAGCTCGCCGACGTACGGAAGTTCTGGAGTACTGTCTAACAAGGGCAAAGCAAGGCGCAAGCCCCATCGACCTACGAACCGTGACCCCGATCGTGACCAAGAGCACAACATTTGTCATCCCAAGAGAACCACTTACGCAGATTGCCCCGACCCAACTGCCTCGTGCGGACCTCATTTCTTCATGTCAGTGTGTGAGCGCGATGAGTCGGTGCCTACTCTCTTCCATGCACATGCGGTGGGAGGTGAAGATATCACCCACGTCGTTGAGCCTGACTTGGGAATCGCTATATCAGAACGCTTTAGTGCTTCGCAGCTACGCCTCCTCAGCTGGTCTATCGACGGAGTATTTAACACTTTATCTCGCGCCGCCACTTCCTCATTTGTCGAGTCGTCATTGTTGTCCTTATTACGATTTATGCAACAAGTACCTACAACTCAGCCCTCTGCAGAAGCTCGCCGGTGTCTTTTATTTGGTGGCCCTAGACAGAGATTTAAAGGATACGACACCTTTGACCTTGGATTCATGGGTATCTCGGTACCCACTAGCAAGACAGCGGGAGTTGCGTCTTGCTTACGAGAAGTTGCACGGCAGCATGCTTGTGCAGACAGCCCACACGAAGGTCCGAAACTTCAT
>ORF1-KY354241.1 Lake Sinai Virus TO ORF1, RNA-dependent RNA polymerase, ORF3, and ORF4 genes, complete cds
ATG---AAGGTTGTCTTCTTGGTTTCGTTTGCTGTGTTCCTCATCTGTCAGGTCCCACCTGTTTCGTATTGGTTGGAGGATCTGCTGGATGAGTACAACACGATGTGCAGTTATGAGTATGCTGCTGCTGAGGCTTATAATGAGTTCGTTCACAGGCATCGTGTGGCTGCCTATGCTGCGGGCGTCCGTGTCCTGCGTTACCGTGCACCGTGGTATTGTTTTGCGTCGCGAAGCGTTCCTGTTGTCCACCCGTTTTCCTGGCTTATGGGCCAGTATGACGCCACGATCGACCGCGTTGGTACGCTGATGCAGCGACTTGAGATCGCGAATGTTTCAATTTCTGACGGTCTTCGCACTGTTGCTGACACTGCTCTTAAGGCTTATTTTTACTACCAGATCATCTGGTTTCAGCTCTTTTCGATCATCATGCTAGTCGGTTTCTTTTCTGCTGTTATTTGCTCTAGCCGTGTGCGTGTCGTCCGCATACGTAACAGGGTGCGTGGTTACAGTGTTACTGAGCTGCGCTCTGACTTTGAGGAGAGCATGTCCGCCATCTTGGCCCCCTTATCTCGTGGACACTCCTGTCTGAATTTCCAGCGCCGTGTCGTCGAGTCGTGGGCTATCGACCAATTGCTTCGATATTTTCGATGCTTTAGATCCGTTGCGTCATCGCAGGGTAGGTGGGCGGAGGTTGGTCACCGTCTTCACCGCTGCTCACCTGTTGTCATGGATGGCGCATTTGTGCCGGAGCATGATCAGCGTTTTAGCGCCTGTCGCCGCCACCCCTCTGTTTGCCCGGATAGGTTTGATATCCCTGCCGCGATTCTTAGTCATGTTGATTATTACATGACTCTTGATCAGTTGGCTGCGGCTGTCACCGGACCCACATTTATCGTCAATCACGATTATTCATCTATTGATACCTTGTCCGTTGCCGAGGTATCTTTACGGTCAGCTGGTGGGTTGGTCACCGCCAGCGTTCGTGATGGGCCTACTTTTGGCCCTCACCCGTATTACCACTGGTCCGACGAGGGCGTTGTGGTTGCTTCTTCCGGTGCGTTTCAATACTTTAGAATTGGACGTCTGTTTGATACCACCCTTTACTATGCATTTCCAACCTCTGGCACATATGCCCGGGATGATCCTTCTGCTCTCCGCCGTTCTACCAGCGGCGACCTTCATTACTATTCCCCGCACGAAAAGCGCTTTGTCAGCTACACAGCTGATGACACTCATTATCATGTCTTTGGCGTCTCTGTTCCACGCTCGTTGGCTGATTACTGTGCTGCTACTTTTTGCAGGGCAGTTCGTGATGATAAGTTTTATGACAGTCTGCGTTCTTACTATCAGAATAGGTGTCGGGCCATAGGGTTTTCCGACGCCCGCGACACACTGATGCTCGACTTTATCATCCATCTGTGCGACGATGCTAGCTTGCGCACTTTCGGCTTCTCCCGGTTGTCTTCCGCTCCTTCGTCCTGGTCAGCTTATTGTTTGTCGTGGATTCTGGTCAAGGTTAATCATATGATGCCACTGGCGCTCACCTCATACGTCTTGAACGTGTTGCACCGCTTCTTCGGCGCCAAGGCTGCGCCATGGAACTGGGCAACAATCCACCTGCCAACCTATGACATGGTTACATCGCCATTTCGGTTGAGGCTATTTGGGCGCAATCCTACAGTCTTTAACCTCGAGCGATTTCGTGCTGAGGCCACGGTTGCTGGTTCCCCCAATCGTGGCCAGTTTGCCGAGGGTGCCGGCCAAGACCATCACGAATATGATATCGAGTCTTGTGACACGGGTGTTGCGTCCCGTTCCTCTTCCACACCCCTACCTGGTGACTCCTCTACGTCGGGATCAGTCTTACTACTCGACGACACTGCCGACCGAGTTCATGAGGATGACTCGTCCGCGAGATCGACGTCGTGTCGAGGTTCTCGATTACGTGTTAACAAGAGCCACTCAGGGCTCAAGCCCCGTCGATCTGCGGACCATAACTCCGGTAGTGACAACCAAATCGACGTTCCTCATCCCAAGAGAACCACTCACCCTTTGTGCCCCGACCCGACTGCCTCGTGCGGACCTCATTTCTTCATGTCAGTGTGTGAGTCAAATGAGTCAGTACCTACTCTCTTCCATGCACACTCGGTGGGAGGTGAAGATGTCACCCATGTCGTTGATCCAGCTTTGGGAGCGTCTATATCGCAACGGTTTAGCGCTTCGCAGTTACGCCTCCTTGGCTGGTCTATCGACGGAATTTTCAACACTCTATCTGGCGCCGCCACCTCGTCATTTGTCGAGTCGACGTTGTTGTGCTTATCACGATTTATGCGTGAAGTACCGCCAACTCAGCCCGTTACAGAAGCTCGCCGCAGTCTTTTATTCTGTCGCCCTCGAGAGAGATTTAAGGGATACGACACCTTTGACATTGGATTCATGGGTATCGCGGTACCCTCAGGCAAGACAAAGGGAATTAAGGCTTGCCTTCGCGAGGTTGCAAGGCAGCACTCTCGTGCAGACCTCCCAAACGAAGGTGCGCAATTTCAT
>ORF1-KY354242.1 Lake Sinai Virus NE ORF1, RNA-dependent RNA polymerase, ORF3, and ORF4 genes, complete cds
ATGGTCAAGCTTGCTGTAGTCGTTTTCTTATTATTGTGTCTGATAAGTCAGGTTCCCCCAATATCATATTGGATAGAAGACCTGGTCGATGACTTCGACACAATGTGTAGTTATGAGTATGCTGCTGCCGATGCTTACAATTCGTTTGTTCACGCACATCGCGTCGCCGCTTATGCCGCCGGCGTTCGCGTCTATCGCTACCGTGTGCCCTGGTATTGCGTCGCTTCACGATCTGTGCCTGTCGTTCATCCTTTGAGTTGGTTATTGGCTCAGTATGAGTCCACGACCTCTCATGTGGGTGAGTTGCTCGACCGCCTGGAAATCGTCAATGTTACATTGCGGGAGGGTCTACGCACTGTTGCTGAGACCGCCTTTACTGCTTACATGTATTATCAAATAATGTGGTGTCAGCTGGCGGTTATTGTATTGCTTGTTGGGGTATTCTCTGCTGTGCTGTGTTCAAGTCGCGTTAGGGTTGTTCGCGTTCGCAACCGGGTCCGCGGCTATTCCATCTCTGATCTCCGTGCCGAGTTTGAGAGCGCCACATCTGACATCATGGCACCTCCTTCACGCGGGCATTCATGCTTAAATTTCCAACGTCGTGTTGTTGAGTCGTGGTGTCTCGATCAGTTGATGCGCTACTTCCACAGCCTCCGTTTTGTCTCTGCGTCTCAGACACGATGGTCGGAGTTGGGCCACCGGGTTCATCGTTGTTCACCGGTCGTTATGGACAATTCGTTTGTCCCTGAGGGGTGCGACAGAGGTGCCGCATGTCATCGCCATCCTTCCGCTTGTCCTGATCGTTACGACATACCCGCCTGCCTGATTAGCCATGCAGATTACTACATGTCACCAGAACAATTGGCATCCATCGTCAGCGGCCCTACCTTCATAGTAAATCACGACTACGCCGTACCCGACACTTTGTCCGTAGCTGAGACTACCATTCGCACGGCTGATGGTCTCGTCACTTCCACTGTCCGTGATGGTCCTGTTTATGGGCCTCACCCTTATTATTCGTGGAGCAGTGAGGGTGTGGTCGTCTCCTCTACCGGGGCGTTTCGCTATTATCGCGTTGGCCGCTTGTTTGACACAACGTTGTATTATGCGTTCCCGGTTGCTGGTACTTATTCTTGCGATGACCCTAATAACCTGCGTCGGTCTACTGTTGGAGACATGCATTATTACTCACCTCATGAGAAGCGCTTTGTTAGTTATTCTGCTAACAGCACGCACTATCAAGTGTTTGGAGTTTCTGTTCCCAGGTCTCTTGCTGATTATTGCGCGGCCACATTCTGCCGCGCCACTCGCGATGATAAATTTTACGACAGTTTGCGATCTTATTATCAGAATCGGTGCCGTGCTATCGGCTTCACCGACGCTCGTGACACGCTCATGCTCGACTTCATCATACATTTGTGTGATGAAGCTAGTCTCAAAACGTTTGGCTTTTCCCGTTTGTCCGCTGCTCCATCCTCGTGGACGGCTTATTGTTTATCGTGGGTTCTGGTAAAGGTGAATCATATGATGCCCCTTGCTTTGACTTCGTTTGTGGTCAACGCGTTGCATAAATTCTTTGGCGCTAAGTCAGCACCCTGGAACTGGGCATCTATTCACCTGCCCACCTATGACATGGTTACGTCTCCGTTTCGATTGAAGATGTTTGGGCGCAATCCCACTACGTTTAACCTGGAGCGATTTCGTGCTGAGGCCACGATTGCTGGTGCCCCCAGTCCTGGCCAGTCTACCGCGGGTACCAGCGAAAACAGTTACAAACATGATCTCGAGTCTTGTCACTCGAGTTCTCCGCCCAGTACCATCACCTCATCCACGTTTGGTGACACCACTGAGACGTCGAGTGACTTATTACTCGACAACCAGTCCGACCTCGTTCATACCAACTCTGGCGCCGTCGAGTCGGAAGCGAGCCGAAGTACTCGAGTATTGCCTAACAAAGGCAAGACAAGGCGCAAGTCCAATAGACCTCAGCGAGATAACACCCGCACTCACGCTGAGCACAGTTTTCATCATCCCAAGAGAACCACTTACCCATTATGCCCCGACCCGACTGTCTCGTGCGGACCTCATTTCTTCATGTCGGTGTGTGAGCAGGATGAGTCAATACCTACTCTCTTCCATGCACACGCGGTGGGAGGTGAGGATATCACCCACGCTATTGAGCCAGACGTGGGAGAGGCTATATCAAAACGCTTTAATGCTTCGCAATTACGCCTCCTTAGCTGGTCTATCGACGGAATACTTAACACTTTATCTAGCGCCGCCACCTCCTCGTTCATCGAATCGTCGCTGCTGTCCTTATTACGATTTATGCAACAAGTACCAACAACTCAGCCCACTGCAGAAGCTCGCCGGTGTCTTTTATTCGGTGGTCCTAGACAGTCATTTAAAGGATACGACACCTTTGACCTTGGATTCATGGGTGTCGCGGTACCCTCAGACAAGACAAAAGGAATTGAGGCTTGCCTACGAGAAGTTGCACGGCAGCATGCTCGTGCAGACAGCCCACACGAAGGTTCGAAATTTCAT
>ORF1-KY354243.1 Lake Sinai Virus SA1 ORF1, RNA-dependent RNA polymerase, and ORF4 genes, complete cds
ATG---AAGGTTGCCTTCATTATATCGATCGCTTTGTTTGGCGTATGTCAAGTTCCTCCTGTGTCCCACTGGATTGAGGACGTTATTGACGAGTATAATACCATGTGTAGTTACGAGTATGCAGCGGCGAGCGCTTACAACGATTTTGTTTATAGGCATCGGGTTGCTGCCTTCGCTGCCGGCGTGCGTGTGCATAAGTATCGTGCACCTTGGTATTGTTTTGCTTCCAGGCCCGTCCCTATTGTCCACCCTTTGTCATGGCTTATGAACCAGTATGAGTCTACAGTTGATCGTGTTGGCGATCTGTTGGGCCGACTTGAAATCGCCAATGTGTCTATTACTGACGGTCTACGTACAGTTGCCGACACGGCCGTCAGGGCCTACATGTACTATCAGATAATTTGGATCCAATTGACCTCCATAGTCGTCCTTATTGGCTGTTTTTCTGCTATAATTTGTTCTAGTCGCGTTCGTATTGTCCGCATTCGCAACCGTGTCCGGGGCTACAGCATTTCGGAGCTTCGCTCCGAGTTCGAGGAGGCAATGGGCTCAATCCTGGCTCCTGTCTCCCGGGGTCACTCTTGCCTTAATTTCCAGCGTCGTGTTGTCGAGTCTTGGGCTATAGATCAGTTGTTGCGCTATTTTCGCCGATTACGTTTGCTGTCATCTTCTCCTGGGCGATGGAATGACATTGCCCACCGTCTACATCGGTGCGCCCCCGTGGTTCTGGATGGGTCTTTTGTTCCTGAATGTGACCAGCGTAACAACAACTGCTGCCGCCATCCGTCCGTCTGCCCTGAGCGATTTGAATTGCCTGCGTCATTGATTAGCCATGTTGATTACTATTTGAGCCTTGACCAACTTGCCGCCGTGGTGACTGGCCCAACCTTCATCGTTAACCATGACTATTCCGCTGTGGACACTTTGTCTGTTGCCGAGGCTTCTTCTCGTGTTGCCGGAGGTCTGGTAACGACCAGTGTTAAAGATGGCCCCACCTATGGGCCTCACCCCTATTACCATTGGTCGGATGAGGGTGTTGTTGTTGCATCAACGGGAGCGTTTAAGTATTACAGAGTTGGACGGTTGTTCGACTCTACACTGTATTACGCTTTCCCTGCTTCGGGTACCTACAGTCACGATGATCCGGCGGCGCTCCGGAGGTCTACTAGCGGTGATCAGCACTATTACTCACCTCATGAGAAGCGGTTTGTTAGTTACACCGCTGATGCCACCCATTACCACGTATTTGGTGTCGCGGTGCCACGATCGCTCGCCGACTATTGTGCTGCTACATTCTGCCGCTCGGTACGTGATGATCGATTTTACGACAGCCTGCGATCTTATTATCAGAATCGTTGTCGTGCCATTGGTTTTTCTGATGCTCGTGACACTCTCATGCTGGACTTTATTATACACTTGTGTGATGATGCTAGTTTGAGAACTTTCGGTTTCTCCCGTTTATCTGCAGCCCCGTCATCTTGGACTGCCTACTGCCTGTCGTGGGTTTTAGTTAAGGTTAACCACATGATGCCATTGGCACTTACCTCATATGTGCTCGACGCGTTGCACAGGTTCTTTGGCTCGAAGGCCGCCCCATGGAATTGGGCCACCATACATCTTCCAACTTATGATATGGTGACTTCCCCGTTCAGGTTGCGGTTATTTGGGCGCAATCCCACTGTCTTTAACTTGGAGCGATTTCGTGCTGAGGCCACGGTTGTTGGTGCCCCCGATCTTGGCCAGTCTCCCGAGGGTGCCAGCGAAAACCATAACGAATATGATATCCAGTCTGGTTACTCGAGTGCTGCGCCCTGTACCACTCCCTCACCCCTACTTAGTTACTCCTCTTCGGAGGGATCGAGCTTATTACTCGACGACGTCTCCGACCTCGTTCCTGAGTATGTTGTCCCCACGAGCACAACGTCGGACAGAGGTGCTGGAGTACGTCCTAACAAAAGCAAAGCAGGGCGCAAGTCCCGTCGATCTGCTAACCGTGACTCCATTACTGACAACGAAAACGACTTTCCTCATCCAAAGAGAACCACTTACAACCTCTGCCCCGACCCAACTGCCTCGTGCGGACCTCATTTCTTCATGTCTGTGTGTGAGCAGAATGAGTCGATACCTACTCTCTTCCATGCACACGCGGTGGGAGGTGAGGATATCACCCACGTTGTTGATCCAACTTTGGGAGAGACTATATCTAAACGGTTTAGTGCTTCGCAACTACGCCTCCTCGGCTGGTCTATCGACGGAATATTTAGCACTTTATCTGGCGCCGCCACCTCATCGTTTGTCGAGTCAACGTTGTTGTCCTTATCACGATTTATGCGCGAAATACCTACAACTCAGCCCGTTACAGAAGCTCGCCGCAGTCTTTTATTCTGTGGCCCTCGAGAAAGAATTAAAGGATACGACACCTTTGACATTGGATTCATGGGTATCGCGGTACCCTCTGGCAAGACAAAAGGAGTTGAGGCTTGCCTACGAGAGGTTGCGGGGCAGCACGCTCGTGCAGACAGCCCATACGAAAGTCCG---------
>ORF1-KY354244.1 Lake Sinai Virus SA2 ORF1, RNA-dependent RNA polymerase, ORF3, and ORF4 genes, complete cds
ATG---AAGGGCTACGTTCTCGGGGTGTTTTCTTTACTCATCGTGTGTAACCTTCCTCCTGTTTCCCATTGGATAGAGGACGTCATTGATGACTACAACACGATGTGTAGCTACGAATATGCTGCTGCTGACGCCTACAACACTTTCATTCACCGTCATCGAGTGGCGGCGTATGCCGCTGGTGTCCGTGTTAGAAAGCATCGTGCCCCATGGTATTGTTTCGCTTCGCGGTCCGTGCCTGTCGTGCACCCTTTCTCTTGGCTTATGAGCCAGTATGATGAATCGACCACTGCCATTCGGAGCCTCCTTGGCAGTCTTGGAGCCGTCAATGCGACGTTGAGTGAGGGCGTCCGCGCCGTTGCTGATGTCGCTTTCAAGGCTTATATCTATTATCAGATCGTATGGGCCCAGCTCTTCACTATCGTCATTGTTGTCGGTTTCTTCATTACTCTCATTTGTTCCAGCCGGGTGCGTGTTGTTCGTATCCGCAACAGGGTCCGTGGGTACGATGTCCAAGCATTGTGCCGTGAATTCGAAGCCGTCGGGGACTCTGTTTCGCTGCCCATTTCGCGCGGCCATTCCTGCCTCAATTTTCAGCGTCGGGTCGTCGAGTCGTGGTGTGCTGACCAGCTTTTACGGTACTTTAATCGTTTCCGACTGATATCCGGCGCTTCACACCGTCTTGTTGAGTGTGATGCTGAGGCCCATCGTTGTGCCCCGACCATGCAGGGCGGTTCTTTCGTCCCGGACGAGCTGTCGCGCCCGGCCTCCTGCCGACGGGCTCCGGCCGCTTGTCCTGAGAGATATGAGATCCCTGCTGCTTTGCTAAGCCACGTGGACTATTACATGACCACCGACCAGCTCGCCGCCGTAGTAACGGGCCCTACTTTTATTGTAAATCATGACTACGGCGCTATTGGCTCATTGTCTGTTGCTGAGGTTCGTACGTCCTGCGCGTCCGGGCTTGTTCAGGTTGACGTTCGTGACGGACCGACTTTCGGCCCGCATGCCTACTACAACTGGGCTGACGAGGGAACTGTCGTCGCTCGTACCGGTGCCTTTAAGTATCATCGTGTCGGGCGCGTGTTCGACACTTCTGTCTACTATGCCTTCCCTCTTGCCGGCACGTATTCCGACGACGATCCGTCTGCTTTGCGACGGTCCACCGACGGTGACTTACATTACTATTCACCACACGAGAAACGATTTGTAAGTTACACCGTCGGGCCCTCACACTATCGAGTGTTTGGTGTTGACCTCCCGCGAGCTCTGGCTGATTATTGCGCCGCGACCTTTTGTCGGTCCGTCCGCGACGACAAGTTTTATGACAGCCTCCGATCTTATTATCAGAATAGGTGCCGAGCTTTGGGCTTCAGCGACGCTCGCGACACCCTTATGCTCGATTTCATCATCCACCTTTGTGATGAGGCCAGCTTGCGCACGTTTGGTTTTTCGAGGCTGTCGTGCGCCCCATCGTCGTATGTTGCTTACTGGCTGTCGTGGATCCTTGTTAAGATCAACCATGTTATGCCTCTAGCCCTCACAACTTACTGCTTGGCTGCCCTGCACAGGTTCTTCGGCGCGAAGTCTGCCCCATGGAACTGGGCAACAATCCACTTACCCACATACGACATGGTAACCACGCCTTTCAGGTTGAAGCTATTCGGCCGCAACCCCACTTTGTTCAACCTCGAGCGATTTCGTGCTGAGGCCTCGATTGCTGGTGCCCCCGATCTTGGCCAGTCTGCCGAGGGTGCCCGCCAAAACCATGTCGAATATGGTGTCGAGTCTGGTGACGCGAGTTCTTCGTCCCGTTCCACAACCCCACCCACATCTGGTTCATCCTTTTCCGAGGCCAGTCAATTATTACTCAACTGCGAATCCTACTCAGACTCTAGGGACTCTGTCGCGACGAGTGCGCCGTCGGACCGAGGTTCTGGACTTCAAGTTAACTCGCGCAAAGCAGGGCGCAAGTCCCGTCGACTTGGCGGCGATAACACCAACCCTGACCACGTCGACAGTGTTTTTGATCCCAAGAGAACCACTCATGACGCCTGCCCTGACCCGACCGCCTCTTGCGGCCCTCATTTCTTCATGTCGGTGTGTGACGATGATGAGTCAATACCTACACTCTTTCATGCGCACACCGACGATGGTCAAGATATCACCTTCGCTGTTGACGACAGCATGGGAAAGACTATATCAAAGCGCTACTCAGCTTCGCAACTACGCTTGCTTAGCTGGGCTGTCGACGGCGTATTCAACGTTATATCTCGCTCCGCCAGTCGGCGTTTCGTCGAGGAGTCATTGTTGTCGTTACTACGATTCTTGCTGGAAGTACCAGCGCCTCAGTCATGTGCAGAGACTCGCCGCTGTCTTTTATTTGGCAGTCCTAGACAGCGATTTAGCGGGTACGACACCTTTGACATTGGATTCATGGGTATCGCGGTACCCCACGGCAAGACAAAGGGAGTTGAGGCTTGCCTTCGAGAGGTTGCGCGGCAGCACGCACGTGCAGACTGCCCAAAC------------------
>ORF1-KY465697.1 Lake Sinai virus 1 strain WA1 ORF1, RNA-dependant RNA polymerase, and capsid protein genes, complete cds
ATGGTTAAGCTTGCGTTTGCCGCCTTTGTGTCTCTTTACATCATATGTCAGGTTCCTCCTATTTCCTATTGGATTGAGGACCTCGTTGATGATTTTGACACAATGTGCAGTTATGAGTACGCTGCCGCAGATGCTTACAATAGTTTTGTTCACAGACACCGCGTTGCTGCCTATGCCGCTGGCGTGCGTATTCATCGTTACCGCACGCCGTGGTATTGCGCCGTGTCGCGGTCTGTTCCGGTCGTCCATCCTCTTAACTGGTTAATGAGCCAATACGATCTCACTACTGGCCACGTTCGTGAATTACTGGATCGACTAGAGGTTGTTAATGTTACCCTTCGTGATGGCCTCCGCACTGTTGCTGACACTGCTTTCACAGCTTATATGTATTATCAGATCATGTGGTGCCAGCTCGCACTGATTGTGCTGCTTGTCGGTTTGTTCTCCGCCATCATCTGCTCTAGTCGTGTTAGGGTTGTCAGAGTGCGCAACCGTGTTCGAGGTTATTCGATCGCTGACTTGCGTAATGAGTTTGATGAATCTACCTCGGACATCACGTTGCCTCTATCACGTGGTCATTCTTGCCTTAACTTTCAGCGCCGTGTGGCTGAGTCCTGGTGCTTAGATCAACTGCTGCGCTATTTCCATGGTCTCCGTTTCGTCTCTGCCTCCAGGGGACGGTGGGCCGAGCTTGGACATCGAATTCACTGGTGTTCGCCGGTCGTCATGGATGGTTCTTTTGTTCCTGAGGCCACCCACCATGGAGTGTTGTGCCGGCGCCAGCCGTCTGCTTGCCGTGATAGGTTTGAGATTCCCGCATGTGTTATCAGCCATGCTGATTATTACATGTCGCCTGATCAGTTGGCCTCTACGGTCACTGGCCCCACCTTCATTATCAACCATGATTATCTTGCCCCTGACTCATTGTCTGTGGCTGAAGCCACCACTCGTGTCGCCAACGGCCATGTTACTTCTTCAGTGCGTGAGGGGCCGATTTATGGGCCGCACCCGTATTATTTGTGGAACAACGAGGGAGTTGTCGTGTCCTCTGCAGGCGCATTCCGTTACTATCGTGTTGGCCGCCTGTTTGACACCTCCGTGTATTATGCATTTCCTGCTGCGGGCACGTATTCTTGTGATGACCCCACGAACTTGCGTAGATCCACGGTTGGCGACCTTCATTATTACTCCCCTCATGAGAAGAAGTTTGTTAGCTACTCAGCCGATGACACGAACTACCATGTGTTCGGTACGTCAGTGCCGAGGTCTCTTGCTGACTACTGCGCTGCAACCTTCTGCCGTTCTGCCCGTGACGACAAGTTTTACGACGGACTAAGATCTTATTATCAGAATAGGTGCAGAGCGATCGGATTCAACGATGCCCGTGATACGCTCATCTTGGACTTCATTATTCATCTGTGTGACGAGGCCAGCCTGAAGACTTTTGGCTTCTCCCGACTTTCTGTCGCACCATCTTCTTGGACCGCTTATTGTCTCTCGTGGCTCCTCGTCAAGGTGAACCACATGATGCCCCTGGCGCTCACGTCATTTGTTGTTAGCGCTCTTCATCGGTTCTTTGGGGCCAGGTCGGCCCCGTGGAACTGGGCATCAATTCACTTGCCCACGTATGACATGGTCACGTCGCCTTTTCGCTTGCGTATGTTCGGCCGCAATCCTACCACTTTTAATCTTGAGCGATTTCGTGCTGAGGCCTCGGTTGTTGGTGCCCCCAATCCTGGCCAGTCTGCCGAGGGTACCTGCGAAGACCGTCGCAAACATGATATCCAGCCTCGTGACCCGAGTCCTCCGCCCAGTTCCGTCCCCTCACTCTCGTCTGGTGACTCCATTGAAGCGTCAGACCACTTATTATTCGACAACCGATCCAGACCAGCTTCTGTCGACTCTCGCTCCACGAACACGCAAGCGAGCCGAAGTTCTGGAATATTGTCTAACAAAGGCAAAACAAGGCGCAAGTCCCATAGATCTTCTCACGATAACTCCGATGCTGACCACGGCCACAGTGTTCGTCATCCCAAGAGAACCACTCACCCTTTGTGCCCCGACCCGACTGCCTCGTGCGGTCCTCATTTCTTCATGTCAGTGTGTGAGTCAAATGAGTCATTACCTACTCTCTTCCATGCACACTCGGTGGGAGGTGAAGATATCACCCACGACATTGAGCCAAGTGTGGGATCGACTATATCAAAACGCTTTAGTGCTGCGCAGTTACGCCTCCTTAGCTGGTCTATCGACGGAATATTTAACACTTTATCTCGCGCCGCCACCTCGTCGTTTGTCGAGTCATCGTTGCTGTCCTTATCACGATTTATGCAGCAAGCACCTCCAACTAAGTCCATTGCAGAAACTCGCCGGTGTCTTCTATTTGGTGGCCCTAGACAGAGATTTAAGGGATACGACACCTTTGACCTTGGATTCATGGGTATTGCGGTACCCGCTGACAAGACAGCGGGAGTTGCGTCTTGCTTACGAGAAGTTGCACGGCAGCATGCTAGTGCAGACGCCCCACACGAAGGTGCG---------
>ORF1-KY465698.1 Lake Sinai virus 1 strain WA2 ORF1, RNA-dependant RNA polymerase, and capsid protein genes, complete cds
ATGGTTAAGCTTGCGTTTGCCGCCTTTGTGTCTCTTTACATCATATGTCAGGTTCCTCCTATTTCCTATTGGATTGAGGACCTCGTAGATGATTTTGACACAATGTGCAGTTATGAGTACGCTGCCGCAGATGCTTACAATAATTTTGTTCACAGACACCGCGTTGCTGCCTATGCCGCTGGCGTGCGTATCCATCGTTATCGCACGCCGTGGTATTGCGCCGCGTCACGGTCTGTTCCAGTCGTCCATCCTCTTAACTGGTTGATGACCCAATACGATCTCACTACTGGCCACGTTCGTGAATTACTGGATCGACTAGAGGTTGTTAACGTTACCCTTCGTGATGGCCTCCGCACTGTTGCTGACACTGCTTTCACAGCTTATATGTATTATCAGATCATGTGGTGCCAGCTCGCACTCATTGTGCTGCTTGTCGGTTTGTTCTCCGCCATCATCTGCTCTAGTCGTGTTAGGGTTGTCAGAGTGCGCAACCGTGTTCGAGGTTATTCGATCGCTGACTTGCGTAATGAGTTTGATGAATCTACCTCGGACATCACGTTGCCTCTATCACGTGGTCATTCTTGCCTTAATTTTCAGCGCCGTGTGGCTGAGTCCTGGTGCTTAGATCAGTTGCTGCGCTATTTCCATGGTCTCCGTTTCGTCTCTGCCTCCAGGGGACGGTGGGCCGAGCTTGGCCATCGAATTCACTGGTGTTCGCCGGTTGTCATGGATGGTTCTTTTGTTCCTGAGGCCACCCACCATGGAGTGTTGTGCCGGCGCCAGCCGTCTGCTTGCCGTGATAGGTTTGAGATTCCCGCATGTGTTATCAGCCATGCTGATTATTACATGTCGCCTGATCAGTTGGCCTCTACGGTCACTGGCCCCACCTTCATTATCAACCATGATTACCTTGCCCCTGACTCATTGTCTGTGGCTGAAGCCACCACTCGTGTCGCCAACGGCCATGTTACTTCTTCAGTGCGTGAGGGGCCGATCTATGGGCCGCACCCGTATTATTTGTGGAACAACGAGGGCGTTGTTGTGTCCTCCACAGGGGCATTCCGTTATTATCGTGTTGGCCGCCTGTTTGACACCTCTGTGTATTATGCATTTCCTGCTGCGGGCACGTATTCTTGCGATGACCCCACGAACTTGCGTAGATCCACGGTTGGCGACCTTCATTATTACTCCCCTCATGAGAAGAAGTTTATTAGTTACTCAGCCGATGACACAAACTACCATGTGTTCGGTACGTCAGTGCCAAGGTCTCGTGCTGACTACTGCGCTGCAACCTTCTGCCGTTCTGCCCGCGACGACAAGTTTTACGACGGACTAAGATCTTATTATCAGAATAGGTGCAGAGCGATCGGATTCAACGATGCCCGTGATACCCTCATCTTGGACTTCATTATTCATCTGTGTGACGAGGCCAGCCTGAAGACTTTCGGCTTCTCCCGACTTTCTGTCGCACCATCTTCTTGGACCGCTTATTGTCTCTCGTGGTTCCTCGTCAAGGTGAACCACATGATGCCCCTGGCGCTCACGTCATTTGTTGTTAGCGCTCTTCATCGGTTCTTTGGGGCCAGGTCGGCCCCGTGGAACTGGGCATCAATTCACTTGCCTACGTATGACATGGTCACGTCGCCTTTTCGCTTGCGTATGTTCGGCCGCAATCCCACCACTTTCAATCTTGAGCGATTTCGTGCTGAGGCCTCGGTTGTTGGTGCCCCCAATCCTGGCCAGTCTGCCGAGGGTACCTGCGAAGACCGTCGCAAACATGATATCCAGCCTGGTGACCCGAGTCCTCCGCCCAGTTCCGTCCCCTCACTCTCGTCTGGTGACTCCATTGAAGCGTCAGACCACTTATTATTCGACAACCGATCCAGACCAGCTTCTGTCGACTCTCGCTCCACGAACACGCAAGCGAGCCGAAGTTCTGGAATATTGTCTAACAAGGGAAAAGCAGGGCGCAAGTCCCATAGATCTTCTCACGATAACTCCGATGCTGACCACGGCCACAGTGTTCGTCATCCCAAGAGAACCACTCACCCTTTGTGCCCCGACCCGACTGCCTCGTGCGGTCCTCATTTCTTCATGTCAGTGTGTGAGTCAAATGAGTCAGTACCTACTCTCTTCCATGCACACTCGGTGGGAGGTGAAGATATCACCCACATCATTGAGCCAAGTGTGGGATCGACTATATCAAAACGCTTTAGTGCTGCGCAGTTACGCCTCCTTAGCTGGTCTATCGACGGAATATTTAACACTTTATCTCGCGCCGCCACCTCGTCGTTTGTCGAGTCATCGTTGCTGTCCTTATCACGATTTATGCAGCAAGCACCTCCAACTAAGTCCATTGCAGAAACTCGCCGGTGTCTTCTATTTGGTGGCCCTAGACAGAGATTTAAGGGATACGACACCTTTGACCTTGGATTCATGGGTATCGCGGTACCCGCTGACAAGACAGCGGGAGTTGCGTCTTGCTTACGAGAAGTTGCACGGCAGCATGCTAGTGCAGACGCCCCACACGAAGGTTCGAAACTTTAT
>ORF1-KY465699.1 Lake Sinai virus 1 strain VN1 ORF1, RNA-dependant RNA polymerase, and capsid protein genes, complete cds
ATGGTTAAGCTTGCGTTTGCCGCCTTTGTGTCTCTTTACATCATATGTCAGGTTCCTCCTATTTCCTATTGGATTGAGGACCTCGTTGATGATTTTGACACAATGTGCAGTTATGAGTACGCTGCCGCAGATGCTTACAATAATTTCGTTCACAGACACCGCGTTGCTGCTTATGCTGCTGGCGTGCGTATTCATCGTTATCGCACGCCGTGGTATTGCGCCGTGTCGCGGTCTGTTCCGGTCGTCCATCCTCTTAACTGGTTGATGAGCCAATACGATCTCACTACTGGCCACGTTCGTGAATTACTGGATCGACTAGAGGTTGTTAATGTTACCCTTCGTGATGGCCTCCGCACTGTTGCTGACACTGCGTTCACAGCTTATATGTATTATCAGATCATGTGGTGCCAGCTCGCACTGATTGTGCTGCTTGTCGGCTTGTTCTCCGCCATCATCTGCTCTAGTCGTGTTAGGGTTGTCAGAGTGCGCAACCGTGTTCGAGGTTATTCGATCGCTGACTTGCGTAATGAGTTTGATGAATCTACCTCGGACATTACGTTGCCTCTATCACGTGGTCACTCTTGTCTTAACTTCCAGCGCCGTGTAGCTGAGTCCTGGTGCTTGGATCAGTTGCTGCGCTATTTCCATGGTCTCCGTTTCGTCTCTGCCTCCAGGGGACGGTGGGCCGAGCTTGGCCATCGAATTCACTGGTGTTCGCCGGTCGTCATGGATGGTTCTTTTGTTCCTGAGGCCACCCACCATGGAGTGTTGTGCCGGCGCCAGCCGTCTGCTTGCCGTGATAGGTTTGAGATTCCCGCATGTGTTATCAGCCATGCTGATTATTACATGTCGCCTGATCAGTTGGCCTCCACGGTCACTGGCCCCACCTTCATTATCAACCATGATTACCTTGCCCCTGACTCATTGTCTGTGGCTGAAGCCACCACTCGTGTCGCCAACGGCCATGTTACTTCTTCAGTGCGTGAGGGGCCGATCTATGGGCCGCACCCGTATTATTTGTGGAACAACGAGGGCGTTGTCGTGTCCTCCACAGGCGCATTCCGTTATTATCGTGTTGGCCGCCTGTTTGACACCTCCGTGTATTATGCGTTTCCTGCTGCGGGCACGTATTCTTGCGATGACCCCACGAACTTGCGTAGATCCACGGTTGGCGACCTTCATTATTACTCCCCTCATGAGAAGAAGTTTGTTAGCTACTCAGCCGATGACACGAACTACCATGTGTTCGGCACGTCAGTGCCAAGGTCTCTTGCTGACTACTGCGCTGCAACCTTCTGCCGTTCTGCCCGCGACGACAAGTTTTACGACGGACTAAGATCTTATTATCAGAATAGGTGCAGAGCGATCGGATTCAGCGATGCCCGTGATACGCTCATCTTGGACTTCATTATCCATCTGTGTGACGAGGCCAGCCTGAAGACTTTCGGCTTCTCCCGACTTTCTGTCGCACCATCTTCTTGGACCGCTTATTGTCTCTCGTGGCTCCTCGTCAAAGTGAACCACATGATGCCCCTGGCGCTCACGTCATTTGTCGTTAGCGCTCTCCATCGGTTCTTTGGGGCCAGGTCGGCCCCGTGGAACTGGGCATCAATTCACTTGCCCACGTATGACATGGTCACGTCGCCCTTTCGCTTGCGTATGTTCGGTCGTAACCCTACTACATTCAATCTTGAGCGATTTCGTGCTGAGGCCTCGACTGTTGGTGCCCCCAGTCCTGGCCAGTCTGCCGAGGGTACCGGCGAAAACGGTGACCAACATGATTTCAAGCTTGGTGACCCGAGTCCTTCGCCCAGTTCCGTCCCCTCACTCTCGTCTGGTGACTCCATTGAAGCGTCAGACCACTTATTATTCGACAACCGATCCAGACCAGCTTCTGTCGACTCTCGCTCCACGAACACGCAAGCGAGCCGAAGTTCTGGAATATTGTCTAACAAAAGCAAAACAAGGCGCAAGTCCCATAGACCTTCGCACGATAACTCCGATACTGACCACGGCCACAGTGTTTGTCATCCCAAGAGAACCACTTACCCATTGTGCCCCGACCCGACTGCCTCGTGCGGACCTCATTTCTTCATGTCAGTGTGTGAGCATGATGAGTCAATACCTACGGTGTTCCATGCACACTCGGTGGGAGGTCAAGATATCACCCACGACATTGATTCGGGTTTGGGATCAACTATATCAAAACGCTTTAGTGCTTCGCAGTTACGCCTCCTTAGCTGGTCTGTCGACGGAATATTTAACACTTTATCTCGCGCCGCCACCTCGTCGTTTGTCGAGTCATCGTTGCTGTCCTTATTACGATTTATGCAACAAGTACCTGCAGTTGAGTCCTCTGCAGAAACTCGCCGGTGTCTTTTATTTGGTGGCCCTAGACAGAGATTTAAGGGATACGATACCTTTGACCTTGGATTCATGGGTATCGCGGTACCCGCTGACAAGACAGCGGGAGTTGCGTCTTGCTTACGAGAGGTTGCACGGCAGCATGCTCGTGCAGACGGCCCACACGAAGGTGCG---------
>ORF1-KY465700.1 Lake Sinai virus 1 strain VN2 ORF1, RNA-dependant RNA polymerase, and capsid protein genes, complete cds
ATGGTTAAGCTTGCGTTTGCCGCCTTTGTGTCTCTTTACATCATATGTCAGGTTCCTCCTATTTCCTATTGGATTGAGGACCTCGTTGATGATTTTGATACAATGTGCAGTTATGAGTACGCTGCCGCAGATGCTTACAATAATTTCGTTCACAGACACCGCGTTGCTGCTTATGCCGCTGGCGTGCGTATTCATCGTTATCGCACGCCGTGGTATTGCGCCGTGTCGCGGTCTGTTCCAGTCGTCCATCCTCTTAACTGGTTGATGAGCCAATACGATCTCACTACTGGCCACGTTCGTGAATTACTGGATCGACTAGAGGTTGTTAATGTTACCCTTCGTGATGGCCTCCGCACTGTTGCTGACACTGCGTTCACAGCTTATATGTATTATCAGATCATGTGGTGCCAGCTCGCACTGATTGTGCTGCTTGTCGGCTTGTTCTCTGCCATCATCTGCTCTAGTCGTGTTAGGGTTGTCAGAGTGCGCAACCGTGTTCGAGGTTATTCGATCGCTGACTTGCGTAATGAGTTTGATGAATCTACCTCGGACATCACGTTGCCTCTATCACGTGGTCACTCTTGCCTTAACTTTCAGCGCCGTGTGGCTGAGTCCTGGTGCTTGGATCAGTTGCTGCGCTATTTCCATGGTCTCCGTTTCGTCTCTGCCTCCAGGGGACGGTGGGCCGAGCTTGGCCATCGAATTCACTGGTGTTCGCCGGTCGTCATGGATGGTTCTTTTGTTCCTGAGGCCACCCACCATGGAGTGTTGTGCCGGCGCCAGCCGTCTGCTTGCCGTGATAGGTTTGAGATTCCCGCATGTGTTATCAGCCATGCTGATTATTACATGTCGCCTGATCAGTTGGCCTCCACGGTCACTGGCCCCACCTTCATTATCAACCATGATTACCTTGCCCCTGACTCATTGTCTGTGGCTGAAGCCACCACTCGTGTCGCCAACGGCCATGTTACTTCTTCAGTGCGTGAGGGGCCGATCTATGGGCCGCACCCGTATTATTTGTGGAACAACGAGGGCGTTGTCGTGTCCTCCACAGGCGCATTCCGTTATTATCGTGTTGGCCGCCTGTTTGACACCTCCGTGTATTATGCGTTTCCTGCTGCGGGCACGTATTCTTGCGATGACCCCACGAACTTGCGTAGATCCACGGTTGGCGACCTTCATTATTACTCCCCTCATGAGAAGAAGTTTGTTAGCTACTCAGCCGATGACACGAACTACCATGTGTTCGGCACGTCAGTGCCAAGGTCTCTTGCTGACTACTGCGCTGCAACCTTCTGCCGTTCTGCCCGCGACGACAAGTTTTACGACGGACTAAGATCTTATTATCAGAATAGGTGCAGAGCGATCGGATTCAACGATGCCCGTGATACGCTCATCTTGGACTTCATTATCCATCTGTGTGACGAGGCCAGCCTGAAGACTTTCGGTTTCTCCCGACTTTCCGTCGCACCATCTTCTTGGACCGCTTATTGTCTCTCGTGGCTCCTCGTCAAAGTGAACCACATGATGCCCCTGGCGCTCACGTCATTTGTCGTTAGCGCTCTCCATCGGTTCTTTGGGGCCAGGTCGGCCCCGTGGAACTGGGCATCAATTCACTTGCCCACGTATGACATGGTCACGTCGCCCTTTCGCTTGCGTATGTTCGGTCGTAACCCTACTACATTCAATCTTGAGCGATTTCGTGCTGAGGCCTCGACTGTTGGTGCCCCCAGTCCTGGCCAGTCTGCCGAGGGTACCGGCGAAAACGGTGACCAACATGATTTCAAGCTTGGTGACCCGAGTCCTTCGCCCAGTTCCGTCCCCTCACTCTCGTCTGGTGACTCCATTGAAGCGTCAGACCACTTATTATTCGACAACCGATCCAGACCAGCTTCTGTCGACTCTCGCTCCACGAACACGCAAGCGAGCCGAAGTTCTGGAATATTGTCTAACAAGGGCAAAGCAAGGCGCAAGTCCCATAGATCTTCGCACGATAACTCCGATGCTGACCACGGCCACAGTGTTTGTCATCCCAAGAGAACCACTTACCCATTGTGCCCCGACCCGACTGCCTCGTGCGGACCTCATTTCTTCATGTCAGTGTGTGAGCATGATGAGTCAACACCTACGGTGTTCCATGCACACTCGGTGGGAGGTCAAGATATCACCCACGACATTGATTCGGGTTTGGGAGCAATTATATCAAAACGCTTTAGTGCTTCGCAGTTACGCCTCCTTAGCTGGTCTGTCGACGGAATATTTAACACTTTATCTCGCGCCGCCACCTCGTCGTTTGTCGAATCATCGTTGTTGTCCTTGTTACGATTTATGCAACAAGTACCTGCAGTTGAGTCCTCTGCAGAAACTCGCCGGTGTCTTTTATTTGGTGGCCCTAGACAGAGATTTAAGGGATACGACACCTTTGACCTTGGATTCATGGGTATCGCGGTACCCGCTGACAAGACAAAGGGAATTGAGGCTTGCTTACGAGAGGTTGCACGGCAGCATGCTCGTGCAGACGGCCCACACGAAGGTGCG---------
>ORF1-KY465701.1 Lake Sinai virus 1 strain VN3 ORF1, RNA-dependant RNA polymerase, and capsid protein genes, complete cds
ATGGTTAAGCTTGCGTTTGCCGCCTTTGTGTCTCTTTACATCATATGTCAGGTTCCTCCTATTTCCTATTGGATTGAGGACCTCGTTGATGATTTTGACACAATGTGCAGTTATGAGTACGCTGCCGCAGATGCTTACAATAATTTCGTTCACAGACACCGCGTTGCTGCCTATGCCGCTGGCGTGCGTATTCATCGTTATCGTACGCCGTGGTATTGCGCCGTGTCGCGGTCTGTTCCGGTCGTCCATCCTCTTAACTGGTTAATGAGCCAATACGATCTCACTACTGGCCACGTTCGTGAATTACTCGATCGACTAGAGGTTGTTAATGTTACCCTTCGTGATGGCCTCCGCACTGTTGCTGACACTGCTTTCACAGCTTATATGTATTATCAGATCATGTGGTGCCAGCTCGCACTGATTGTGCTGCTTGTCGGTTTGTTCTCCGCCATCATCTGCTCTAGTCGTGTTAGGGTTGTCAGAGTGCGCAACCGTGTTCGAGGTTATTCGATCGCTGACTTGCGTAATGAGTTTGATGAATCCACCTCGGACATTACGTTGCCTCTGTCACGTGGTCACTCTTGTCTTAATTTTCAGCGCCGTGTGGCTGAGTCCTGGTGCTTAGATCAGTTGCTGCGCTATTTCCATGGTCTCCGTTTCGTCTCTGCCTCCAGGGGACGGTGGGCCGAGCTTGGACATCGAATTCACTGGTGTTCGCCGGTCGTCATGGATGGTTCTTTTGTTCCTGAGGCCACCCACCATGGAGTGTTGTGCCGGCGCCAGCCGTCTGCTTGCCGTGATAGGTTTGAGATTCCCGCATGCGTTATCAGCCATGCTGATTATTACATGTCGCCTGATCAGTTGGCCTCTACGGTCACTGGCCCCACCTTCATTATCAACCATGATTACCTTGCCCCTGACTCATTGTCTGTGGCTGAAGCCACCACTCGTGTCGCCAACGGCCATGTTACTTCTTCAGTGCGTGAGGGGCCGATCTATGGGCCGCACCCGTATTATTTGTGGAACAACGAGGGAGTTGTCGTGTCCTCTGCAGGCGCATTCCGTTACTATCGTGTTGGCCGCCTGTTTGACACCTCCGTGTATTATGCATTTCCTGCTGCGGGCACGTATTCTTGCGATGACCCCACGAACTTGCGTAGATCCACGGTTGGCGACCTTCATTATTACTCCCCTCATGAGAAGAAGTTTGTTAGCTACTCAGCCGATGACACGAACTACCATGTGTTCGGCACGTCAGTGCCAAGGTCTCTTGCTGACTACTGCGCTGCAACTTTCTGTCGTTCTGCCCGCGACGACAAGTTTTACGACGGACTAAGATCTTATTATCAGAATAGGTGCAGAGCGATCGGATTCAGCGATGCCCGTGATACGCTCATCTTGGACTTCATTATTCATCTGTGTGACGAGGCCAGCCTGAAGACTTTCGGCTTCTCCCGACTTTCTGTCGCACCATCTTCTTGGACCGCTTATTGTCTCTCGTGGCTCCTCGTCAAGGTGAACCATATGATGCCCCTGGCGCTCACGTCGTTTGTCGTTAGCGCTCTCCATCGGTTCTTTGGGGCCAGGTCGGCCCCGTGGAACTGGGCATCAATTCACTTGCCCACGTATGACATGGTCACGTCGCCCTTTCGCTTGCGTATGTTCGGTCGTAATCCTACTACATTCAATCTTGAGCGATTTCGTGCTGAGGCCTCGACTGTTGGTGCCCCCAGTCCTGGCCAGTCTGCCGAGGGTACCGGCGAAAACGGTGACCAACATGATCTCAAGCTTGGTGACCCGAGTCCTCCGCCCAGTTCCGTCCCCTCACTCTCGTCTGGTGACTCCATTGAAGCGTCAGACCACTTATTACTCGACAACCGATCCAGACCAGCTTCTGTCGACTCTCGCTCCACGAACACGCAAGCGAGCCGAAGTTCTGGAATATTGTCTAACAAAAGCAAAGCAAGGCGCAAGTCCCATAGATCTTCGCACGATAACTCCGATGCTGACCACGGCCACAGTGTTTGTCATCCCAAGAGAACCACTTACCCATTGTGCCCCGACCCGACTGCCTCGTGCGGACCTCATTTCTTCATGTCAGTGTGTGAGTCAAATGAGTCAATACCTACTCTCTTCCATGCACACTCGGTGGGAGGTCAAGATATCACCCACGACATTGATTCGGGTTTGGGAGCAATTATATCAAAACGCTTTAGTGCTTCGCAGTTACGCCTCCTTAGCTGGTCTGTCGACGGAATATTTAACACTTTATCTCGCGCCGCCACCTCGTCGTTTGTCGAGTCATCGTTGTTGTCCTTATTACGATTTATGCAACAAGTACCTGCAGTTGAGTCCTCTGCAGAAACTCGCCGGTGTCTTTTATTTGGTGGCCCTAGAGAAAGATTTAAGGGATACGACACCTTTGACCTTGGATTCATGGGTGTCGCGGTACCCGCTGACAAGACAAAGGGAATTGAGGCTTGCTTACGAGAGGTTGCACGGCAGCATGCTCGTGCAGACGGCCCACACGAAGGTGCG---------
>ORF1-KY465702.1 Lake Sinai virus 1 strain QLD ORF1, RNA-dependant RNA polymerase, and capsid protein genes, complete cds
ATGGTTAAGCTTGCGTTTGCCGCCTTTGTGTCTCTTTACATCATATGTCAGGTTCCTCCTATTTCCTATTGGATTGAGGACCTCGTTGATGATTTTGACACAATGTGCAGTTATGAGTACGCTGCCGCAGATGCTTACAATAATTTCGTTCACAGACACCGCGTTGCTGCTTATGCTGCTGGCGTGCGTATTCATCGTTATCGCACGCCGTGGTATTGCGCCGTGTCGCGGTCTGTTCCGGTCGTCCATCCTCTTAACTGGTTGATGAGCCAATACGATCTCACTACTGGCCATGTTCGTGAATTACTGGATCGACTAGAGGTTGTTAATGTTACCCTTCGTGATGGCCTCCGCACTGTTGCTGACACTGCGTTCACAGCTTATATGTATTATCAGATTATGTGGTGCCAGCTCGCACTGATTGTGCTGCTTGTCGGCTTGTTCTCCGCCATCATCTGCTCTAGTCGTGTTAGGGTTGTCAGAGTGCGCAACCGTGTTCGAGGTTATTCGATCGCTGACTTGCGTAATGAGTTTGATGAATCCACCTCGGACATCACGTTGCCTCTATCACGTGGTCACTCTTGTCTCAATTTTCAGCGCCGTGTGGCCGAGTCCTGGTGCTTAGATCAGTTGCTGCGCTATTTCCATGGTCTGCGTTTTGTCTCTGCCTCCAGGGGACGGTGGGCCGAGCTTGGCCATCGAATTCACTGGTGTTCGCCGGTCGTCATGGATGGTTCTTTTGTTCCTGAGGCCACCCACCATGGAGTGTTGTGCCGGCGCCAGCCGTCTGCTTGCCGTGATAGGTTTGAGATTCCCGCATGTGTTATCAGCCATGCTGATTATTACATGTCGCCTGATCAGTTGGCCTCCACGGTCACTGGCCCCACCTTCATTATCAACCATGATTACCTTGCCCCTGACTCATTGTCTGTGGCTGAAGCCACCACTCGTGTCGCCAACGGCCATGTTACTTCTTCAGTGCGTGAGGGGCCGATCTATGGGCCGCACCCGTATTATTTGTGGAACAACGAGGGTGTTGTTGTGTCCTCCACAGGCGCATTCCGTTATTATCGTGTTGGCCGCCTGTTTGACACCTCCGTGTATTATGCGTTTCCCGCTGCGGGCACGTATTCTTGCGATGACCCCACGAACTTGCGTAGATCCACGGTTGGCGACCTTCATTATTACTCCCCTCATGAGAAGAAGTTTGTTAGCTACTCAGCCGATGACACGAACTACCATGTGTTCGGCACGTCGGTGCCAAGGTCTCTTGCTGACTACTGCGCTGCAACCTTCTGCCGTTCTGCCCGCGACGACAAGTTTTACGACGGACTAAGATCTTATTATCAGAATAGGTGCAGAGCGATCGGATTCAGCGATGCCCGTGATACGCTCATCTTGGACTTCATTATCCATCTGTGTGACGAGGCCAGCCTGAAGACTTTTGGCTTCTCCCGACTTTCTGTCGCACCATCTTCTTGGACCGCTTATTGTCTCTCGTGGCTCCTCGTCAAGGTGAACCACATGATGCCCCTGGCGCTCACGTCATTTGTTGTTAGCGCTCTCCACCGGTTCTTTGGGGCCAGGTCGGCCCCGTGGAACTGGGCATCAATTCACTTGCCCACGTATGACATGGTCACGTCGCCCTTTCGCTTGCGTATGTTCGGTCGTAACCCCACTACATTCAATCTTGAGCGATTTCGTGCTGAGGCCTCGACTGTTGGTGCCCCCAGTCCTGGCCAGTCTGCCGAGGGTACCGGCGAAAACGGTGACCAACATGATTTCAAGCTTGGTGACCCGAGTCCTCCGCCCAGTTCCGTCCCCTCACTCTCGTCTGGTGACTCCATTGAAGCGTCAAACCACTTATTATTCGACAACCGATCCAGACCAGCTTCTGTCGACTCTCGCTCCACGAACACGCAAGCGAGCCGAAGTTCTGGAATATTGTCTAACAAAGGCAAAACAAGGCGCAAGTCCCATAGACCTTCGCACGATAACTCCGATACTGACCACGGCCACAGTGTTTGTCATCCCAAGAGAACCACTTACCCATTGTGCCCCGACCCGACTGCCTCGTGCGGACCTCATTTCTTCATGTCAGTGTGTGAGCATGATGAGTCAACACCTACGGTGTTCCATGCACACTCGGTGGGAGGTCAAGATATCACCCACGACATTGATTCGGGTTTGGGAGCAATTATATCAAAACGCTTTAGTGCTTCGCAGTTACGCCTCCTTAGCTGGTCTATCGACGGAATATTCAACACTTTATCTCGCGCCGCCACCTCGTCGTTTGTCGAATCGTCGTTGTTGTCCTTATTACGATTTATGCAACAAGTACCTCCAGCTAAGTCCGCTGCAGAAACTCGCCGGTGTCTTTTATTTGGTGGCCCTAGACAGAGATTTAAGGGATACGACACCTTTGACCTTGGATTCATGGGTGTCGCGGTACCCGCTGACAAGACAAAGGGAATTGAGGCTTGCTTACGAGAGGTTGCACGGCAGCATGCTCGTGCAGACGGCCCACACGAAGGTGCG---------
>ORF1-KY465703.1 Lake Sinai virus 1 strain SA ORF1, RNA-dependant RNA polymerase, and capsid protein genes, complete cds
ATGGTTAAGCTTGCGTTTGCCGCCTTTGTGTCTCTTTACATCATATGTCAGGTTCCTCCTATTTCCTATTGGATTGAGGACCTCGTTGATGATTTTGACACAATGTGCAGTTATGAGTACGCTGCCGCAGATGCTTACAATAGTTTTGTTCACAGACACCGCGTTGCTGCTTATGCCGCTGGCGTGCGTATTCATCGTTACCGCACGCCGTGGTATTGCGCCGTGTCGCGGTCTGTTCCGGTCGTCCATCCTCTTAACTGGTTAATGAGCCAATACGATCTCACTACTGGCCACGTTCGTGAATTACTGGATCGACTAGAGGTTGTTAATGTTACCCTTCGTGATGGCCTCCGCACTGTTGCTGACACTGCTTTCACAGCTTATATGTATTATCAGATCATGTGGTGCCAGCTCGCACTCATTGTGCTGCTTGTCGGTTTGTTCTCCGCCATCATCTGCTCTAGTCGTGTTAGGGTTGTCAGAGTGCGCAACCGTGTTCGAGGTTATTCGATCGCTGACTTGCGTAATGAGTTTGATGAATCTACCTCGGACATCACGTTGCCTCTATCACGTGGTCATTCTTGCCTTAACTTTCAGCGCCGTGTGGCTGAGTCCTGGTGCTTAGATCAACTGCTGCGCTATTTCCATGGTCTCCGTTTCGTCTCTGCCTCCAGGGGACGGTGGGCCGAGCTTGGCCATCGAATTCACTGGTGTTCGCCGGTTGTCATGGATGGTTCTTTTGTTCCTGAGGCCACCCACCATGGAGTGTTGTGCCGGCGCCAGCCGTCTGCTTGCCGTGATAGGTTTGAGATTCCCGCATGTGTTATCAGCCATGCTGATTATTACATGTCGCCTGATCAGTTGGCCTCTACGGTCACTGGCCCCACCTTCATTATCAACCATGATTATCTTGCCCCTGACTCATTGTCTGTGGCTGAAGCCACCACTCGTGTCGCCAACGGCCATGTTACTTCTTCAGTGCGTGAGGGGCCGATTTATGGGCCGCACCCGTATTATTTGTGGAACAACGAGGGCGTTGTTGTGTCCTCCACAGGCGCATTCCGTTATTATCGTGTTGGCCGCCTGTTTGACACCTCCGTGTATTATGCATTTCCTGCTGCGGGCACGTATTCTTGCGATGACCCCACGAACTTGCGTAGATCCACGGTTGGCGACCTTCATTATTACTCCCCTCATGAGAAGAAGTTTGTTAGCTACTCAGCCGATGACACAAACTACCATGTGTTCGGTACGTCAGTGCCGAGGTCTCTTGCTGACTACTGCGCTGCAACCTTCTGCCGTTCTGCCCGCGACGACAAGTTTTACGACGGACTAAGATCTTATTATCAGAATAGGTGCAGAGCGATCGGATTCAACGATGCCCGTGATACGCTCATCTTGGACTTCATTATTCATCTGTGTGACGAGGCCAGCCTGAAGACTTTTGGCTTCTCCCGACTTTCTGTCGCACCATCTTCTTGGACCGCTTATTGTCTCTCGTGGTTCCTCGTCAAGGTGAACCACATGATGCCCCTGGCGCTCACGTCATTTGTTGTTAGCGCTCTCCATCGGTTCTTTGGGGCCAGGTCGGCCCCGTGGAACTGGGCATCAATTCACTTGCCTACGTACGACATGGTCACGTCGCCTTTTCGCTTGCGTATGTTCGGTCGTAATCCTACTACATTCAATCTTGAGCGATTTCGTGCTGAGGCCTCGACTGTTGGTGCCCCCAGTCCTGGCCAGTCTGCCGAGGGTGCCGGCGAAAACGGTGACCAACATGATTTCAAGCTTGGTGACCCGAGTCCTCCGCCCAGTTCCGTCCCCTCACTCTCGTCTGGTGACTCCATTGAAGCGTCAGACCACTTATTATTCGACAACCGATCCAGACCAGCTTCTGTCGACTCTCGCTCCACGAACACGCAAGCGAGCCGAAGTTCTGGAATATTGTCTAACAAAGGCAAAACAAGGCGCAAGTCCCATAGACCTTCGCACGATAACTCCGATACTGACCACGGCCACAGTGTTTGTCATCCCAAGAGAACCACTTACCCATTGTGCCCCGACCCGACTGCCTCGTGCGGACCTCATTTCTTCATGTCGGTGTGTGAGCATGATGAGTCAACACCTACGGTGTTCCATGCACACTCGGTGGGAGGTCAAGATATCACCCACGACATTGATTCGGGTTTGGGAGCAATTATATCAAAACGCTTTAGTGCTTCGCAGTTACGCCTCCTTAGCTGGTCTATCGACGGAATATTCAACACTTTATCTCGCGCCGCCACCTCATCGTTTGTCGAATCGTCGTTGTTGTCCTTGTTACGATTTATGCAACAAGTACCTGCAGTTGAGTCCTCTGCAGAAACTCGCCGGTGTCTTTTATTTGGTGGCCCTAGAGAAAGATTTAAGGGATACGACACCTTTGACCTTGGATTCATGGGTGTCGCGGTACCCTCTGACAAGACAAAGGGAATTGAGGCTTGCTTACGAGAGGTTGCACGGCAGCATGCTCGTGCAGACGGCCCACACGAAGGTGCG---------
>ORF1-KY465704.1 Lake Sinai virus 1 strain TAS ORF1, RNA-dependant RNA polymerase, and capsid protein genes, complete cds
ATGGTTAAGCTCGCGTTTGCCGCCTTTGTGTCTCTTTACATCATATGTCAGGTTCCTCCTATTTCCTATTGGATTGAGGACCTCGTTGACGATTTTGACACAATGTGCAGTTATGAGTACGCTGCCGCAGATGCTTATAATAGTTTCGTTCACAGACACCGCGTTGCTGCTTATGCCGCTGGCGTGCGCATTCATCGTTATCGCACGCCGTGGTATTGCGCCGTGTCGCGGTCTGTCCCGGTCGTCCATCCTCTTAACTGGTTAATGAGCCAATACGATCTCACTACTGGCCACGTTCGTGAATTACTGGATCGACTAGAGGTTGTTAATGTTACTCTTCGTGATGGCCTCCGCACTGTTGCTGACACTGCTTTCACAGCTTATATGTATTATCAGATCATGTGGTGCCAGCTCGCACTGATTGTGCTGCTTGTCGGTTTGTTCTCCGCCATCATTTGCTCTAGTCGTGTCAGGGTTGTCAGAGTGCGCAACCGTGTTCGAGGTTATTCGATCGCTGACTTGCGTAATGAGTTTGATGAATCTACCTCGAACATCACGTTACCTCTATCACGTGGTCATTCTTGTCTTAACTTTCAGCGCCGTGTGGCTGAGTCCTGGTGCTTAGATCAATTGCTGCGCTATTTCCATGGTCTCCGTTTCGTCTCTGCCTCCAGGGGACGGTGGGCCGAGCTTGGCCATCGAATTCACTGGTGTTCGCCGGTCGTCATGGATGGTTCTTTTGTTCCTGAGGCCACCCACCATGGAGTGTTGTGCCGGCGCCAGCCGTCTGCTTGCCGTGATAGGTTTGAGATTCCCGCATGTGTTATCAGCCATGCTGATTATTACATGTCGCCTGATCAGTTGGCCTCTACGGTCACTGGCCCCACCTTCATTATCAACCATGATTATCTTGCCCCTGACTCATTGTCTGTGGCTGAAGCCACTACTCGTGTCGCCAACGGCCATGTTACTTCTTCAGTGCGTGAGGGGCCGATTTATGGGCCGCACCCGTATTATTTGTGGAACAACGAGGGCGTTGTTGTGTCCTCCACAGGCGCATTCCGTTATTATCGTGTTGGCCGCCTGTTTGACACCTCCGTGTATTATGCATTTCCTGCTGCGGGCACGTATTCTTGCGATGACCCCACGAACTTGCGTAGATCCACGGTTGGCGACCTTCATTATTACTCCCCTCATGAGAAGAAGTTTGTTAGCTACTCAGCCGATGACACGAACTACCATGTGTTCGGTACGTCAGTGCCAAGGTCTCTTGCTGACTACTGCGCTGCAACCTTCTGCCGTTCTGCCCGCGACGACAAGTTTTACGACGGACTAAGATCTTATTATCAGAATAGGTGCAGAGCGATCGGATTCAACGATGCCCGTGACACGCTCATCTTGGACTTCATTATTCATCTGTGTGACGAGGCCAGCCTGAAGACTTTTGGCTTCTCCCGACTTTCTGTCGCACCATCTTCCTGGACCGCTTATTGTCTCTCGTGGCTCCTCGTCAAGGTGAACCATATGATGCCCCTGGCGCTCACGTCATTTGTTGTTAGCGCTCTCCATCGGTTCTTTGGGGCCAGGTCGGCCCCGTGGAACTGGGCATCAATTCACTTGCCCACGTATGATATGGTCACGTCGCCCTTTCGCTTGCGTATGTTCGGTCGTAATCCTACTACGTTCAATCTTGAGCGATTTCGTGCTGAGGCCTCGACTGTTGGTGCCCCCAGTCCTGGCCAGTCTGCCGAGGGTACCGGCGAAAACGGTGACCAACATGATTTCAAGCCTGGTGACCCGAGTCCTCCGCCCAGTTCCGTCCCCTCACTCTCGTCTGGTGACTCCATTGAAGCGTCAGACCACTTATTATTCGACAACCGATCCAGACCAGCTTCTGTCGACTCTCGCTCCACGAACACGCAAGCGAGCCGAAGTTCTAGAATATTGTCTAACAAAGGCAAAACAAGGCGCAAGTCCCATAGACCTTCGCACGATAACTCCGATACTGACCACGGCTACAGTGTTTGTCATCCCAAGAGAACCACTTACCCATTGTGCCCCGACCCGACTGCCTCGTGCGGACCTCATTTCTTCATGTCGGTGTGTGAGCATGATGAGTCAACACCTACGGTGTTCCATGCACACTCGGTGGGAGGTCAAGATATCACCCACGACATTGATTCGGGTTTGGGAGCAATTATATCAAAACGCTTTAGTGCTTCGCAGTTACGCCTCCTTAGCTGGTCTATCGACGGAATATTCAACACTTTATCTCGCGCCGCCACCTCATCGTTTGTCGAATCGTCGTTGTTGTCCTTGTTACGATTTATGCAACAAGTACCTGCAGTTGAGTCCTCTGCAGAAACTCGCCGGTGTCTTTTATTTGGTGGCCCTAGAGAAAGATTTAAGGGATACGACACCTTTGACCTTGGATTCATGGGTGTCGCGGTACCCTCTGACAAGACAAAGGGAATTGAGGCTTGCTTACGAGAGGTTGCACGGCAGCATGCTCGTGCAGACGGCCCACACGAAGGTGCG---------
>ORF1-KY465705.1 Lake Sinai virus 1 strain NT ORF1, RNA-dependant RNA polymerase, and capsid protein genes, complete cds
ATGGTTAAGCTTGCGTTTGCCGCCTTTGTGTCTCTTTACATCATATGTCAGGTTCCTCCTATTTCCTATTGGATTGAGGACCTCGTTGATGATTTTGACACAATGTGCAGTTATGAGTACGCTGCCGCAGATGCTTATAATAGTTTTGTTCACAGACACCGCGTTGCTGCTTATGCCGCTGGCGTGCGTATTCATCGTTATCGCACGCCGTGGTATTGCGCCGTGTCGCGGTCTGTTCCGGTTGTCCATCCTCTTAACTGGTTAATGAGCCAATACGATCTCACTACTGGCCATGTTCGTGAATTACTGGATCGACTAGAGGTTGTTAATGTTACCCTCCGTGATGGCCTCCGCACTGTTGCTGACACTGCTTTCACAGCTTATATGTATTATCAGATCATGTGGTGCCAGCTCGCACTGATCGTGCTGCTTGTCGGTTTGTTCTCCGCCATCATCTGCTCTAGTCGTGTTAGGGTTGTCAGAGTGCGCAACCGTGTTCGAGGTTATTCGATCGCTGACTTGCGTAATGAGTTTGATGAATCTACCTCGGACATCACGTTGCCTCTATCACGTGGTCATTCTTGTCTTAATTTTCAGCGCCGTGTGGCTGAGTCCTGGTGCTTAGATCAATTGCTGCGCTATTTCCATGGTCTCCGTTTCGTCTCTGCCTCCAGGGGACGGTGGGCCGAGCTCGGCCATCGAATTCATTGGTGTTCGCCGGTCGTCATGGATGGTTCTTTTGTTCCTGAGGCCACCCACCATGGAGTGTTGTGCCGGCGCCAGCCGTCTGCTTGCCGTGATAGGTTTGAGATTCCCGCATGTGTTATCAGCCATGCTGATTATTACATGTCGCCTGATCAGTTGGCCTCTACGGTCACTGGCCCCACCTTCATTATCAACCATGATTATCTTGCCCCTGACTCATTGTCTGTGGCTGAAGCCACCACCCGCGTCGCCAACGGCCATGTTACTTCTTCGGTCCGTGAGGGGCCGATTTATGGGCCGCACCCGTACTATTTGTGGAACAACGAGGGCGTTGTTGTGTCCTCCACAGGCGCATTCCGTTATTATCGTGTTGGCCGCCTGTTTGACACCTCCGTGTATTATGCATTTCCTGCTGCGGGCACGTATTCTTGCGATGACCCCACGAACTTGCGTAGATCCACGGTTGGCGACCTTCATTATTACTCCCCTCATGAGAAGAAGTTTGTTAGCTATTCGGCCGATGACACGAACTACCATGTGTTCGGTACGTCAGTGCCAAGGTCTCTTGCTGACTACTGCGCTGCAACCTTTTGCCGTTCTGCCCGCGACGACAAGTTTTACGACGGATTAAGATCTTATTATCAGAATAGGTGCAGAGCGATTGGATTCAGCGATGCCCGTGATACGCTCATCTTGGACTTCATTATTCATCTGTGTGACGAGGCCAGTCTGAAGACTTTTGGTTTCTCCCGACTTTCTGTCGCACCATCTTCTTGGACCGCTTATTGTCTCTCGTGGCTCCTCGTCAAGGTGAACCACATGATGCCCCTGGCGCTCACGTCATTTGTTGTTAGCGCTCTCCATCGGTTCTTTGGGGCCAGGTCGGCCCCGTGGAACTGGGCATCAATTCACTTGCCCACGTATGACATGGTTACGTCGCCCTTTCGCTTGCGTATGTTCGGCCGTAATCCTACTACATTCAATCTTGAGCGATTTCGTGCTGAGGCCTCGACTGTTGGTGCCCCCAGTCCTGGCCAGTCTGCCGAGGGTACCGGCGAAAACGGTGACCAACATGATTTCAAGCTTGGTGACCCGAGTCCTCCGCCCAGTTCCGTCCCCTCACTCTCGTCTGGTGACTCCATTGAAGCGTCAGACCACTTATTATTCGACAACCGATCCGGACCAGCTTCTGTCGACTCTCGCTCCACGAACACGCAAGCGAGCCGAAGTTCTGGAATATTGTCTAACAAAGGCAAAACAAGGCGCAAGTCCCATAGACCTTCGCACGATAACTCCGATACTGACCACGGCTACAGTGTTTGTCATCCCAAGAGAACCACTTACCCATTGTGTCCCGACCCGACTGCCTCGTGCGGACCTCATTTCTTCATGTCGGTGTGTGAGCATGATGAGTCAACACCTACGGTGTTCCATGCACACTCGGTGGGAGGTCAAGATATCACCCACGACATTGATTCGGGTTTGGGATCAACTATATCAAAACGCTTTAGTGCTTCGCAGTTACGCCTCCTTAGCTGGTCTGTCGACGGAATATTTAACACTTTATCTCGCGCCGCCACCTCGTCGTTTGTCGAGTCATCGTTGTTGTCCTTATTACGATTTATGCAACAAGCACCTCCAACTAAGTCCGTTGCAGAAACTCGCCGGTGTCTTTTATTTGGTGGCCCTAGACAGAGATTTAAGGGATACGACACCTTTGACCTTGGATTCATGGGTGTCGCGGTACCCGCTGACAAGACAGCGGGAGTTGCGTCTTGCCTACGAGAGGTTGCACGGCAGCATGCTCGTGCAGACGGCCCACACGAAGGTGCG---------
>ORF1-KY465706.1 Lake Sinai virus 2 strain WA1 ORF1, RNA-dependant RNA polymerase, and capsid protein genes, complete cds
ATG---AAGGTCGTCTTCTTGGTTTCGTTTGCTGTGTTCCTCATCTGTCAGGCCCCGCCTGTTTCGTACTGGTTGGAGGATCTGTTGGATGAGTACAACACTATGTGCAGTTATGAGTATGCTGCTGCTGAGGCTTATAATAATTTCGTTCATAGGCATCGTGTTGCCGCCTATGCTGCTGGCGTCCGTATTGTGCGTTACCGTGCACCGTGGTATTGTTTTGCGTCGCGAAGCGTTCCTGTCGTCCATCCGTTTTCCTGGCTTATGGGCCAGTATGACGCCACAATTGACCGCGTTGGCACGCTGATGCAGCGACTTGAGATCGCGAATGTTTCAATTTCTGACGGCCTTCGCACCGTTGCTGACACTGCTCTCAAGGCTTATTTTTACTACCAGATTATTTGGTTCCAGCTCTTATCGATTGTCATGCTAGTCGGTTTCTTTTCTGCTGTCATTTGCTCTAGTCGTGTGCGTGTTGTCCGCATACGTAACAGGGTACGTGGCTACAGTGTCACTGAACTGCGCTCTGATTTTGAGGAGAGTATGTCCGCCATATTGGCCCCCCTATCACGTGGACACTCCTGTTTGAATTTCCAGCGTCGCGTCGTTGAGTCGTGGGCCATCGACCAATTGCTTCGATATTTTCGATGCTTTAGGTCTGTTGCGTCATCGCAGGGTAGGTGGGCGGAGGTTGGTCACCGTCTCCACCGCTGCTCACCTGTCGTCATGGATGGCGCATTTGTTCCTGAGTACGATCAGCGTTTCAGTGCCTGCCGCCGTCACCCCTCCGTTTGCCCGGATAGGTTTGATATCCCTGCCGCGATTCTCAGTCATGTTGATTATTACATGACTCCTGATCAGTTGGCCGCTGCTGTTACCGGACCCACATTCATCGTCAATCACGACTATTCGTCCATTGACACCTTGTCTGTTGCCGAGGTGTCTTTACGGTCTGCTGGTGGGTTGGTTACCGCCAGCGTTCGCGATGGGCCTACTTTTGGCCCTCACCCGTATTACCACTGGTCCGACGAGGGTGTTGTAGTCGCTTCTTCCGGTGCGTTTCAATATTTCAGAATCGGACGCCTGTTCGATACCACCCTTTACTATGCATTTCCAACCTCTGGAACATATGCTCGGGATGATCCTTCAGCTCTTCGCCGTTCTACCAGCGGCGACCTCCATTACTATTCTCCGCACGAAAAGCGTTTTGTCAGCTACACAGCTGATGACACTCATTACCATGTCTTTGGCGTTTCTGTTCCACGTTCGTTGGCCGATTACTGTGCTGCTACTTTTTGCAGAGCAGTTCGTGATGATAAGTTCTATGACAGTCTGCGTTCTTACTATCAGAATAGGTGTCGGGCCATAGGGTTTTCCGACGCCCGCGACACACTGATGCTCGACTTCATCATCCATCTTTGTGACGATGCTAGCTTGCGTACTTTCGGCTTTTCCCGATTGTCTTCTGCTCCTTCGTCCTGGTCAGCTTATTGTTTGTCGTGGATTCTAGTTAAGGTTAATCATATGATGCCACTGGCCCTCACCTCATACATCTTGAATGTGTTGCACCGCTTCTTTGGCGCTAAGGCTGCACCATGGAACTGGGCAACAATCCACCTGCCAACTTATGATATGGTGACATCGCCATTTCGGTTGAGGCTATTCGGGCGTAATCCCACTGTCTTCAACCTCGAGCGATTTCGTGCTGAGGCCACGGTTGCTGGTTCCCCCGATCGTGGCCAGTCTGCCGAGGGTGCCTGCCAAGACCATTACGAACATGATATCGAGTCTTGTGACGCGAGTGCTGCGTCCCGTTCCTCTTCCACACCCTTACCTGGTGACTCCTCTACGTCGGGATCAGTCTTATTACTCGACGACACTGCCGGCCGAGTTCATGAGGATGACTCGTCCGCGAGATCGGCGCCGTATCGAGGTTCTCGATTATTGTCTAACAAAGGCAAAACAAGGCGCAAGTCCCATAGACCTTCGCACGATAACTCCGATACTGACCACGGCTACAGTGTTTGTCATCCCAAGAGAACCACTCACCCTTTGTGTCCCGACCCGAATGTCGCGTGCGGACCTCATTTCTTCATGTCGGTGTGTGAGCATGATGAGTCAGTACCTACACTCTTCCATGCACACGCGGTGGGAGGTGAAGATATCACCCATGTTGTTGATCCAGCTCTGGGAGCGTCTATATCGCAACGGTTCAGCGCTTCGCAGTTACGCCTCCTTGGCTGGTCTATCGACGGAATTTTCAATACTCTATCTGGCGCCGCCACCTCGTCATTCGTCGAGTCGTCGTTGTTGTGCTTATCACGATTTATGCGTGAAGTACCGCCAACTCAGCCCGTTACAGAAGCTCGCCGCAGTCTTTTATTCTGTCGCCCTCGAGAGAGATTTAAGGGATACGACACCTTTGACATTGGATTCATGGGTATCGCGGTACCCTCAAGCAAGACAAAAGGAATTGAGGCTTGCCTTCGCGAGGTTGCAAGGCAGCACTCTCGTGCAGACCTCCCAAACGAAGGTGCGCAATTTCAT
>ORF1-KY465707.1 Lake Sinai virus 2 strain WA2 ORF1, RNA-dependant RNA polymerase, and capsid protein genes, complete cds
ATG---AAGGTTGTCTTCTTGGTTTCGTTTGCTGTGTTCCTCATCTGTCAGGCCCCGCCTGTTTCGTACTGGCTGGAGGATCTGTTGGATGAGTACAACACTATGTGCAGTTATGAGTATGCTGCTGCTGAGGCTTATAATAATTTTGTTCATAAGCATCGCGTGGCCGCCTATGCTGCTGGTGTCCGTATTCTGCGTTACCGTGCACCGTGGTATTGTTTTGCGTCGCGAAGCGTTCCTGTCGTCCATCCGTTTTCCTGGCTTATGGGCCAGTATGACGCCACGATTGACCGCGTTGGCACTCTGATGCAGCGACTTGAGATCGCGAATGTTTCGATTTCTGACGGCCTTCGCACCGTTGCTGACACTGCTCTCAAGGCTTATTTTTACTACCAGATTATTTGGTTCCAGCTCTTTTCGATTGTCATGCTAGTCGGTTTCTTTTCTGCTGTCATTTGCTCTAGCCGTGTGCGTGTTGTCCGTATACGTAACAGGGTACGTGGTTACAGCGTCACTGAACTGCGCTCTGATTTTGAGGAGAGTATGTCCGCTATATTGGCCCCCTTATCTCGTGGCCACTCCTGTTTGAATTTCCAGCGTCGTGTCGTCGAGTCGTGGGCTATCGACCAATTGCTTCGATATTTTCGATGCTTTAGGTCTGTTGCGTCATCGCAGGGTAGGTGGGCGGAGGTTGGTCACCGTCTCCACCGCTGCTCACCTGTCGTCATGGATGGCGCTTTCGTTCCTGAGTATGATCAGCGTTTCAGTGCCTGCCGCCGTCACCCCTCCGTTTGTCCGGATAGGTTTGACATCCCTGCCGCGATTCTCAGCCATGTTGATTATTACATGACTCCTGATCAGTTGGCCGCTGCTGTTACCGGACCCACATTCATTGTTAATCACGACTATTCATCCATTGACACCTTGTCCGTTGCCGAGGTATCTTTACGGTCCGCTGGTGGGTTGGTTACCGCCAGCGTTCGCGATGGGCCTACTTTTGGCCCTCACCCGTATTACCACTGGTCCGACGAGGGTGTTGTCGTTGCTTCTTCCGGTGCGTTTCAATATTTTAGAATTGGACGCCTGTTCGATACCACCCTTTACTATGCATTTCCAACCTCTGGAACATATGCTCGGGATGATCCTTCAGCTCTTCGCCGTTCTACCAGCGGCGACCTCCATTACTATTCTCCGCACGAAAAGCGCTTTGTCAGCTATACAGCTGATGACACTCATTACCATGTCTTTGGCGTTTCCGTTCCACGTTCGTTGGCCGATTACTGTGCTGCTACTTTTTGCAGAGCAGTTCGTGATGATAAGTTTTATGACAGTCTGCGTTCTTACTATCAGAATAGGTGTCGGGCCATAGGGTTTTCCGACGCCCGCGACACACTGATGCTCGACTTTATCATCCATCTTTGTGACGATGCTAGCTTGCGTACTTTCGGCTTTTCCCGGTTGTCTTCTGCTCCTTCGTCCTGGTCAGCTTATTGCTTGTCGTGGATTCTAGTCAAGGTTAACCATATGATGCCACTGGCCCTCACCTCATACATCTTGAATGTGTTGCACCGTTTCTTCGGCGCTAAGGCTGCGCCGTGGAACTGGGCAACGATCCACCTGCCGACTTATGATATGGTGACATCGCCATTTCGGTTGAGGCTATTTGGGCGTAATCCCACCGTCTTCAACCTTGAGCGATTTCGTGCTGAGGCCACGGTTGCTGGTTCCCCCGATCGTGGCCAGTCTGCCGAGGGTGCCTGCCAAGACCATTACGAACATGATATCAAGTCTTGTGACGCGAGTGCTGCGTCCCGTTCCTCTTCCACACCCTTACCTGGTGACTCCTCTACGTCGGGATCAGTCTTATTACTCGACGACACTGCCGGCCGAGTTCATGAGGATGACTCGTCCGCGAGATCGACGCCGCATCGAGGTTCTCGATTATTGTCTAACAAAGGCAAAACAAGGCGCAAGTCCCATAGACCTTCGCACGATAACTCCGATACTGACCACGGCTACAGTGTTCGTCATCCCAAGAGAACCACTCACCCTTTGTGCCCCGACCCGACTGCCTCGTGCGGACCTCATTTCTTCATGTCAGTGTGTGAGTCAAATGAGTCAGTACCTACTCTCTTCCATGCACACTCGGTGGGAGGTGAAGATATCACCCATGTTGTTGATCCGGCTCTGGGAGCGTCTATATCGCAACGGTTTAGCGCTTCGCAGTTACGCCTCCTTGGCTGGTCTATCGACGGAATTTTCAATACTCTATCTGGCGCCGCCACCTCGTCATTCGTCGAGTCGTCGTTGTTGTGCTTATCACGATTTATGCGTGAAGTACCGCCAACTCAGCCCGTTACAGAAGCTCGCCGCAGTCTTTTATTCTGTCGCCCTCGAGAGAGATTTAAGGGATACGACACCTTTGACATTGGATTCATGGGTATCGCGGTACCCTCAAGCAAGACAAAGGGAATTGAGGCTTGCCTTCGCGAGGTTGCAAGGCAGCACTCTCGTGCAGACCTCCCAAACGAAGGTGCGCAATTTCAT
>ORF1-KY465708.1 Lake Sinai virus 2 strain VN1 ORF1, RNA-dependant RNA polymerase, and capsid protein genes, complete cds
ATG---AAGGTTGTCTTCTTGGTTTCGTTTGCTGTGTTCCTCATCTGTCAGGTCCCACCTGTTTCGTACTGGTTGGAGGATCTGTTGGATGAGTATAACACGATGTGCAGTTATGAGTATGCTGCTGCTGAGGCTTACAATAATTTTGTTCACAAGCATCGTGTGGCCGCCTATGCCGCTGGCGTTCGTATTCTGCGTTACCGTACACCGTGGTATTGTTTTGCGTCGCGAAGCGTCCCTGTTGTCCATCCGTTTTCCTGGCTTATGGGCCAGTATGACGCCACGATTGACCGCGTTGGCACGCTGATGCAGCGACTTGAGATCGCGAATGTTTCGATTTCTGACGGTCTTCGCACCGTTGCTGACACTGCTCTCAAGGCTTATTTTTACTACCAGATTATTTGGTTCCAGCTCTTTTCAATTATCATGCTAGTCGGTTTCTTTTCTGCTGTCATTTGCTCTAGTCGTGTGCGTGTTGTCCGCATACGCAACAGGGTACGTGGTTACAGCGTCACTGAACTGCGCTCTGATTTTGAGGAGAGTATGTCCGCCATATTGGCCCCCTTATCTCGTGGACACTCCTGTTTGAATTTCCAGCGTCGTGTCGTCGAGTCGTGGGCCATCGACCAATTGCTTCGATATTTTCGATGCTTTAGGTCTGTTGCGTCATCGCAGGGTAGGTGGGCGGAGGTTGGTCACCGTCTCCACCGCTGCTCGCCTGTCGTCATGGATGGCGCATTCGTGCCTGAGTATGATCAGCGTTTCAGTGCCTGTCGCCGTCACCCCTCCGTTTGTCCCGACAGGTTTGACATCCCTGCCGCGATTCTCAGCCATGTTGATTATTACATGACCCCTGATCAGTTGGCCGCGGCTGTTACAGGACCCACATTCATCGTCAATCATGACTATTCATCCATTGATACCTTGTCCGTTGCCGAGGTATCTTTGCGGTCGGCTGGTGGGTTGGTTACCGCCAGCGTTCGTGATGGGCCTACTTTTGGCCCTCATCCGTATTACCACTGGTCCGACGAGGGTGTTGTTGTTGCTTCGTCCGGTGCGTTTCAGTATTTCAGAATTGGACGCCTGTTCGACACCACCCTTTATTATGCATTTCCAACTTCTGGAACATATGCTCGGGACGATCCTTCAGCCCTTCGCCGTTCTACCAGCGGCGACCTCCATTACTATTCCCCGCATGAAAAGCGCTTTGTCAGTTATACAGCTGATGACACTCACTACCACGTTTTTGGCGTTTCCGTTCCACGTTCGTTGGCCGATTACTGCGCTGCTACTTTTTGCAGAGCAGTTCGTGATGATAAGTTTTATGACAGTCTGCGTTCTTACTATCAGAATAGGTGTCGGGCCATAGGGTTTTCCGACGCCCGCGACACACTGATGCTCGACTTTATCATCCATCTGTGCGACGATGCTAGCTTGCGTACTTTCGGTTTTTCCCGGTTGTCTTCCGCTCCTTCGTCCTGGTCAGCTTATTGCTTGTCGTGGATTCTGGTTAAGGTTAATCATATGATGCCACTTGCCCTCACCTCATACGTCTTGAACGTGTTGCACCGCTTCTTCGGCGCTAAGGCTGCGCCATGGAACTGGGCAACAATCCACTTGCCAACTTATGATATGGTGACATCGCCATTTCGGTTGAGACTATTTGGGCGTAATCCCACCGTCTTTAACCTTGAGCGATTTCGTGCTGAGGCCACGGTTGCTGGTTCCCCCGATCGTGGCCAGTCTGCCGAGGGTGCCAGCCAAGACCATCACGAATATGATATCAAGTCTTGTGACGCGAGTGTTGCGTCCCGTTCCTCTTCCACACCCTTACCTGGTGACTCCTCTACGTCGGGATCAGTCTTACTACTCGACGACACTGCCGGCCGAGTTCATGCGGATGACTCGTCCGCGAGATCGACGCCGAGCCGAAGTTCTGGAATATTGTCTAACAAAGGCAAAACAAGGCGCAAGTCCCATAGACCTTCGCACGATAACTCCGATACTGACCACGGCTACAGTGTTTGTCATCCCAAGAGAACCACTTACCCATTGTGCCCCGACCCGACTGCCTCGTGCGGACCTCATTTCTTCATGTCGGTGCGTGAGCATGATGAGTCAGTACCTACACTCTTCCATGCACACGCGGTGGGAGGTGAAGATATCACCCATGTTGTTGATCCCGCTCTGGGAGCGTCTATATCGCAACGGTTTAGCGCTTCGCAGTTACGCCTCCTTGGCTGGTCTATCGACGGAATTCTCAATACTCTATCTGGCGCCGCCACCTCGTCATTCGTCGAGTCGACGTTGTTGTGCTTATCACGATTTATGCGTGAAGTACCGCCAACTCAGCCCGTTACAGAAGCTCGCCGCAGTCTTTTATTCTGTCGCCCTCGAGAGAGATTTAAGGGATACGACACCTTTGACATTGGATTCATGGGTATCGCGGTACCCTCAAGCAAGACAAAAGGAATTGAGGCTTGCCTTCGCGAGGTTGCAAGGCAGCACTCTCGTGCAGACCTCCCAAACGAAGGTGCG---------
>ORF1-KY465709.1 Lake Sinai virus 2 strain VN2 ORF1, RNA-dependant RNA polymerase, and capsid protein genes, complete cds
ATG---AAGGTTGTCTTCTTGGTTTCGTTTGCTGTGTTCCTCATCTGTCAGGTCCCACCTGTTTCGTACTGGTTGGAGGATCTGTTGGATGAGTACAACACGATGTGCAGTTATGAGTATGCTGCTGCTGAGGCTTATAATAATTTCGTTCATAAGCATCGTGTGGCCGCCTATGCTGCTGGCGTCCGTATTCTGCGTTACCGTACACCGTGGTATTGCTTTGCGTCGCGAAGCGTCCCTGTCGTCCATCCGTTTTCCTGGCTTATGGGCCAGTATGACGCCACGATTGACCGCGTTGGCACGCTGATGCAGCGACTTGAGATCGCGAATGTTTCGATTTCTGACGGCCTTCGCACCGTTGCTGACACTGCTCTCAAGGCTTATTTTTACTACCAGATTATTTGGTTCCAACTCTTTTCGATCATCATGTTAGTCGGTTTCTTTTCTGCTGTCATTTGCTCTAGTCGTGTGCGTGTTGTCCGCATACGTAACAGGGTACGTGGTTATAGCGTTACTGAACTGCGCTCTGATTTTGAGGAGAGTATGTCCGCCATATTGGCCCCCTTATCTCGTGGACACTCCTGTTTGAATTTCCAGCGTCGTGTCGTCGAGTCGTGGGCTATCGACCAATTGCTTCGATATTTCCGATGCTTCAGGTCTGTTGCGTCATCGCAGGGTAGGTGGGCGGAGGTTGGTCACCGTCTCCACCGCTGCTCACCTGTCGTCATGGATGGCGCATTCGTGCCTGAGTATGATCAGCGTTTCAGTGCCTGTCGCCGTCACCCCTCCGTTTGTCCGGATAGGTTTGATATCCCTGCCGCGATTCTCAGCCATGTTGATTATTACATGACTCCTGATCAGTTGGCCGCGGTTGTCACCGGACCCACATTCATCGTCAATCACGACTATTCATCCATTGATACCTTGTCCGTTGCCGAGGTGTCTTTACGGTCGGCTGGTGGGTTGGTCACCGCCAGCGTTCGTGATGGGCCTACTTTTGGCCCTCACCCGTATTACAACTGGTCCGACGAGGGTGTTGTGGTTGCTTCTTCCGGTGCGTTTCAATATTTCAGAATTGGACGCCTGTTCGACACCACCCTTTATTATGCATTTCCAACTTCCGGAACATATGCTCGGGATGATCCTTCAGCTCTTCGCCGTTCTACCAGCGGCGACCTCCATTACTATTCTCCGCATGAAAAGCGCTTTGTCAGCTATACAGCTGATGACACTCATTACCATGTCTTTGGCGTTTCCGTTCCACGTTCGTTGGCCGATTACTGTGCTGCTACTTTTTGCAGAGCAGTTCGTGATGATAAGTTTTATGACAGTCTGCGTTCTTACTATCAGAATAGGTGTCGGGCCATAGGGTTTTCCGACGCCCGCGACACACTGATGCTCGACTTCATCATCCATTTGTGTGACGATGCTAGCTTGCGTACTTTCGGCTTTTCCCGGTTGTCTTCCGCTCCTTCGTCCTGGTCAGCTTACTGCTTGTCGTGGATTCTGGTCAAGGTTAATCATATGATGCCACTGGCCCTCACCTCATACGTCTTGAATGTGTTGCACCGCTTCTTCGGCGCTAAGGCTGCGCCATGGAACTGGGCAACAATCCACCTGCCAACTTATGATATGGTTACATCGCCATTTCGGTTGAGGCTGTTTGGGCGTAATCCCACGGTCTTTAACCTTGAGCGATTTCGTGCTGAGGCCACGGTTGCTGGTTCCCCCGATCGTGGCCAGTCTGCCGAGGGTGCCGGCCAAGACCATCACGAATATGATATCAAGCCTTGTGACGCGAGTGTTGCGTCCCGTTCCTCTTCCACACCCTTACCTGGTGACTCCTCTACGTCGGGATCAGTCTTATTACTCGACGACACTGCCGGCCGAGTTCATGAGGATGACTCGTCCGCGCGATCGACGCCGAGCCGAAGTTCTGGAATATTGTCTAACAAAGGCAAAACAAGGCGCAAGTCCCATAGACCTTCGCACGATAACTCCGATACTGACCACGGCTACAGTGTTTGTCATCCCAAGAGAACCACTTACCCATTGTGCCCCGACCCGACTGCCTCGTGCGGACCTCATTTCTTCATGTCGGTGCGTGAGCATGATGAGTCAGTACCTACACTCTTCCATGCACACGCGGTGGGAGGTGAAGATATCACCCATGTTGTTGATCCGGCTTTGGGAGCGTCTATATCGCAACGGTTTAGCGCTTCGCAGTTACGCCTCCTTGGCTGGTCTATCGACGGAATTTTCAATACTCTATCTGGCGCCGCCACCTCGTCATTCGTCGAGTCGACGTTGTTGTGCTTATCACGATTTATGCGTGAAGTACCGCCAACTCAGCCCGTTACAGAAGCTCGCCGCAGTCTTTTATTCTGTCGCCCTCGAGAGAGATTTAAGGGATACGACACCTTTGACATTGGATTCATGGGTATCGCGGTACCCTCAGGCAAGACAAAGGGAATTGAGGCTTGCCTTCGCGAGGTTGCAAGGCAGCACTCTCGTGCAGACCTCCCAAACGAAGGTGCG---------
>ORF1-KY465710.1 Lake Sinai virus 2 strain VN3 ORF1, RNA-dependant RNA polymerase, and capsid protein genes, complete cds
ATG---AAGGTTGTCTTCTTGGTTTCGTTTGCTGTGTTCCTCATCTGTCAGGTCCCACCTGTTTCGTACTGGTTGGAGGATCTGTTGGATGAGTATAACACGATGTGCAGTTATGAGTATGCTGCTGCTGAGGCTTACAATAATTTTGTTCACAAGCATCGCGTGGCCGCCTATGCTGCCGGCGTCCGTATTCTGCGTTACCGTACACCGTGGTATTGTTTTGCGTCGCGAAGCGTTCCTGTTGTCCATCCGTTTTCCTGGCTTATGGGCCAGTATGACGCCACGATCGACCGCGTCGGCACGCTGATGCAGCGACTTGAGATCGCGAACGTTTCGATTTCTGACGGCATTCGCACCGTTGCTGACACTGCTCTCAAGGCTTATTTCTACTACCAGATTATTTGGTTCCAGCTCTTTTCGATTATCATGCTAGTCGGTTTCTTTTCTGCTGTCATTTGCTCTAGTCGTGTGCGTGTTGTTCGCATACGCAACAGGGTACGTGGTTACAGCGTCACTGAACTGCGCTCTGATTTTGAGGAGAGTATGTCCGCCATATTGGCCCCCTTATCTCGTGGACACTCCTGTTTGAATTTCCAGCGTCGTGTCGTCGAGTCGTGGGCCATCGACCAATTGCTTCGATACTTTCGATGCTTTAGGTCTGTTGCGTCATCGCAGGGTAGGTGGGCCGAGGTTGGTCACCGTCTCCACCGCTGCTCGCCTGTCGTTTTGGATGGCGCATTCGTGCCTGAGTATGATCAGCGTTTCAGTGCCTGCCGCCGTCACCCCTCCGTTTGTCCGGACAGGTTTGACATCCCTGCCGCGATTCTCAGCCATGTTGATTATTACATGACTCCTGATCAGTTGGCCGCGGCTGTTACCGGACCCACATTCATCGTCAATCACGACTATTCATCCATTGATACCTTGTCCGTTGCCGAGGTGTCTTTGCGGTCGGCTGGTGGGTTGGTTACCGCCAGCGTTCGTGATGGGCCTACTTTTGGCCCTCATCCGTATTACCACTGGTCCGACGAGGGTGTTGTGGTTGCTTCTTCCGGTGCGTTTCAATATTTCAGAATTGGACGCCTGTTCGACACCACCCTTTATTATGCATTTCCAACCTCTGGAACATATGCTCGGGATGATCCTTCAGCCCTTCGCCGTTCTACCAGCGGCGACCTCCATTACTATTCTCCGCACGAAAAGCGCTTTGTCAGCTATACAGCTGATGACACTCATTACCATGTCTTTGGCGTTTCCGTTCCACGTTCGTTGGCCGATTACTGTGCTGCTACTTTTTGCAGAGCAGTTCGTGATGATAAGTTTTATGACAGTCTGCGTTCTTACTATCAGAATAGGTGTCGGGCCATAGGGTTTTCCGACGCCCGCGACACACTGATGCTCGACTTCATCATCCATCTGTGCGACGATGCTAGCTTGCGTACTTTCGGCTTTTCCCGGTTGTCTTCCGCTCCTTCGTCCTGGTCAGCTTATTGCTTGTCGTGGATTCTTGTCAAGGTTAATCATATGATGCCACTGGCCCTCACCTCATACGTCTTGAACGTGTTGCACCGCTTCTTCGGCGCTAAGGCTGCGCCATGGAACTGGGCAACAATCCACTTGCCAACTTATGATATGGTGACATCGCCATTTCGGTTGAGACTTTTTGGGCGTAATCCCACCGTCTTTAACCTTGAGCGATTTCGTGCTGAGGCCACGGTTGCTGGTTCCCCCGATCGTGGCCAGTCTGCCGAGGGTGCCAGCCAAGACCATCACGAATATGATATCAAGTCTTGTGACGCGAGTGTTGCGTCCCGTTCCTCTTCCACACCCTTACCTGGTGACTCCTCTACGTCGGGATCAGTCTTATTACTCGACGACACTGCCGGCCGAGTTCATGAGGATGACTCGTCCGCGAGATCGACGCCGCATCGAGGTTCTGGAATATTGTCTAACAAAAGCAAAGCAAGGCGCAAGTCCCATAGACCTTCGCACGATAACTCCGATACTGACCACGGCTACAGTGTTTGTCATCCCAAGAGAACCACTCACCCTTTGTGCCCCGACCCGACTGCCTCGTGCGGACCTCATTTCTTCATGTCAGTGTGTGAGTCAAATGAGTCAGTACCTACTCTCTTCCATGCACACTCGGTGGGAGGTGAAGATATCACCCATGTTGTTGATCCGGCTCTGGGAGCGTCTATATCGCAACGGTTTAGCGCTTCGCAGTTACGCCTCCTTGGCTGGTCTATCGACGGAATTTTCAATACTCTATCTGGCGCCGCCACCTCGTCATTCGTCGAGTCGACGTTGTTGTGCTTATCACGATTTATGCGTGAAGTACCGCCAACTCAGCCCGTTACAGAAGCTCGCCGCAGTCTTTTATTCTGTCGCCCTCGAGAGAGATTTAAGGGATACGACACCTTTGACATTGGATTCATGGGTATCGCGGTACCCTCAAGCAAGACAAAAGGAATTGAGGCTTGCCTTCGCGAGGTTGCAAGGCAGCACTCTCGTGCAGACCTCCCAAACGAAGGTGCG---------
>ORF1-KY465711.1 Lake Sinai virus 2 strain QLD ORF1, RNA-dependant RNA polymerase, and capsid protein genes, complete cds
ATG---AAGGTTGTCTTCTTGGTTTCGTTTGCTGTGTTCCTCATCTGTCAGGTCCCACCTGTTTCGTACTGGTTGGAGGATCTGTTGGATGAGTACAACACGATGTGCAGTTATGAGTATGCTGCTGCTGAGGCTTACAATAATTTTGTTCACAAGCATCGCGTGGCCGCCTATGCTGCCGGCGTCCGTATTCTGCGTTATCGTACACCATGGTACTGTTTTGCGTCGCGAAGCGTTCCTGTTGTCCATCCGTTTTCCTGGCTTATGGGCCAGTATGACGCCACGATCGACCGCGTTGGCACGCTGATGCAGCGACTTGAGATCGCGAACGTTTCGATTTCTGACGGCATTCGCACCGTTGCTGACACTGCTCTCAAGGCTTATTTTTACTACCAGATTATTTGGTTCCAGCTCTTTTCGATTATCATGTTAGTCGGTTTCTTTTCTGCTGTCATTTGCTCTAGTCGTGTGCGTGTTGTTCGCATACGCAACAGGGTACGTGGTTACAGCGTCACTGAACTGCGCTCTGATTTTGAGGAGAGTATGTCCGCCATATTGGCCCCCTTATCTCGTGGACACTCCTGTTTGAATTTCCAGCGTCGTGTCGTCGAGTCGTGGGCTATCGACCAATTGCTTCGATATTTTCGATGCTTCAGGTCTGTTGCGTCATCGCAGGGTAGGTGGGCGGAGGTTGGTCACCGTCTCCACCGCTGCTCGCCTGTCGTCATGGATGGCGCATTCGTGCCTGAGTATGATCAGCGTTTCAGTGCCTGCCGCCGTCACCCCTCCGTTTGTCCGGATAGGTTTGACATCCCTGCCGCGATTCTCAGCCATGTTGATTATTACATGACTCCTGATCAGTTGGCCGCGGCTGTTACCGGACCCACATTCATCGTCAATCACGACTATTCATCCATTGATACCTTGTCCGTTGCCGAGGTGTCTTTACGGTCGGCTGGTGGGTTGGTTACCGCCAGCGTTCGTGACGGGCCTACTTTTGGCCCTCATCCGTATTACCACTGGTCCGACGAGGGTGTTGTGGTTGCTTCTTCCGGTGCGTTTCAATATTTCAGAATTGGACGCCTGTTCGATACCACCCTTTACTATGCATTTCCAACCTCTGGAACATATGCTCGGGATGATCCTTCAGCTCTTCGCCGTTCTACCAGCGGCGACCTCCATTACTATTCTCCGCACGAAAAGCGCTTTGTCAGCTATACAGCTGATGACACTCATTACCATGTCTTTGGCGTTTCCGTTCCACGTTCGTTGGCCGATTACTGTGCTGCTACTTTTTGCAGAGCAGTTCGTGATGATAAGTTTTATGACAGTCTGCGTTCTTACTATCAGAATAGGTGTCGGGCCATAGGGTTTTCCGACGCCCGCGACACACTGATGCTCGACTTCATCATCCATCTGTGCGACGATGCTAGCTTGCGTACTTTCGGCTTTTCCCGGTTGTCTTCCGCTCCTTCGTCCTGGTCAGCTTATTGCTTGTCGTGGATTCTGGTCAAGGTTAATCATATGATGCCACTGGCCCTTACCTCATACGTCTTGAACGTGTTGCACCGCTTCTTCGGCGCTAAGGCTGCGCCATGGAACTGGGCAACAATCCACCTGCCAACTTATGATATGGTGACATCGCCATTTCGGTTGAGGCTATTTGGGCGTAATCCCACCGTCTTTAACCTTGAGCGATTTCGTGCTGAGGCCACGGTTGCTGGTTCCCCCGATCGTGGCCAGTCTGCCGAGGGTGCCGGCCAAGACCATCACGAATATGATATCAAGTCTTGTGACGCGAGTGTTGCGTCCCGTTCCTCTTCCACACCCTTACCTGGTGACTCCTCTACGTCGGGATCAGTCTTATTACTCGACGACACTGCCGGCCGAGTTCATGAGGATGACTCGTCCGCGAGATCGACGCCGAGCCGAAGTTCTGGAATATTGTCTAACAAAGGCAAAACAAGGCGCAAGTCCCATAGACCTTCGCACGATAACTCCGATACTGACCACGGCTACAGTGTTTGTCATCCCAAGAGAACCACTTACCCATTGTGCCCCGACCCGACTGCCTCGTGCGGACCTCATTTCTTCATGTCAGTGCGTGAGCATGATGAGTCAGTACCTACACTCTTCCATGCACACGCGGTGGGAGGTGAAGATATCACCCATGTTGTTGATCCGGCTCTGGGAGCGTCTATATCGCAACGGTTTAGCGCTTCGCAGTTACGCCTCCTTGGCTGGTCTATCGACGGAATTTTCAATACTCTATCTGGCGCCGCCACCTCGTCATTCGTCGAGTCGACGTTGTTGTGCTTATCACGATTTATGCGTGAAGTACCGCCAACTCAGCCCGTTACAGAAGCTCGCCGCAGTCTTTTATTCTGTCGCCCTCGAGAGAGATTTAAGGGATACGACACCTTTGACATTGGATTCATGGGTATCGCGGTACCCTCAAGCAAGACAAAAGGAATTGAGGCTTGCCTTCGCGAGGTTGCAAGGCAGCACTCTCGTGCAGACCTCCCAAACGAAGGTGCG---------
>ORF1-KY465712.1 Lake Sinai virus 2 strain TAS ORF1, RNA-dependant RNA polymerase, and capsid protein genes, complete cds
ATG---AAGGTTGTCTTCTTGGTCTCGTTTGCTGTGTTTCTCATCTGTCAGGTCCCACCTGTTTCGTACTGGTTGGAGGATCTGTTGGATGAGTACAACACGATGTGCAGTTATGAGTATGCTGCTGCTGAGGCTTACAATAATTTCGTTCACAAGCACCGCGTGGCCGCCTATGCTGCCGGCGTCCGTATTCTGCGTTATCGTACACCGTGGTACTGTTTTGCGTCGCGAAGCGTCCCTGTTGTCCATCCGTTTTCCTGGCTTATGGGCCAGTATGACGCTACGATTGACCGCGTTGGCACGCTGATGCACCGACTTGAGATCGCGAATGTTTCGATTTCTGATGGCATTCGCACCGTTGCTGACACTGCTCTCAAGGCTTACTTCTACTACCAGATTATTTGGTTCCAGCTCTTTTCGATTATCATGTTAGTCGGTTTCTTTTCCGCTGTCATTTGCTCTAGTCGTGTGCGTGTTGTCCGCATACGCAACAGGGTGCGTGGTTACGGCGTTACTGAGCTGCGCTCTGATTTTGAGGAGAGTATGTCCGCCATATTGGCCCCCTTATCTCGTGGACACTCCTGTTTGAATTTCCAGCGTCGTGTCGTCGAGTCGTGGGCCATCGACCAATTGCTTCGATACTTTCGATGCTTCAGGTCTGTTGCGTCATCACAGGGTAGGTGGGCTGAGGTTGGTCACCGTCTCCACCGTTGCTCGCCTGTCGTTTTGGATGGCGCATTCGTGCCTGAGTATGATCAGCGTTTCAGTGCCTGCCGCCGTCACCCCTCCGTTTGTCCGGATAGATTTGACATCCCCGCCGCCATTCTCAGCCATGTTGATTATTACATGACTCCTGATCAGTTGGCCGCAGCTGTTACCGGACCTACATTCATCGTCAATCACGACTATTCATCCATTGATACCTTGTCCGTTGCTGAGGTGTCTTTACGGTCGGCTGGTGGGTTGGTTACCGCCAGTGTTCGTGATGGGCCTACTTTTGGCCCCCATCCGTATTACCACTGGTCCGACGAGGGTGTTGTGGTTGCTTCTTCCGGTGCGTTTCAGTATTTCAGAATCGGACGTCTGTTCGATACCACCCTTTACTATGCGTTCCCAACCTCTGGAACATACGCTCGGGATGATCCTTCAGCTCTTCGCCGTTCTACCAGTGGCGATCTTCATTACTATTCTCCGCATGAAAAGCGCTTTGTCAGTTATACAGCTGATGACACTCATTACCATGTCTTTGGCGCTTCTGTTCCACGTTCGTTAGCCGATTACTGTGCTGCTACTTTTTGCAGAGCAGTTCGTGATGATAAGTTTTACGACAGTCTGCGTTCTTACTATCAGAATAGGTGTCGGGCCATAGGGTTTTCCGACGCCCGCGACACACTGATGCTCGACTTCATCATCCATCTGTGCGACGATGCTAGCTTGCGTACTTTCGGCTTTTCCCGGTTGTCTTCCGCTCCCTCGTCCTGGTCGGCTTATTGCTTGTCGTGGATCCTTGTCAAGGTCAATCACATGATGCCACTGGCCCTCACTTCATACGTCTTGAACGTGTTGCACCGCTTCTTCGGTGCTAAGGCTGCGCCATGGAACTGGGCAACAATCCACCTGCCAACTTATGACATGGTAACATCACCATTTCGGTTGAGGCTTTTTGGGCGTAATCCTACCGTCTTTAACCTTGAGCGATTTCGTGCTGAGGCCACGGTTGCTGGTTCCCCCGATCGTGGCCAGTCTGCCGAGGGTGCCGGCCAAGACCATCACGAACATGATATCAAGTCTTGTGACGCGAGTGTTGCGTCCCGTTCCTCTTCCACACCCTTACCTGGTGACTCCTCTACGTCGGGATCAGTCTTATTACTCGACGACGCTGCCGGCCGAGTTCATGAGGATGACTCGTCCGCGAGATCGACGCCGAGCCGAAGTTCTAGAATATTGTCTAACAAAGGCAAAACAAGGCGCAAGTCCCATAGACCTTCGCACGATAACTCCGATACTGACCACGGCTACAGTGTTTGTCATCCCAAGAGAACCACTTACCCATTGTGCCCCGACCCGACTGCCTCGTGCGGACCTCATTTCTTCATGTCGGTGTGTGAGCATGATGAGTCAATACCTACACTCTTCCATGCACACTCGGTGGGAGGTGAAGATATCACCCATGTTGTTGATCCGGCTCTGGGAGCGTCTATATCGCAACGGTTTAGCGCTTCGCAGTTACGCCTCCTTGGCTGGTCTATCGACGGAATTTTCAATACTTTATCTGGCGCCGCCACCTCGTCATTTGTCGAGTCGACGTTGTTGTGCTTATCACGATTTATGCGTGAAGTACCGCCAACTCAGCCCGTTACAGAAGCTCGCCGCAGTCTTCTATTCTGTCGCCCTCGAGAAAGATTTAAAGGATACGACACCTTTGACATTGGATTCATGGGTATCGCGGTACCCTCAAGCAAGACAAAAGGAATTGAGGCTTGCCTTCGCGAGGTTGCAAGGCAACACTCTCGTGCAGACCTCCCAAACGAAGGTGCG---------
>ORF1-KY465713.1 Lake Sinai virus 2 strain SA ORF1, RNA-dependant RNA polymerase, and capsid protein genes, complete cds
ATG---AAGGTTGTCTTCTTGGTTTCGTTTGCTGTGTTCCTCATCTGTCAGGTCCCACCTGTTTCGTACTGGTTGGAGGATCTGTTGGATGAGTACAACACGATGTGCAGTTATGAGTATGCTGCTGCTGAGGCTTATAATAATTTTGTTCACAAGCATCGTGTGGCCGCCTATGCTGCTGGCGTCCGTATTCTGCGTTACCGTACACCGTGGTATTGTTTTGCGTCGCGAAGTGTTCCTGTTGTCCATCCATTTTCCTGGCTTATGGGCCAGTATGACGCCACTATTGACCGCGTTGGCACGCTGATGCAGCGACTTGAGGTCGCAAATGTTTCGATTTCTGACGGCCTTCGCACCGTTGCTGACACTGCTCTCAAGGCTTATTTTTACTACCAGATTATTTGGTTCCAGCTCTTTTCGATTATCATGTTAGTCGGTTTCTTTTCTGCTGTTATTTGCTCTAGTCGTGTGCGTGTTGTCCGCATACGTAACAGGGTACGTGGTTACAGCGTTACTGAGCTGCGCTCTGATTTTGAGGAGAGTATGTCCGCCATACTGGCCCCCTTATCTCGTGGACACTCCTGTTTGAATTTCCAGCGCCGTGTCGTCGAGTCGTGGGCTATCGACCAATTGCTTCGATATTTTCGATGCTTTAGGTCTGTTGCGTCATCACAGGGTAGGTGGGCGGAGGTTGGCCACCGTCTCCACCGCTGCTCGCCTGTCGTTATGGATGGCGCATTCGTGCCTGAGTACGATCAGCGTTTCAGTGCCTGCCGCCGTCACCCCTCCGTTTGTCCGGATAGGTTTGACATCCCTGCCGCGATTCTGAGCCATGTTGACTATTACATGACTCCTGATCAGTTGGCTGCGGCTGTCACCGGACCCACATTCATCGTCAATCACGACTATTCATCCATTGATACTTTGTCCGTTGCCGAGGTGTCTTTACGATCGGCTGGTGGGTTGGTTACCGCCAGCGTTCGTGATGGGCCCACTTTTGGCCCTCATCCGTATTACCACTGGTCCGACGAGGGTGTTGTGGTTGCTTCTTCCGGTGCGTTTCAATATTTTAGAATTGGACGCCTGTTCGATACCACCCTTTACTATGCATTTCCAACCTCTGGAACATATGCTCGGGATGATCCTTCAGCTCTTCGCCGTTCTACCAGCGGTGACCTCCATTACTATTCTCCGCACGAAAAGCGCTTTGTCAGCTATACAGCTGATGATACCCATTACCATGTCTTTGGCGTTTCCGTTCCACGTTCGTTGGCCGATTACTGTGCTGCTACTTTTTGCAGAGCAGTTCGTGATGATAAGTTTTATGACAGTCTGCGTTCTTACTATCAGAATAGGTGTCGGGCCATAGGGTTTTCCGACGCCCGCGACACACTGATGCTCGACTTCATCATCCATCTGTGTGACGATGCTAGCTTACGTACTTTCGGCTTTTCCCGGTTGTCTTCCGCTCCTTCGTCCTGGTCAGCTTATTGTTTGTCGTGGATTCTGGTTAAGGTCAATCATATGATGCCACTGGCCCTCACCTCATACGTCTTGAATGTGTTGCACCGCTTCTTCGGCGCTAAGGCTGCGCCATGGAACTGGGCAACAATTCACCTGCCAACTTATGATATGGTGACATCGCCGTTTCGGTTGAGGCTATTTGGGCGTAATCCCACCGTCTTTAACCTTGAGCGATTTCGTGCTGAGGCCACGGTTGCTGGTTCCCCCGATCGTGGCCAGTCTGCCGAGGGTGCCTGCCAAGACCATCACGAACATGATATCAAGTCTCGTGACGCGAGTGTTGCGTCCCGTTCCTCTCCCACACCCTTACCTGGTGACTCCTCTACGTCGGGATCAGTCTTATTACTCGACGACACTGCCGGCCGAGTTCATGAGGATGACTCGTCCGCGAGATCGACGCCGAGCCGAAGTTCTGGAATATTGTCTAACAAAGGCAAAACAAGGCGCAAGTCCCATAGACCTTCGCACGATAACTCCGATACTGACCACGGCTACAGTGTTTGTCATCCCAAGAGAACCACTTACCCATTGTGCCCCGACCCGACTGCCTCGTGCGGACCTCATTTCTTCATGTCGGTGTGTGAGCATGATGAGTCAGTACCTACACTCTTCCATGCACACGCGGTGGGAGGTGAAGATGTCACCCATGTTGTTGATCCGGCTCTGGGAGCGTCTATATCGCAACGGTTTAGCGCTTCGCAGTTACGCCTCCTTGGCTGGTCTATCGACGGAATTTTCAATACTCTATCTGGCGCCGCCACCTCGTCATTCGTCGAGTCGACGTTGTTGTGCTTATCACGATTTATGCGTGAAGTACCGCCAACTCAGCCCGTTACAGAAGCTCGCCGCAGTCTTTTATTCTGTCGCCCTCGAGAAAGATTTAAGGGATACGACACCTTTGACATTGGATTCATGGGTATCGCGGTACCCTCAAGCAAGACAAAAGGAATTGAGGCTTGCCTTCGCGAGGTTGCAAGGCAGCACTCTCGTGCAGACCTCCCAAACGAAGGTGCG---------
>ORF1-KY465714.1 Lake Sinai virus strain WA2-LSV8 ORF1 and RNA-dependant RNA polymerase genes, complete cds; and capsid protein gene, partial cds
ATG---AAGGGCTACGTGCTCGCCGCATTTTCTCTGCTTGTCGTTTGCAACCTTCCTCCTGTCTCTTATTGGATAGAGGATGTTATCGATGACTACAACACGATGTGCAGCTACGAGTACGCCGCTGCTGACGCTTACAACACTTTCATTCATCGTCACCGGGTCGCCGCATATGCTGCCGGCGTGCGCGTCAGGCGGCACCGTGCCCCGTGGTATTGCTTTGCTTCGCAACCGGTTCCGGTCGTGCATCCCTTCTCCTGGCTCATGAATCAGTATGACGAGTCAACCTCTGCTATCCAGAGCCTGCTTGGCGGTCTTGGCGCCGCCAATGCAACGTTGAGCGAGGGTGTGCGCGCCGTTGCTGACATTGCCTTCAAGGCTTACATCTACTATCAAATCGTGTGGGCTCAACTTCTAACCATCGTCACTGTCGTTGGTTTCTTTGTCGCTCTCATCTGTTCTAGCCGTGTGCGCGTCGTTCGCATCCGCAACAGGGTCTGCGGGTACGATGTTCAGACGCTGCGTCGCGACTTTGATGCCGTTGGTGACTCCATATCGCTGCCCTCCTCGCGCGGCCATTCATGCCTCAGTTTTCAGCGCCGATTGGTTGAATCGTGGTGTGCTGACCAGCTCTTGCGTTACTTTAATCGTTTCCGACTCGTATCTGGCGCTTCACATCGCCTTGCCGAGTGCGATGCTGAGGCTCATCGTTGTGCTCCGACTGTGCAGGGTGGTTGCTTTGTTCCCGACGAGTTGTCGCGGCCAGCGTCTTGTCGACGCACCCCGGCTGCCTGTCCTGAAAGGTATGAGATTCCTGCCGCTCTCTTAAGCCATGTAGACTACTATATGACGACTGACCAGCTCGCCGCTGTCGTCACAGGCCCTACATTCATCGTCAATCATGATTATGCCAACATTGGTTCATTGTCCGTTGCTGAAGTTCGTGCGACCTGCGCATCAGGCCTCGTCCAGGCTGATGTCCGTGATGGACCGACTTTCGGTCCGCATCCTTATTACAATTGGGCTGATGAGGGAACCGTTGTTGCCCGTACTGGCGCCTTTAAATATTATCGCATCGGCCGTATGTTTGATACTTCTGTATACTACGCGTTCCCTCTCGCAGGCACGTACTCTGATGACGACCCGTCTGCTCTGCGCCGGTCCACCGACGGTGACTTACATTACTATTCACCACATGAGAAACGATTTGTGAGTTACACTGCCGGGCCCTCACACTATCGAGTGTTTGGGGTTGATCTGCCGAGAGCTTTGGCAGATTATTGCGCCGCGACTTTCTGCCGCTCCGTACGTGATGATAAATTTTATGACAGCCTTCGATCCTATTACCAAAACAGGTGTCGCGCTCTGGGCTTCAGTGACGCCCGCGATACTCTTATGCTAGATTTTATCATTCATCTCTGTGATGAAGCCAGTCTGCGCACATTCGGCTTCTCGAGGCTGTCATGTGCCCCATCATCGTGTGTCGCTTATTGGCTGTCGTGGGTCCTTGTCAAGGTTAATCATGTTATGCCGTTAGCTCTCACGACTTATTGCATGGCTGCTCTCCATCGTTTTTTCGGCGCCAAGTCCGCCCCGTGGAACTGGGCGACAATCCACCTACCCACCTACGATATGGTGGCTACACCTTTTAGGTTGAAGCTCTTTGGTCGCAACCCCACCTTGTTCAACCTTGAGCGATTTCGTGCTGAGGCCTCGATTGTTGGTGCCCCCGATCTTGGCCAGCCTGCCGAGGGTGCCCGCCAAAACCATGACGAATATGGTATCGAGTCTGGTGACACGTGTTCTTCGTCCTGTTCCACAGCCTCACCCACATCTAGTGCATGCCTTTCCGAGGCCAGTCAATTATTACTCGACAGCGAGTCCCTCTCAGACTTTGGGGACCCTGTCGCGGCAAGTGCGTCGTCGGACAGAAGTTCTAGACTTCAAGTTAACTCGTGCAAAGCAGGGCGCAAGTCCCGTCGACTTGGCCGCGATAACGCCAGTCGCGACCACCTCGACGACCTTCTTAATCCCGAGAGAACCACTCATGACGCCTGCCCTGACCCGACCGCCTCTTGCGGACCTCATTTCTTCATGTCGGTGCGTGAGCATGATGAGTCAGTACCTACACTCTTCCATGCACACTCCGACGACGGTCAGGATATCACCTTCTCTGTTAGTGACGACATGGGAAAGACTATATCAAAGCGCTACTCAGCTTCGCAATTACGCCTCCTTAGCTGGGCTGTCGACGGCATATTCAACGTTATATCTCGCTCCGCCAGTCCGCACTTCGTCGAGGAGTCACTGTTGTCGCTACTACGATTCTTGTTGCAAGTACCAGCGCTTGAGTCATGTGCAAAGACTCGCCGCAGTCTTTTATTCTGTCGCCCTCGAGAGAGATTTAAGGGATACGACACCTTTGACATTGGATTCATGGGTATCGCGGTACCCCATGGCAAGACAAAGGGAGTTGAGGCTTGCCTTCGAGAGGTTGCGCGGCAGCATGCACGTGCAGACAGCCCAAAC------------------
>ORF1-KY465715.1 Lake Sinai virus strain VN2-LSV8 ORF1, RNA-dependant RNA polymerase, capsid protein, and ORF4 genes, complete cds
ATG---AAGGGCTACGTGCTCATTGCATTTTCTCTGCTCGTCGTTTGTAACCTTCCTCCCGTCTCCCACTGGATAGAGGATGTTATTGATGACTACAATACTATGTGCAGTTACGAGTACGCCGCTGCTGATGCTTACAATACCTTTATTCATCGTCATCGAGTCGCTGCATATGCTGCCGGCGTCCGCGTCCGAAAGCATCGTGCCCCATGGTATTGTTTTGCTTCACAACCGGTGCCGGTTGTCCATCCCTTCTCCTGGCTCCTGGGTCAGTACGACGAGTCGACGACTGCTGTCCGGAGCCTACTTGGTAGTCTTGGTGCCGCTAATGCGACGTTGAGTGAGGGTGTCCGTGCCGTCGCTGACGTCGCCTTCAAGGCTTATATTTACTACCAGATCGTGTGGGCTCAACTCTTGACCATCGTTACCGTCACTGGTTTCTTTATCGCCCTCATTTGTTCCAGCCGTGTGCGTGTTGTCCGTATCCGCAATAGAGTTTGCGGGTACGACGTTCAGGCGTTGCGTCGTGACTTTGACGCTGCTGGTGACTCCATTTCATTGCCTCCTTCACGCGGCCATTCTTGCCTCAGTTTTCAGCGCCGGGTTGTCGAATCGTGGTGTGCTGATCAGCTTTTGCGCTACTTTAATCGTTTCCGACTTATATCAGGTGCTTCACACCGACTTGTCGAGTGTGATACTGAGGCCCACCGTTGCGCTCCGACCGTGCAGGGCGGTTGTTTTGTCCCCGATGAACACTTACGCCCTGCATCTTGCCGGCGGACTCCTGCTGCTTGCCCCGAAAGGTATGAGATCCCTGCTGCTCTCTTGAGTCATGTTGATTACTACATGACTACTGATCAGCTTGCTGCGGTCGTGACGGGCCCAACATTTATCGTCAACCACGATTACGCTAATATTGACTCATTATCTGTCGCTGAGGTCCGCGCATCTTGTGTATCTGGCCTCGTCCAGGTTGACATACGTGATGGACCAACCTTTGGTCCCCATTCTTATTACGACTGGTCTGATGAGGGAACCGTCGTCGCTCGTACGGGTGCCTTCAAGTACCATCGCGTCGGCCGCATGTTTGACACTTCTGTCTACTATGCGTTCCCGCTCGCCGGTACGTATTCTGACGACGACCCGTCTGCCCTACGGCGGTCCACCGACGGTGACTTACACTACTATTCACCACATGAGAAACGATTTGTAAGTTACACCGCCGGGCCCTCACACTACCGAGTGTTTGGTGTTGACCTCCCGAGGGCTTTAGCGGATTACTGCGCCGCAACCTTCTGCCGATCTGTCCGCGACGATAAATTTTATGACAGTCTTCGATCTTATTACCAAAATAGATGCCGAGCTTTGGGTTTTAGTGACGCTCGTGACACCCTTATGCTCGACTTCATCATACATCTTTGCGATGAAGCCAGTTTGCGCACGTTTGGCTTTTCGAGACTGTCATGCGCCCCTTCATCGTGCGTTGCTTACTGGCTGTCATGGGTTCTCGTCAAGATTAACCACATCATGCCGCTGGCCCTCACAACTTACTGCTTGGCTGCTCTTCATCGGTTCTTTGGCGCCAAATCCGCGCCGTGGAATTGGGCCACAATCCATCTGCCCACGTATGATATGGTGGCCACGCCGTTCAGACTAAAGCTGTTCGGTCGCAACCCCACTTTGTTCAACCTTGAGCGATTTCGTGCTGAGGCCTCGATTGCTGGTGCCCCCGATCCTGGCCAGTCTGCCGAGGGTGCCCGCCAAGACCATGACAAATATGGTGTCGAGTCTGGTGACACGCGTACTTCGTCCTGTTCCACAACCTCACCCACATCTAGTACATTCTTTTCCGAGACCAGTCAATTATTACTCAACAGCGAGTCCTTGTCTGACTCTGGGGCTTCTGTCACGACGAGTACGCCGTCGGACCGAGGTTCTGGACTACAAGTTAACTCGCGCAAAACAGGGCGCAAGTCCCGTCGATCTAGCCGCGATAACGCCGACCGTCACCGCATCGACGACGTTTTTGATCCCGAGAGAACCACTCATGACGCCTGTCCTGACCCAACCGCCTCTTGCGGCCCTCATTTCTTCATGTCGGTGCGTGACGACGATGAGTCAGTACCTACACTCTTACATGCGCACTCCGACGATGGTCAAGATATCACCCTCGTTGTTGATGATAACATGGGAGAGGCTATATCAAAGCGCTACTCAGCTTCGCAGTTACGTCTACTTAGCTGGGCTGTCGACGGCGTTTTCAACGTTGTATCTCGCTCCGCCAGCCCGCGCTTCGTCGAGGAGTCATTGTTGTCGCTATTACGATTCCTGCTGGAAGTACCAACGTCTGAGTCATGTGCAAAGACTCGCCGCTGTCTTTTATTTGGTGGCCCTAGACAGCGATTTAGCGGGCACGACACCTTTGACATTGGATTCATGGGTATTGCGGTACCCCACGGCAAGACAAAGGGAGTTGAGGCTTGCCTTCGAGAGGTTGCGCGGCAGCATGCACGTGCAGACGGGCCAGAC------------------
>ORF1-KY465717.1 Lake Sinai virus strain NT-LSV3 ORF1 gene, partial cds; and RNA-dependant RNA polymerase and capsid protein genes, complete cds
ATGGTTAAGCTCGCTTTTGCTGTCGTCTTGTCCGTTTTCATGGTCTGCCAGATTCCTCCAATCTCACATTGGATCGAGGACCTGGTTGATGATTTCAATACGATGTGCAGTTATGAGTATGCCGCTGCTGATGCTTACAATACTTTCGTTTATAAACACCGTGTGGCCGCTTATGCTGCCGGCGTTCGGGTGCACCGTTATCGCGCACCCTGGTATTGTGCCGTTTCTCGCCCCGTACCGGTTGTCCATCCACTTGGGTGGCTTATGTCCCAATATGAGACTACCACCGGTTACGTAGGCGAGTTGCTCGACCGGCTCGACGTTGCCAACGTGTCTTTGGCCGACGGCCTGCGTGCCGTCGCCGAGACTGCTTTTACCGCTTATACTTACTATCAGATAATATGGCTTCAGCTCGTCTTTATTGTGCTACTCACTGGTTTCTTCTTGGCGCTGGTGTGTTCTAGTCGTGTCAGGGTGATCCGCGTACGCAATCGCGTGCGTGGTTATTCTGTCACTGACCTCCGTGCTGATTTTGAGGCCTCTACTTCTGATATCATGGCCCCTTTGTCTCGTGGTCATTCCTGCCTTAGTTTTCAGCGCCGCGTTGTCGAGTCCTGGTGCATTGATCAGCTATTGAGTTATTTCCGCAGTCTCCGTTTCATTTCTACATCCCAGGGCCGGTGGACGGAGCTGGGTCATCGTGTGCACCGCTGTTCGCCGGTGGTGTTGGATGGCTCTTTTGTACCGGAGGGTTCTCAGTGTGGAGCTTCCTGCAATCGACGGCCTGCCTCTTGCCCCGATCGATTCGATGTGCCTGCTTGCGTGATAAGCCACGTGGACTATTATATGTCGCATGAGCAGTTGGCGTCCGTCGTTAGCGGTCCCACATTCATTATCAACCACGACTACTCCGCCCCCGACACACTGTCGGTGGCCGAGGTCGGTGTGCGTGTTGACGGCGGACTTGTCACGTCCACTGTTCGTGATGGCCCGACGTATGGGCCTCATCCATATCATATGTGGGCGAGTGAGGGCGTCGTCGCTTGTTCTACCGGTGCGTTCCGTTATTATCGAGTTGGCCGCATGTTCGACACCTCGCTGTATTACGCTTTTCCAGTGGCCGGCACGTACTCGTGTGACGACCCATGCAACTTACGCCGGTCCACCGTCGGTGATCTCCACTATTATTCTCCGCACGAGAAGCGGTTTGTCAGTTACTCTGCAGACTCGACTAGTTATCATGTGTTTGGTACTTCTGTTCCCAGATCTCTTGCTGATTATTGCGCTGCTACATTTTGTCGGTCTGCTCGAGATGACAAGTTTTATGATAGTTTACGTTCTTACTATCAGAACCGCTGCCGTGCCATAGGATTTACCGATGCTCGTGATACTCTCATGTTGGATTTCATTATCCATCTTTGCGATGAGGCCAGTCTCAAAACCTTTGGATTCTCTCGCTTATCCGTTGCGCCTTCATCATGGACAGCGTATTGCTTGTCTTGGATGCTTGTCAAGGTCAATCATCTTATGCCATTAGCGCTGACCACTTTTGTCGTGAGCGCTCTCCATAGGTTCTTTGGTGCGCGGTCTGCACCTTGGAATTGGGCAACCATTCATCTTCCCACGTACGACATGGTCACCTCTCCTTTCCGCCTCAAGATGTTCGGCCGTAATCCTACTACTTTTAATCTTGAGCGATTTCGTGCTGAGGCCTCGGTTGTTGGTGCCCCCGATCTTGGCCAGTCTCCCGCGGGTGCCTGCGAAGACCGTTGCAAACATGATATCCAGTCTTGTCACACGAGTTCTCCGGCCTGTTCCATCTCCCCACCCGCGTCTGGTCACACCTCTGAGTCGTCCGACAGTTTATTACTCGGCGACGAATCCCGATCTGTTACTGGCAACTCTTCCTCGGGGCGTTCGTCGGCGGGCGGAGGTGCTAGAGTTTTGCCTGACAAGGGCAAGACAAGGCGCCAGCCCCATCGACCTGCGAACAATAACCCCGGTCCTGACCACGAACAATACATTTGTCATCCCAAGAGAACCACTCACCCCACGTGTCCCGACCCGAATGTCACGTGCGGACCTCATTTCTTCATGTCGGTGCGTGAGCATGATGAGTCGGTACCTACACTCTTCCATGCACACGCGGTGGGAGGCGAAGATATCACCCACATCATTGAGCCAGGTGTGGGATCAACTATATCAAAACGCTTTAGTGCTTCGCAGTTACGCCTCCTTAGCTGGTCTGTCGACGGAATATTTAACACTTTATCTCGCGCCGCCACCTCGTCTTTTGTCGAGTCATCGTTGTTGTCCTTATTACGATTTATGCAACAAGCACCTCCAACTAAGTCCGTTGCAGAAACTCGCCGGTGTCTTTTATTTGGTGGCCCTAGACAGAGATTTAAGGGATACGATACCTTTGACCTTGGATTCATGGGTATCGCGGTACCCGCTGACAAGACAGCGGGAGTTGCGTCTTGCCTACGAGAAGTTGCACGGCAGCATGCTAGTGCAGACGCCCCACACGAAAGTTCGAAACTTCAT
>ORF1-MG918125.1 Lake Sinai virus strain M92/2010, complete genome
ATGGTTAAGCTCGTCTTTGCTGCCGCTTTGTCTGTTTTCTTGCTCTGCCAGGTCCCTCCGATCTCACATTGGATCGAGGACTTGGTTGATGATTTTGACACGATGTGTAGCTATGAGTATGCCGCTGCTGATGCTTACAATACTTTCGTCCACAAACACCGTGTTGCTGCATATGCTGCTGGTGTCCGGGTGCATCGTTATCGTGCACCATGGTATTGCGCTGTTTCTCGCCCCGTACCGGTTGTCCATCCACTTGGATGGCTCATGTCTCAATATGAGACTACTACTGGTTATGTGGGTGAGTTGCTTGAACGACTCGATGTCGCTAACGTGACATTGACCGATGGCTTGCGCGTCGTGGCCGAGACTGCTTTCACTGCTTACACTTACTATCAGATAATATGGTTTCAGCTTGTGTTCATTGTGTTACTCGCGGGGTTTTTCCTGGCGCTGGTGTGTTCGAGTCGCGTTAGGGTCATACGTGTCCGTAATCGGGTGCGTGGTTATTCTGTTACTGACCTTCGTGCTGACTTTGAGGCTACCACCTCTGACATCATGGCCCCTTTGTCTCGTGGTCACTCTTGCCTCAGCTTTCAGCGCCGCGTCGTCGAGTCCTGGTGTATTGATCAACTGCTTAGTTATTTCCGCAGTCTTCGCTTCATTTCTACATCTCAGGGCCGATGGACTGAATTAGGTCGCCGCATACACCGCTGCTCGCCCGTAGTATTGGATGGGTCTTTTATTCCGGAAAGTTCTCAGTGTGGGACTTCCTGCTACCGGCGGCCTGCCTCCTGTCCTGATCGATTCGATGTGCCTGCTTGTGTAATAAGTCATGTGGACTATTACATGTCACATGAGCAGTTGGCTTCTGTTGTTACCGGTCCTACATTCATTATCAACCATGATTATTCTGCTCCCGATACGTTGTCGGTGGCTGAGACTGGTGTTCGTGTTGACGGTGGAATGGTTACGTCTGCTGTCCGTGACGGCCCTACTCATGGGCCGCACCCGTATCATATGTGGGCGAGTGAGGGCGTTGTTGCATGTGCTGCCGGTGCGTTCCGTTACCATCGCGTTGGGCGCATGTTTGATACTTCATTGTATTATGCTTTTCCAGTGGCCGGCACGTATTCGTGCGACGATCCTCGCAATTTACGCCAGTCCACCGTTGGTGACCTTCATTATTACTCTCCGCATGAGAAACGGTTCGTTAGtTATTCCGCTGACGCCGTCAAcTACTAtGTGTTCGGTGCCTCTGTTCCTAGATCTCTCGCCGATTATTGTGCTGCTACGTTCTGCCGTTCGGCTCGGGACGACAAGTTCTATGATAGCTTGCGCTCTTACTACCAGAATCGTTGCCGCGCTATAGGGTTCACCGATGCCCGTGACACTCTCATGCTTGATTTCATCATCCATCTTTGCGACGAGGCAAGCCTTAAAACCTTCGGGTTTTCTCGACTCTCCGTTGCGCCATCATCCTGGACAGCATATTGTTTATCTTGGATGCTTGTTAAGGTGAATCATTTGATGCCATTAGCGTTGACCACTTTTATAGTGAGTGCCCTCCATAGGTTCTTCGGTGCTAAATCTGCACCTTGGAACTGGGCGACCATCCATCTTCCCACATACGACATGGTCACTTCGCCTTTCCGCTTGAAGATGTTCGGTCGTAATCCAACTACATTTAATCTTGAGCGATTTCGTGCTGAGGCCTCGGTTGTTGGTGCCCCCAATCCTGGCCAGTTTGCCGCGGGTGCCTGCGAAGACCGTTGCAAACATGATATCGAGTCTTGTGACACGAGTTCTCCGGCCAGTTCCGTCTCCTCACCCCCGACTGGTCACGCCTCTGAATCGTCAGACAGTTTATTATTCGACGACGAGTCCCGATCTGTTACTGGCCACGCTTCCCCGGGGCGTTCGTCAGCGGGCGGAGGTGCTCGAGTTTCTCCTAACAAGGGCAAAACAAGGCGCCAGTCCAATCGATCTGCGGACAATAACCCCAGTCTTGACTGCGAACACCACATTTGTCATCCCAAGAGAACCACTCACCCCACGTGTCCCGACCCAAATGTCACGTGCGGACCTCATTTCTTCATGTCGGTGCGTGAGCATGATGAGTCAGTACCTACACTCTTCCATGCACACGCGGTGGGAGGTGAAGACGTCACCCACATCATTGAGCCAGGTGTGGGAGCTACTATATCAAAACGCTTTAGTGCTTCGCAGTTACGCCTCCTTAGCTGGTCTGTCGACGGAATATTTAACACTTTATCTCGCGCCGCCACCTCGTCGTTTGTCGAGTCATCATTGTTGTCCCTATTACGATTTATGCAACAAGTATCTCCAGCTAAGTCCGTTACAGAAACTCGCCGGTGTCTTTTATTTGGTGGCCCTAGACAGAAATTTAAGGGATACGACACCTTTGACCTTGGATTCATGGGTATTGCGGTACCCGCTGACAAGACAGCGGGAGTTGCGGCTTGCCTACGAGAAGTTGCACGGCAGCATGCTAGTGCAGACGCCCCACACGAAGGTCCGAAACTTCAT
>RDRP-HQ871931.2 Lake Sinai virus 1 Orf1, RNA-dependant RNA polymerase, and capsid protein genes, complete cds
ATGATATCAAGCTTGGTGACCCGAGTCCTTCGACCAGTTCCGTCCCCTCACTCTCGTCTGGTGACTCCATTGAAACGTCAGACCACTTACTATTCGACAACCGATCCAGGCCGGCTTCTGTCAACTCTCGCTCCACGAACACGCAAGCGAGCCGAAGTTCTGGAATATCGTCTAACAAGAGCAAAGCAAGGCGCAAGTCCCATAGATCTTCGCACGATAACTCCGATGCTGACCACGGCCACAGTGTTTGTCATCCCAAGAGAACCACTTACCCATTGTGCCCCGACCCGACTGCCTCGTGCGGACCTCATTTCTTCATGTCAGTGTGTGAGCATGATGAGTCAATACCTACGGTGTTCCATGCACACTCGGTGGGAGGTCAAGATATCACCCACGACATTGATTCAGGTTTGGGAGCAATTATATCAAAACGCTTTAGTGCTTCGCAGCTACGCCTCCTTAGCTGGTCTATCGACGGAATACTCAACACTTTATCTCGCGCCGCCACCTCATCGTTTGTCGAATCGTCGCTGTTGTCCTTGTTACGATTTATGCAACAAGTACCTGCAGTTGAGTCCTCTGCAGAAACTCGCCGGTGTCTTTTATTTGGTGGCCCTAGAGAAAGATTTAAGGGATACGACACCTTTGACCTTGGATTCATGGGTGTCGCGGTACCCTCTGACAAGACAAAGGGAATTGAGGCTTGCTTACGAGAGGTTGCACGGCAGCATGCTCGTGCAGACGTCCCACACGAAGGTGCGTAATTTTATAAAGGTTGAGCCCATGGCTAAGTGCTCAGACCCGCGGAATATATCGCCTCGCAATGACGCCACCCTTGCAACACTGGGACCATATTTTTCCGCGATTGAGCATCGTGCTGCGTCCCTTCCTTTTCTCGTTAAGGGCTGTGACATCCCGGCCCGTTCCTCGAAGATGTCTAGCCTGTTGGGCTGGCCTGACTATTATGAGATTGATTACTCCCGATTCGACTTGTCTATTAGTGCTGAAGTTATTTCACAGTACGAGCATGCCTGGGTCTCTCTTGTTTATCCTCCTCTCAATTACCCTGGCTTCTGGCAGACTCTCGTTTCGACACTCATTACCTCGGGCTTTAGTGAGTACGGTATTACTTACTCTTTGCCTGGGTCACGTTGTAGCGGTGACCCACATACGTCCGTTGGTAATGGTTTGCTGAACGGGTTCTTAACCTGGCTCGTTACTTTTGACAAGGACTGTTCTTATTTCTGTGAGGGCGATGACGGCATTATCGGTTGTTCTCCACCTATCGGTGATGAGATCGAGATCATCCCTGATTTAGGATTCATGCTGAAGATAGATCATTACCACCACATTAACGACTGTTCTTTCTGCGGTATGTATCTTTTGGATGATTCTGGCACTCTTGGCATGTATTCTGACCCGTTGCGCACTCTTTCCAAGATCCATGTTTGTTGCGCTGATGGTCTTCCCAACAATTTGATTGTGGCCAAGGCGCTTAGTGTTCTTAACCTCAATCCAGCCACTCCAATTATCACCGCATTTTGCCGCCATATTCTGCGTGTTGTTCATTCTAAATTGCTTAACCCGCGAAATCGTAACAGACTCACTGCTGCTGTAAAGCGGGTCTCGCCTATTATGGCTTATATGCCTTTCCAGACTGCCCCTGTGTATCGTGAGCCCAGTCCCGAGATGCGCGCCGCGTTCGCTGCGCGTACTGGCATATCTCCTGCGTTGCAATGTCAGTATGAGCAGTATCTGCTCTCATTATTGTTTGTTCCGTCGCGTTATGCCTTACTTAAACGAGACATTGAGCTCGACGGCCTACAGACCACCCTTCTTGGCGACTTCAGGTCTGTTCTTTACGCG
>RDRP-HQ888865.2 Lake Sinai virus 2 strain BruceSD_T17E01 Orf1, RNA-dependant RNA polymerase, and capsid protein genes, complete cds
ATGATATCAAGTCTTGTGACGCGAGTGCTGCGTCCAGTTCCTCTCCCACACCCCTACCTGGTGACTCCTCTACGTCGGGATCAGTCTTATTACTCGACGACACTACCGACCGAGTTCGTGTGGATGACTCGTCCGCGAGATCGACACCGGGCCGAAGTTCTGGAATATTGTCTAACAAAGGCAAAACAAGGCGCAAGTCCCATAGACCTTCGCACGATAACCCCGATATTGACCACGGCTACAGTGTTTGTCATCCCAAGAGAACCACTTACCCATTGTGCCCCGACCCGACTGCCTCGTGCGGACCTCATTTCTTCATGTCAGTGTGTGAGCATGATGAGTCAATACCTACGGTGTTCCATGCACACGCGGTGGGAGGTGAAGATATCACCCATGTTGTTGATCCGGCTCTGGGAGCGTCTATATCGCAACGGTTTAGCGCTTCGCAGTTACGCCTCCTTGGCTGGTCTATCGACGGAATTTTCAATACTTTATCTGGCGCCGCCACCTCGTCATTCGTCGAGTCGACGTTGTTGTGCTTATCACGATTTATGCGTGAAGTACCGCCAACTCAGCCCGTTACAGAAGCTCGCCGCAGTCTTTTATTCTGTCGCCCTCGAGAGAGATTTAGGGGATACGACACCTTTGACATTGGATTCATGGGTATCGCGGTACCCTCAGGCAAGACAAAGGGAATTGAGGCTTGCCTTCGCGAGGTTGCAAGGCAGCACTCTCGTGCAGACCTCCCAAACGAAGGTGCGTAATTTCATTAAGGTTGAGCCCATGGCCAAGTGTTCCGACCCACGGAACATTTCACCTCGAAGCGATGCGACCCTTTCAACCCTTGGCCCTTATTTTTCTGCCATCGAGCATAATGCCGCTGGTTTACCCTTCTTAATTAAGGGATGTGACATGGCGGCTCGTGCCGCCAAGATGCGTGACCTCCTGGGTTGGCCTCACTATTACGAGATCGACTACTCTCGTTTTGATTTGTCGATAAGTGCTGAGGTCATATCTCAGTTTGAGCATGCTTGGATCTCGTTGGTCTACGCCCCCGACATGCACCCGCTGTTCTGGCAGACGCTGGTCGCCACGTTGGTCACTTCAGGGTTTAGTGAGTATGGCATTACCTATACCCTCCCCGGATCGCGTTGCGGCGGCGACCCTCATACGTCTGTCGGCAATGGCATCCTCAACGCGTTCCTCACATGGCTTGTCACGTTTGATAAGAGTTGCTCTTATTATTGTGAAGGTGACGATGGGATTATTGGCTGTGCTCAGCCTATTTGCGATGAGATTGAGATTATACCGGACTTGGGCTTCATGCTCAAGATCGATCACTATGAGCATGTCGACGATTGTTCGTTTTGCGGTATGTACTTGCTGGATGATCGTGGATCGCTCCGCATGTACTCTGACCCGGTGCGCACACTGTCTATGATACATGTGTGCTGCGCCGATGGTCTACCCAACAATTTGATCGTGGCCAAGGCTCTGAGCCTTCTCAATCTGAATCCATGTACCCCCATCGTCACAGCCTTTTGTCGTCACATATTGCGCGTAGTTCGGTCCGTGTTGCTTAATCCGCGAAACCGTAACAGACTTGCTGCTGCCGTTAAGCGTGTTGCTCCGTGGRCGGTTTATTTTCCGTTTAGTTATGAACCGTTCCACTCTGAACCAACTCCAGCCATGCGCGCTGCTTTCTCGGCGCGCACAGGTATATCTCCTGCCTTGCAGATATCGTACGAGCAGTATCTCCTCAATTTAAAATATGTCCCCTCTACTTACCGCTATCTCAAGCGCGATCTCGACATTGACGGTGTCCATACCGCGTTGTTGGGTGAGTTTAGGTCTGTTCTTTACGCG
>RDRP-KM886902.1 Lake Sinai virus strain VBP022 Orf1 gene, partial cds; and RNA-dependent RNA polymerase and capsid genes, complete cds
ATGATATCCAGTCTAGTCACCCGTGTCTTGCGTCCCGTTCCACTCCCTCACCCATATCTGGTGACTCCACTTCTTCGGGATCAGGCCTATTACTCGACGACGCTTCCGGATCAATTCATGTCAATGATTTCCGCGAGAGATCAACGCCGCGTCGAGGTGTTGGACTACGTCCTCACCAAAGCCGTGCAAGGCGCAAGTCCCGTGGACTTGCGCACCATCACCCCGATGCCGACGACCAAGTCGACGTTCCTCATCCCAAGAGAACCACTCACCCCCTGTGCCCCGACCCGACTGCCTCGTGCGGACCTCATTTCTTCATGTCAGTGTGTGAGTCAAATGAGTCAATACCTACTCTCTTCCATGCACACGCGGTGGGAGGTGAAGATATCACCCACTGTGTTGATCCGGCTTTGGGATCGGCTATATCAAAACGGTTTAGCGCTTCGCAACTACGCCTCCTTGGCTGGTCTATCGACGGAATTCTCAACACTTTATCTCGCGCCGCCACTTCCTCATTTGTCGAGTCGTCATTGTTGTCCTTATTACGATTTATGCAACAAATACCTACAACTCAGCCCTCTGCAGAAGCTCGCCGGTGTCTTTTATTTGGTGGCCCTAGACAAAGATTTAAAGGATACGACACCTTTGACCTTGGATTCATGGGTATCTCGGTACCCACTAGCAAGACAGCGGGAGTTGCGTCTTGCTTACGAGAAGTTGCACGGCAGCATGCTTGTGCAGACAGCCCACACGAAGGTTCGAAACTTCATTAAAGTCGAGCCTATGGCCAAATGTTCTGACCCGCGAAACATATCGCCGCGGAATGATGCCACTCTCGCTACTTTAGGTCCTTACTTTTCAGCTATTGAGCACCGCGCCGCTGCCCTCCCGTTCCTTATTAAGGGTTGCGATATTCCTTCGCGTGCCGCTAAGATGTCGAGCCTGCTTGGGTGGCCCCATTATTATGAGATCGACTACTCCAGGTTTGACTTGTCCATAAGTGCTGAGGTCATATCTCAGTACGAGCATGCTTGGGTGTCCCTGGTCTACCCGCCCCTTATTCACCCCAGGTTCTGGCAGACACTTGTCGCCACACTCGTCACCTCAGGATTTAGTGAGTACGGTATTACCTACTCGCTGCCTGGGTCTCGGTGTAGTGGTGATCCTCATACGTCTGTCGGCAATGGCCTCCTCAACGCGTTTCTCACGTGGCTTGTCACATATGACAAGGACGCCACCTTCTTTTGTGAGGGTGATGACGGCATTATTGGTTGTTCCACACCCGTGGGTGGTGAAATTGAGATTATTCCTGATCTTGGCTTCATGCTCAAGATTGATCACTACCACCATGTCGATGATTGTTCGTTCTGTGGTATGTATCTGTTGGACTGTCGTGGTGCGTTGGGTATGTATTCCGATCCCCTGCGCACGCTGTCCAAAATACACGTTTGTTGTGCCGACGGTCTCTCAAACAATCTTATAGTCGCCAAGGCCCTCAGCATTTTGAATCTTAACCCGTCTACCCCTATTATCACTGCTTTCTGCCGCCACATATTGAATGTCGTTAGGTCCAGACTACTTAACCCGCGAAACCGCAACAAACTAGTGCTGGCCGTTCGTCGCGTCGCCCCCTGGATGGTTCACATTCCGTTTAAAGTCGTCCCCGACTATTGTGAACCCGGCCCTGAGATGCGGGCCGCCTTTGCCGCCCGCACTGGCATATCCCCTGCATTGCAGTTGCAGTATGAGGAATACTTGTTGGCTCCACCGTTCGTTCCCCGACGGTACGTCCTCTTGAAGCGTGACGTTGAGATTGACGGCTTAAGTACAGCCCTATTGGGAGATGTCAGGTCTGTTCTTTACGCG
>RDRP-KM886903.1 Lake Sinai virus strain VBP166 Orf1 gene, partial cds; and RNA-dependent RNA polymerase and capsid genes, complete cds
ATGATATCCAGTTTGGTAACTCGGGTACTACGTCCAGTTCCATCTCCTCATCCACGTTTGGTGACAGTGCTCCGACGTCAGACGACGTACTACTCGACCACGAATCCGGATCTATTCTTGACGACTCTTTCTGTTCGAGCCCGCCGACACACGGAGGTTCTGGAATACTGTCTAACAAGGGCAAAGCAAGGCGCAAGCCCCATCGATCTACGAACCGTGACCCCGATCGTGACCAAGAGTACAACATTTGTCATCCCAAGAGAACCACTCACGCAGATTGCCCCGACCCAACTGCCTCGTGCGGACCTCATTTCTTCATGTCAGTGTGTGAGCGCGATGAGTCGGTACCTACTCTCTTCCATGCACACGCGGTGGGAGGCGAGGATATCACCCACGTCGTTGAGCCTGATTTGGGAATCGCTATATCAGAACGCTTTAGTGCTTCGCAGCTACGCCTCCTCAGCTGGTCTATCGACGGAGTATTTAACACTTTATCTCGCGCCGCCACTTCCTCATTTGTCGAGTCGTCATTGTTGTCCTTATTACGATTTATGCAACAAATACCTACAACTCAGCCCTCTGCAGAAGCTCGCCGGTGTCTTTTATTTGGTGGCCCTAGACAAAGATTTAAAGGATACGACACCTTTGACCTTGGATTCATGGGTATCTCGGTACCCACTAGCAAGACAGCGGGAGTTGCGTCTTGCTTACGAGAAGTTGCACGGCAGCATGCTTGTGCAGACAGCCCACACGAAGGTTCGAAACTTCATTAAAGTCGAGCCTATGGCCAAATGTTCTGACCCGCGAAACATATCGCCGCGGAATGATGCCACTCTCGCTACTTTAGGTCCTTACTTTCCAGCTATTGAGCACCGCGCCGCTGCCCTCCCGTTCCTTATTAAGGGTTGCGATATTCCTTCGCGTGCCGCTAAGATGTCGAGCCTGCTTGGGTGGCCCCACTATTATGAGATCGACTACTCCAGGTTTGACTTGTCCATAAGTGCTGAGGTCATATCTCAGTACGAGCATGCTTGGGTGTCCCTGGTCTACCCGCCCCTTATTCACCCCAGGTTCTGGCAGACACTTGTCGCCACACTCGTCACCTCAGGATTTAGTGAGTACGGTATTACCTACTCGCTGCCTGGGTCTCGGTGTAGTGGTGATCCTCATACGTCTGTCGGTAATGGCCTCCTCAACGCGTTTCTTACGTGGCTTGTCACATATGACAAGGACGCCACCTTCTTTTGTGAGGGTGATGACGGCATTATTGGTTGTTCCACACCCGTGGGTGGTGAAATTGAGATTATTCCTGATCTTGGCTTCATGCTCAAGATTGATCACTACCATCATGTCGATGATTGTTCGTTTCGTGGTATGTATCTGTTGGACTGTCGTGGTGCGTTGGGTATGTATTCCGATCCCCTGCGCACGCTGTCCAAAATACACGTTTGTTGCGCCGACGGTCTCTCAAACAATCTTATAGTCGCCAAGGCCCTCAGCATTTTGAATCTGAACCCGTCTACCCCTATTATCACTGCTTTCTGCCGCCACATATTAAATGTCGTTAGGTCCAGACTACTTAACCCGCGAAACCGCAACAAACTAGTGCTGGCCGTTCGTCGCGTCGCCCCCTGGATGGTTCACATTCCGTTTAAAGTCGTCCCCGACTATTGTGAACCCTGCCCTGAGATGCGGGCCGCCTTTGCCGCCCGCACCGGCATATCCCCTGCATTGCAGTTGCAGTATGAGGAATACTTGTTGGCTCTACCGTTCGTTCCCCGACGGTACGTCCTCTTGAAGCGTGACGTTGAGATTGACGGCTTAAGTACAGCCCTATTGGGAGATTTTAGGTCTGTTCTTTACGCG
>RDRP-KM886904.1 Lake Sinai virus strain VBP256 Orf1 gene, partial cds; and RNA-dependent RNA polymerase and capsid genes, complete cds
ATGATATCGAGCCTTGTTACTCGAGTTCTTCGCCCGGTACCCTCGCCTCATCCGCGTCTAGTGACTCCATTACGGCGTCAAGTGACATATTACTCGACAACCAATCCGACTCTGTTCTTGCCGACGCTGACGCCATCGAGTCGGAAGCGCGCCGAGGTGCTCGAGTATTGTCTAACAAAGGCAAAACAAGGCGCAAGTCCAATCGACCTCAGCGCAATAACACCTGTGCTAACGATGAACACAGTTTTCATCATCCCAAGAGAACCACTTACCCGCTGTGCCCCGACCCGACTGTCTCGTGCGGACCTCATTTCTTCATGTCAGTGTGTGAGCATGATGAGTCAATACCTACTCTCTTCCATGCACACGCGGTGGGAGGTGAGGATATCACCCATGTTGTTGATCCAGCTTTGGGAGCGGCTGTATCTAAACGGTTTAGTGCTTCGCAATTACGCCTCCTTGGCTGGTCTATCGACGGAATATTTAACACTTTATCTGGCGCCGCCACCTCATCGTTTGTCGAGTCAACGTTGTTGTCCTTATCACGATTTATGCGCGAAATACCGACAACTCAGCCCGTTACAGAAGCTCGCCGCAGTCTTTTATTCTGTGGTCCTCGAGAGAGAATTAAAGGATACGACACCTTTGACATTGGATTCATGGGTATCGCGGTACCCTCTGGCAAGACAAAAGGAGTTGAAGCTTGCCTACGAGAGGTTGAGGGGCAGCACGCTCGTGCAGACAGCCCATACGAAAGTCCGTAACTTCATTAAGGTCGAACCCATGTCGAAATGTTCAGACCCGCGTAACATCTCACCGCGTAATGATGCCACGTTGTCAACACTCGGACCGTATTTTTCGGCCATAGAGCATTCTGCCGCCAGCCTGCCCTTCCTGATTAAGGGTTGTGACATTCCCAACCGTTCACGTAAGATGTCCAATCTTCTCGGCTGGTCCAATTATTATGAAATTGATTATTCGCGTTTCGACTTGTCTATTAGCGCTGAGGTCCTGTCCCAGTTTGAGCATGCTTGGGTGTCGCTTGTTTACCCTCCTTCTGACCACCCTGTGTTTTGGCAGACCTTGGTCGCCACGCTCGTTACTTCCGGGTTCAGTGAGTATGGTATAACCTACACACTGCCCGGATCGCGGTGTGGTGGGGACCCTCATACCTCTGTGGGAAATGGTATGCTGAATGCGTTCCTAACATGGTTGGTCACATACGATAAGGATTGCGCGTACTATTGTGAGGGCGACGATGGCATTATAGGGTGCGCCGATCCCATTGGCGGCGAGATTGAAATAATTCCAGATCTGGGCTTTATGCTCAAAATTAATCGATACGATCACATTGATGATTGTTCATTCTGCGGGATGTACCTACTGGATGACGGCGGGCGTTTGCACATGTACTCCGACCCCATTCGCACATTGTCCAAGATACACGTTTGTTGCGCGGACGGTAAACCTAATAATTTAATAGTGGCTAAAGCTCTTAGTCTGCTCAATCTTAATCCGTCCACGCCAATCGTTACTGCCTTTTGTAGGCATATTTTGCGGGTTGTGAGTAGTAGACTCATGAATCCGCGTAACCGAAACAGACTTGCTGCGACAATTCGTCGTGTTGCTCCCTGGGCTGTTTATTTTCCATTCAGTTATGAGCCCGTGTATGGTCGGCCCACCTCAGCCATGCGAGCTGCTTTTGCTGTGCGTACCGGCGTGTCTCCCGCACTTCAACAGCGTTATGAGCGGTACTTGTTAAGTCTCAAGTACGTGCCTAAGGAGTACGTGTACCTCAAGCGTGATGTTGATCTTGACGGCCTAAATACTAGTTTGTTAGGTGAATTCAGGTCTGTTCTTTACGCG
>RDRP-KM886905.1 Lake Sinai virus strain exp10 Orf1 gene, partial cds; and RNA-dependent RNA polymerase and capsid genes, complete cds
ATGATATCGAGCCTTGTTACTCGAGTTCTTCGCCCGGTACCCTCGCCTCATCCGCGTCTAGTGACTCCATTACGGCGTCAAGTGACATATTACTCGACAACCAATCCGACTCTGTTCTTGCCGACGCTGACGCCATCGAGTCGGAAGCGCGCCGAGGTGCTCGAGTATTGTCTAACAAAGGCAAAACAAGGCGCAAGTCCAATCGACCTCAGCGCAATAACACCTGTGCTAACGATGAACACAGTTTTCATCATCCCAAGAGAACCACTTACCCGCTGTGCCCCGACCCGACTGTCTCGTGCGGACCTCATTTCTTCATGTCGGTGTGTGAGCATGATGAGTCAATACCTACTCTCTTCCATGCACACGCGGTGGGAGGTGAGGATATCACCCATGCTATTGAGCCAGACGTGGGAGCGGCTGTATCAAAACGCTTTAATGCTTCGCAATTACGCCTCCTTAGCTGGTCTATCGATGGAATATTTAACACTTTATCTCGCGCCGCCACCTCCTCATTCATCGAGTCGTCATTGTTGTCCTTATTACGATTTATGCAGCAAACACCAACAACTCAGCCCACTGCAGAAGCTCGCCGGTGTCTTTTATTCGGCGGTCCTAGACAGTCATTTAAGGGATACGACACCTTTGACCTTGGATTCATGGGTGTCGCGGTACCCTCAGACAAGACAAAAGGAATTGAGGCTTGCTTACGAGAGGTTGCACGGCAGCATGCTCGTGCAGACAGCCCACACGAAGGTCCGAAATTTCATTAAGGTCGAGCCGATGTCCAAGTGTTCCGATCCACGAAACATTTCTCCCCGCAATGACGCCACTCTTGCTACACTCGGACCGTACTTTTCCGCTATTGAGCATCGTGCATCATCACTCCCGTTCCTCATTAAAGGCTGTGATATTCCTGCCCGCTGCTTGAAGATGTCTAGTCTGTTGGGCTGGGCAAATTATTATGAGATCGATTACTCACGCTTTGATTTGTCCATCAGCGCTGAAGTGATATCTCAATACGAGCACTCCTGGGTTTCATTGGTTTATCCTCCACACTCTTATCCCGCATTTTGGCAAACTCTTGTCTCTACATTGGTGACGTCAGGGTTTAGTGAATATGGTATCACGTATTCTCTACCTGGGTCGCGTTGTAGCGGCGACCCCCACACTTCTGTGGGTAACGGTCTCCTTAACGCGTTCCTCACCTGGCTTGTTACCTATGATAAGGACTGCGCCTACTTTTGTGAGGGAGATGATGGTATTATTGGTTGTTCCGTCCCTATCGGGGACGAGCTTGAAATTATTCCGGACTTGGGCTTTATGTTGAAAATAGATCGTTATGACCATGTTAATGATTGCTCATTTTGCGGGATGTATCTTTTGGATTGTCGCGGTTCCTTGAGCATGTACTCGGACCCCATGCGCACATTATCTAAGATCCATGTTTGCTGTGCAGACGGATTGCCTAACAACCTCATTGTTGCCAAGGCATTGAGTGTCCTAAACCTTAATCCTTCGACACCCATAATCACTGCGTTTTGTCGCCACATTTTGAATGTTGTTGAGTCTAAGTTATTAAATCCGCGAAATCGTAACAGACTTGCTGTTGCCGTCAGAAGAGTGGCCCCTTGGATGGTTCATATTCCGTTCAGGTATGTACCTGAGTATCGTGAGCCCTGTCCCGACATGCGTGCGGCATTTGCCGCGCGTACTGGCATCTCTCCTGCTTTGCAGCGCCAGTATGAGGAGTACCTTTTGTCACTTCCGTTTGTGCCCAGTCGTTATGTATTGCTTAAGCGTGATGTTGAGCTCGACGGGTTGAGCACTTCTCTTCTGGGTGACTTCAGGTCTGTTCTTTACGCG
>RDRP-KX883223.1 Lake Sinai virus strain WHCC111282 hypothetical protein 1, hypothetical protein 2, hypothetical protein 3, and hypothetical protein 4 genes, complete cds
ATGATATCCAGCTTGGTAACCCGGGTGCTGCGGCCGGTTCCGTCTCCTCATCCACGTTTAGTGACAGCGCTTCGGCGTCAGACGACGTATTACTCGACCACGAATCCGGGTCTATTCTTGACGACTCTTTCTGTTCGAGCTCGCCGACGTACGGAAGTTCTGGAGTACTGTCTAACAAGGGCAAAGCAAGGCGCAAGCCCCATCGACCTACGAACCGTGACCCCGATCGTGACCAAGAGCACAACATTTGTCATCCCAAGAGAACCACTTACGCAGATTGCCCCGACCCAACTGCCTCGTGCGGACCTCATTTCTTCATGTCAGTGTGTGAGCGCGATGAGTCGGTGCCTACTCTCTTCCATGCACATGCGGTGGGAGGTGAAGATATCACCCACGTCGTTGAGCCTGACTTGGGAATCGCTATATCAGAACGCTTTAGTGCTTCGCAGCTACGCCTCCTCAGCTGGTCTATCGACGGAGTATTTAACACTTTATCTCGCGCCGCCACTTCCTCATTTGTCGAGTCGTCATTGTTGTCCTTATTACGATTTATGCAACAAGTACCTACAACTCAGCCCTCTGCAGAAGCTCGCCGGTGTCTTTTATTTGGTGGCCCTAGACAGAGATTTAAAGGATACGACACCTTTGACCTTGGATTCATGGGTATCTCGGTACCCACTAGCAAGACAGCGGGAGTTGCGTCTTGCTTACGAGAAGTTGCACGGCAGCATGCTTGTGCAGACAGCCCACACGAAGGTCCGAAACTTCATTAAGGTCGAACCGATGGCCAAATGTTCTGACCCACGAAACATATCGCCGCGAAATGATGCCACTCTCGCTACGTTGGGTCCTTACTTTTCTGCTATTGAACACCGTGCCTCTGCCCTCCCGTTTCTCATCAAGGGTTGCGATATTCCCTCGCGTGCCGTTAAGATGTCGAGCCTGCTTGGGTGGCCCCACTACTATGAGATTGACTACTCCCGGTTTGATTTGTCTATAAGTGCTGAGGTCATATCGCAATATGAACACGCTTGGGTGTCCTTGGTTTATCCGCCCCTTATCCATCCCAGATTCTGGCAGACACTTGTCGCCACACTTGTCACCTCAGGATTTAGTGAGTATGGTATCACCTACTCGCTGCCTGGGTCTCGGTGCAGTGGTGATCCTCATACGTCTGTCGGCAATGGCCTCCTCAACGCGTTTCTTACGTGGCTTGTTACGTATGACAAGGACGCCATTTTCTTTTGTGAGGGAGATGACGGAATTATTGGTTGTTCCACACCCATGGGTGGTGAGATCGAGATCATCCCCGACCTCGGCTTCATGCTTAAGATTGATCATTACCACCATGTCGACGACTGTTCGTTCTGCGGTATGTACCTGTTGGACTGCCGTGGTGCGTTGGGTATGTATTCCGACCCCTTGCGCACGTTGTCCAAGATACACGTTTGTTGTGCCGATGGTCTTTCCAACAACCTTATAGTAGCCAAGGCTCTTAGCATTTTAAATCTTAACCCGTCTACCCCTATTATCACTGCTTTTTGCCGTCACATACTGAATGTCGTTAGGTCTAGACTACTTAACCCGCGAAATCGTAACAAACTAGTATTGGCCGTTCGCCGCGTCGCCCCTTGGATGGTTCACATCCCGTTTAAAGTCGTCCCCAACTATTGCGAACCCTGTCCTGAGATGCGAGCCGCCTTTGCCGCTCGCACCGGTATATCTCCTGCATTGCAGTTGCAGTATGAGGAATACTTGTTGGCTCTACCGTTCGTTCCTCGACGGTATGCCCTTCTGAAGCGTGACGTCGAGATTGATGGCCTACGTACGGCCCTATTGGGCGATGTCAAGTCTGTTCTTTACGCG
>RDRP-KY354241.1 Lake Sinai Virus TO ORF1, RNA-dependent RNA polymerase, ORF3, and ORF4 genes, complete cds
ATGATATCGAGTCTTGTGACACGGGTGTTGCGTCCCGTTCCTCTTCCACACCCCTACCTGGTGACTCCTCTACGTCGGGATCAGTCTTACTACTCGACGACACTGCCGACCGAGTTCATGAGGATGACTCGTCCGCGAGATCGACGTCGTGTCGAGGTTCTCGATTACGTGTTAACAAGAGCCACTCAGGGCTCAAGCCCCGTCGATCTGCGGACCATAACTCCGGTAGTGACAACCAAATCGACGTTCCTCATCCCAAGAGAACCACTCACCCTTTGTGCCCCGACCCGACTGCCTCGTGCGGACCTCATTTCTTCATGTCAGTGTGTGAGTCAAATGAGTCAGTACCTACTCTCTTCCATGCACACTCGGTGGGAGGTGAAGATGTCACCCATGTCGTTGATCCAGCTTTGGGAGCGTCTATATCGCAACGGTTTAGCGCTTCGCAGTTACGCCTCCTTGGCTGGTCTATCGACGGAATTTTCAACACTCTATCTGGCGCCGCCACCTCGTCATTTGTCGAGTCGACGTTGTTGTGCTTATCACGATTTATGCGTGAAGTACCGCCAACTCAGCCCGTTACAGAAGCTCGCCGCAGTCTTTTATTCTGTCGCCCTCGAGAGAGATTTAAGGGATACGACACCTTTGACATTGGATTCATGGGTATCGCGGTACCCTCAGGCAAGACAAAGGGAATTAAGGCTTGCCTTCGCGAGGTTGCAAGGCAGCACTCTCGTGCAGACCTCCCAAACGAAGGTGCGCAATTTCATTAAGGTTGAGCCCATGGCCAAGTGTTCCGACCCACGAAATATTTCACCTCGAAGTGATGCTACCCTCTCGACCCTTGGCCCCTACTTTTCCGCCATCGAGCATAATGCCACTGGTTTACCTTTTCTAATTAAGGGGTGTGATATGGCGGCCCGAGCCGCCAAGATGCGTGACCTCTTGGGTTGGCCTCACTATTACGAGATCGACTATTCTCGTTTTGATTTGTCGATAAGTGCTGAGGTTATATCCCAGTTTGAGCACGCTTGGATCTCTTTGGTTTATGCCCCTGACATGCACCCACTGTTCTGGCAGACGCTGGTCGCCACGTTGGTTACTTCGGGATTTAGTGAGTATGGTATCACCTACACCCTCCCTGGATCACGTTGTAGTGGCGACCCTCATACGTCCGTCGGCAACGGCGTTCTTAATGCCTTTCTTACATGGCTTGTCACGTTTGATAAGAGTTGTTCTTATTATTGCGAAGGCGATGATGGGATTATTGGCTGTGCTCAGCCTATTTGCGATGAGATTGAGATCATACCGGACTTGGGCTTTATGCTCAAAATTGATCACTATGAGCACATCGACGATTGTTCGTTTTGTGGCATGTACTTGTTGGATGATTGTGGATCGCTCCGCATGTATTCTGACCCGGTGCGCACGCTGTCGAAGATACATGTGTGCTGCGCTGATGGTCTACCCAACAACCTAATTGTGGCCAAAGCGTTGAGCCTTCTCAATCTGAATCCTTGTACTCCTATTGTTACGGCCTTTTGTCGCCACATATTGCGCGTGGTGCGGTCCGTGTTGCTTAATCCGCGAAACCGTAACAGACTTGCTGCTGCTGTTAAGCGTGTTGCTCCGTGGGTGGTTTATTTCCCGTTTAGTTATGAACCGTTCTACTCTGAGCCAACTCCAGCGATGCGTGCTGCTTTCTCGGCGCGCACAGGTATATCTCCCGCTTTGCAGATATCCTACGAGCAGTATCTCCTCAATCTAAAATATGTTCCTTCCTCTTACCGTTATCTTAAACGCGACCTCGACATAGATGGTGTCCACACCGCGCTGTTGGGTGAGTTTAGGTCTGTTCTTTACGCG
>RDRP-KY354242.1 Lake Sinai Virus NE ORF1, RNA-dependent RNA polymerase, ORF3, and ORF4 genes, complete cds
ATGATCTCGAGTCTTGTCACTCGAGTTCTCCGCCCAGTACCATCACCTCATCCACGTTTGGTGACACCACTGAGACGTCGAGTGACTTATTACTCGACAACCAGTCCGACCTCGTTCATACCAACTCTGGCGCCGTCGAGTCGGAAGCGAGCCGAAGTACTCGAGTATTGCCTAACAAAGGCAAGACAAGGCGCAAGTCCAATAGACCTCAGCGAGATAACACCCGCACTCACGCTGAGCACAGTTTTCATCATCCCAAGAGAACCACTTACCCATTATGCCCCGACCCGACTGTCTCGTGCGGACCTCATTTCTTCATGTCGGTGTGTGAGCAGGATGAGTCAATACCTACTCTCTTCCATGCACACGCGGTGGGAGGTGAGGATATCACCCACGCTATTGAGCCAGACGTGGGAGAGGCTATATCAAAACGCTTTAATGCTTCGCAATTACGCCTCCTTAGCTGGTCTATCGACGGAATACTTAACACTTTATCTAGCGCCGCCACCTCCTCGTTCATCGAATCGTCGCTGCTGTCCTTATTACGATTTATGCAACAAGTACCAACAACTCAGCCCACTGCAGAAGCTCGCCGGTGTCTTTTATTCGGTGGTCCTAGACAGTCATTTAAAGGATACGACACCTTTGACCTTGGATTCATGGGTGTCGCGGTACCCTCAGACAAGACAAAAGGAATTGAGGCTTGCCTACGAGAAGTTGCACGGCAGCATGCTCGTGCAGACAGCCCACACGAAGGTTCGAAATTTCATTAAGGTTGAACCTATGGCTAAATGCTCTGATCCACGAAACATCTCACCTCGTAATGACGCTACTCTCGCCACGCTTGGCCCGTATTTTTCCGCAATCGAGCACCAAGCGTCTTCGTTGCCGTTCCTTATCAAGGGTTGTGACATACCTGCCCGCTGTCTGAAGATGTCTAGTTTGCTGGGCTGGGCCAATTATTATGAAATTGATTATTCGCGTTTCGATTTGTCTATCAGTGCCGAAGTTATATCTCAATATGAGCACTCGTGGGTTTCGTTGGTCTACCCACCTCTCTCTCATCCTACCTTTTGGCAAACCCTTGTTTCTACCTTGGTGACGTCAGGCTTTAGTGAGTATGGCATCACATACTCTCTTCCAGGGTCCCGCTGTAGCGGTGACCCCCACACTTCTGTGGGCAATGGTCTCCTAAACGCGTTTCTCACTTGGCTCGTCACCTACGACAAGGATTGCTCCTACTTCTGTGAGGGAGATGACGGTATCATCGGTTGTTCGGTGCCTATTGGAGATGAGCTCGAAATTATCCCTGACTTGGGCTTTATGTTGAAGATCGACCGCTACGACCATGTAAATGATTGCTCATTTTGTGGAATGTATCTACTCGATGGTTGTGGTTCATTGAACATGTACTCGGATCCTATGCGCACGCTTTCTAAAATTCATGTTTGTTGCGCTGATGGGTTACCCAACAACCTTATAGTTGCCAAGGCTTTGAGCGTCATGAACCTCAACCCCTCCACACCCATCATCACTGCGTTCTGTCGACATATTTTGAACGTTGTCGAGTCTAAGTTGCTTAACCCGCGAAATCGTAACAGACTCGCCGTTGCCGTTAGGAGAGTTGCCCCCTGGATGGTTCACATCCCATTTAAATACGTACCGGAGTATCATGAGCCTAGCCCTGAAATGCGTGCTGCTTTTGCTGCGCGCACTGGCATCTCCCCTGCTTTGCAGTGTCAATATGAAAGGTATCTCTTATCACTTCCATTTGTGCCCAGCCGCTATGTTCTTCTCAAGCGTGACATTGAGCTGGACGGATTGAGCACCTCTTTGCTAGGCGATTTTCGGTCTGTTCTTTACGCG
>RDRP-KY354243.1 Lake Sinai Virus SA1 ORF1, RNA-dependent RNA polymerase, and ORF4 genes, complete cds
ATGATATCCAGTCTGGTTACTCGAGTGCTGCGCCCTGTACCACTCCCTCACCCCTACTTAGTTACTCCTCTTCGGAGGGATCGAGCTTATTACTCGACGACGTCTCCGACCTCGTTCCTGAGTATGTTGTCCCCACGAGCACAACGTCGGACAGAGGTGCTGGAGTACGTCCTAACAAAAGCAAAGCAGGGCGCAAGTCCCGTCGATCTGCTAACCGTGACTCCATTACTGACAACGAAAACGACTTTCCTCATCCAAAGAGAACCACTTACAACCTCTGCCCCGACCCAACTGCCTCGTGCGGACCTCATTTCTTCATGTCTGTGTGTGAGCAGAATGAGTCGATACCTACTCTCTTCCATGCACACGCGGTGGGAGGTGAGGATATCACCCACGTTGTTGATCCAACTTTGGGAGAGACTATATCTAAACGGTTTAGTGCTTCGCAACTACGCCTCCTCGGCTGGTCTATCGACGGAATATTTAGCACTTTATCTGGCGCCGCCACCTCATCGTTTGTCGAGTCAACGTTGTTGTCCTTATCACGATTTATGCGCGAAATACCTACAACTCAGCCCGTTACAGAAGCTCGCCGCAGTCTTTTATTCTGTGGCCCTCGAGAAAGAATTAAAGGATACGACACCTTTGACATTGGATTCATGGGTATCGCGGTACCCTCTGGCAAGACAAAAGGAGTTGAGGCTTGCCTACGAGAGGTTGCGGGGCAGCACGCTCGTGCAGACAGCCCATACGAAAGTCCGTAACTTTATTAAGGTTGAACCCATGTCGAAATGCTCAGACCCGCGTAACATTTCACCCCGCAATGACGCCACGTTGTCAACACTTGGGCCATATTTCTCGGCTATAGAACATTCCGCCGCCAGTCTACCCTTCTTGATTAAGGGTTGTGATATTCCTAACCGTTCACGCAAGATGTCTAATCTTCTCGGCTGGTCCAATTATTATGAAATTGATTATTCGCGTTTCGACTTGTCTATTAGCGCAGAGGTCCTGTCCCAATTTGAGCACGCTTGGGTATCACTTGTTTATCCTCCTTCTGACCACCCTATGTTTTGGCAGACCCTGGTCGCCACGCTCGTTACTTCCGGGTTCAGCGAGTATGGCATAACCTACACGCTGCCTGGTTCACGGTGCAGTGGGGACCCTCATACCTCTGTAGGAAATGGTATGTTAAATGCGTTCCTAACATGGTTGGTCACATATGACAAGGATTGCGCGTTTTATTGCGAGGGTGATGATGGCATTATAGGGTGTGCTGATGCCATTGGTGGCGAGATAGAAATAATTCCGGATTTGGGCTTTATGCTCAAAATCGATCGATACGATCACATTGATGATTGTTCGTTTTGCGGGATGTACCTATTGGATGACGGTGGGCGTCTCCACATGTACTCCGACCCTATCCGCACGTTGTCCAAGATACATGTTTGTTGCGCAGACGGCAAACCTAACAACTTAATAGTGGCTAAAGCCCTTAGTTTGCTTAATCTCAATCCGTCCACGCCAATCGTTACTGCCTTCTGCAGGCATATTTTGCGGGTTGTGAGCAGTAGACTCATGAATCCACGTAACCGAAACAGACTTACTGCGACAATTCGTCGTGTTGCCCCCTGGGTTGTTTATTTTCCATTCAGTTATGAGCCCGTGCATAGTCAGCCGACTCCTGCCATGCGAGCCGCTTTTGCTGTGCGTACTGGCGTGTCTCCCGCACTCCAGCAGCGTTATGAGCGGTACTTGTTAAGTCTCAAGTACGTGCCTAAGGAGTACGTGTACCTCAAGCGTGACGTTGATCTCGACGGGATAAATACTGGTTTGCTGGGTGAGTTCAAGTCTGTTCTTTACGCG
>RDRP-KY354244.1 Lake Sinai Virus SA2 ORF1, RNA-dependent RNA polymerase, ORF3, and ORF4 genes, complete cds
ATGGTGTCGAGTCTGGTGACGCGAGTTCTTCGTCCCGTTCCACAACCCCACCCACATCTGGTTCATCCTTTTCCGAGGCCAGTCAATTATTACTCAACTGCGAATCCTACTCAGACTCTAGGGACTCTGTCGCGACGAGTGCGCCGTCGGACCGAGGTTCTGGACTTCAAGTTAACTCGCGCAAAGCAGGGCGCAAGTCCCGTCGACTTGGCGGCGATAACACCAACCCTGACCACGTCGACAGTGTTTTTGATCCCAAGAGAACCACTCATGACGCCTGCCCTGACCCGACCGCCTCTTGCGGCCCTCATTTCTTCATGTCGGTGTGTGACGATGATGAGTCAATACCTACACTCTTTCATGCGCACACCGACGATGGTCAAGATATCACCTTCGCTGTTGACGACAGCATGGGAAAGACTATATCAAAGCGCTACTCAGCTTCGCAACTACGCTTGCTTAGCTGGGCTGTCGACGGCGTATTCAACGTTATATCTCGCTCCGCCAGTCGGCGTTTCGTCGAGGAGTCATTGTTGTCGTTACTACGATTCTTGCTGGAAGTACCAGCGCCTCAGTCATGTGCAGAGACTCGCCGCTGTCTTTTATTTGGCAGTCCTAGACAGCGATTTAGCGGGTACGACACCTTTGACATTGGATTCATGGGTATCGCGGTACCCCACGGCAAGACAAAGGGAGTTGAGGCTTGCCTTCGAGAGGTTGCGCGGCAGCACGCACGTGCAGACTGCCCAAACTAAGGTAAGGAACTTCATAAAGGTTGAGCCCATGGCCAAGTGTTCCGATCCTCGCAATATATCCCCTCGCAATGATTCAACTCTTGTCACGCTTGGTCCTTATTTCTCAGCCATTGAACACCGTGCTGTATCACTCCCCTTCTTAATTAAGGGATGCGACATTCCTTCTAGGGCCAAGCGCATGCGTGACCTTCTTGGCTGGCCCCACTACTACGAGATTGATTACTCACGCTTTGACCTCTCTATAAGCGTTGAGTTGCTATCTCAGTTTGAGCATTCCTGGATAGCACTCGTATACCCCCCCGACGTGCATCCTCTGTTTTGGCAGACCCTCGTCGCCACTCTGACCACCTCCGGGTTTAGTGAGTATGGTATCACATACTCACTCGCCGGCTCCAGGTGTAGCGGCGACCCCCACACGTCAATTGGTAATGGATTGCTCAATGCTTTTCTGACATGGCTCATCACTCATGATAAGGACAGCGTGTTCTATTGTGAGGGCGACGATGGCATTATCGCTTCCCGTACGCCCATCCTCGATGAAATAGAAATCATCCCAGATTTGGGATTCATGCTCAAGATCGATCATTACGACCACGTTAACGACTGTTCCTTTTGTGGTATGTTTCTTTACGAAGACCGCGCTGATCTTGGTATGTACTCTGACCCCATACGCACGCTGTCCAAGATACACGCTTGCTGCGCTGACGGCAAGTCTAGTAATCTTATTGTCGCCAAAGCGTTGAGTCTTCTCAACCTCAACCCCGCCACACCTATCATCACTGCCTTTTGCCAGCACATTCTGAGGGTCGTCCCCTCCGTCTTGTTAAACCCGCGTAATCGTAACAGACTACTTGCCACGGTTAAGCGCGTCGCGCCCTGGACTCACCACTTGCGCGTCCAATGTGACGTCACCTGCTCTGAACCATCCCCAACGATCCGTGCTGCCTTTGCGCTGCGGACCGGCATTAGCCCCGCCCTGCAGGTGCAGTACGAGGCTTACTTGGCGTCTCTGCCTTACGTGCCTTCTAAATACGCCTATTTGAAGAGAGATCTAGAGTTGGACGGCATCGGAGCGTCATTGATGGGCCGCCCTTTGTCTGTTCTTTACGCG
>RDRP-KY465697.1 Lake Sinai virus 1 strain WA1 ORF1, RNA-dependant RNA polymerase, and capsid protein genes, complete cds
ATGATATCCAGCCTCGTGACCCGAGTCCTCCGCCCAGTTCCGTCCCCTCACTCTCGTCTGGTGACTCCATTGAAGCGTCAGACCACTTATTATTCGACAACCGATCCAGACCAGCTTCTGTCGACTCTCGCTCCACGAACACGCAAGCGAGCCGAAGTTCTGGAATATTGTCTAACAAAGGCAAAACAAGGCGCAAGTCCCATAGATCTTCTCACGATAACTCCGATGCTGACCACGGCCACAGTGTTCGTCATCCCAAGAGAACCACTCACCCTTTGTGCCCCGACCCGACTGCCTCGTGCGGTCCTCATTTCTTCATGTCAGTGTGTGAGTCAAATGAGTCATTACCTACTCTCTTCCATGCACACTCGGTGGGAGGTGAAGATATCACCCACGACATTGAGCCAAGTGTGGGATCGACTATATCAAAACGCTTTAGTGCTGCGCAGTTACGCCTCCTTAGCTGGTCTATCGACGGAATATTTAACACTTTATCTCGCGCCGCCACCTCGTCGTTTGTCGAGTCATCGTTGCTGTCCTTATCACGATTTATGCAGCAAGCACCTCCAACTAAGTCCATTGCAGAAACTCGCCGGTGTCTTCTATTTGGTGGCCCTAGACAGAGATTTAAGGGATACGACACCTTTGACCTTGGATTCATGGGTATTGCGGTACCCGCTGACAAGACAGCGGGAGTTGCGTCTTGCTTACGAGAAGTTGCACGGCAGCATGCTAGTGCAGACGCCCCACACGAAGGTGCGTAATTTTATAAAGGTTGAGCCCATGGCTAAGTGCTCAGATCCGCGGAATATATCGCCTCGTAACGACGCCACCCTTGCAACACTGGGGCCATACTTTTCCGCGATTGAGCATCGTGCTTCGTCTCTTCCTTTCCTCGTTAAGGGCTGTGACATCCCGGCCCGTTCTTCAAAGATGTCTAGTCTGTTGGGCTGGCCTGACTATTATGAGATCGATTACTCCCGGTTCGATTTGTCTATTAGTGCTGAGGTAATTTCACAGTACGAGCATGCCTGGGTCTCTCTTGTTTATCCTCCTCTCAATCACCCTGGCTTTTGGCAGACTCTCGTTTCGACACTCATTACCTCGGGCTTTAGTGAGTACGGTATTACCTATTCTCTGCCAGGGTCACGTTGTAGCGGCGATCCACACACGTCCGTTGGTAACGGTTTGTTGAACGGGTTCTTGACCTGGCTCGTTACTTTCGACAAGGACTGTTCTTATTTCTGTGAGGGCGATGACGGCATTATCGGTTGTTCTCCACCTATCGGTGATGAGATCGAGATTATCCCTGATTTAGGATTCATGCTGAAGATAGATCACTATCACCACATTAATGACTGTTCCTTTTGCGGCATGTACCTCTTGGATGATTCTGGCACTCTTAGTATGTATTCCGACCCATTGCGTACTCTTTCCAAGATCCATGTCTGTTGTGCTGATGGTCTGCCCAACAATTTGATTGTGGCCAAGGCACTTAGCGTTCTTAACCTCAATCCCGCCACCCCAATTATCACCGCATTTTGTCGTCATATCCTGCGTGTTGTTCATTCTAAATTACTCAACCCGCGAAATCGCAACAGACTCACTGCTGCTGTAAAGCGCGTCTCGCCCATCATGGCTTACATGCCTTTCCAGACCGCTCCTGTGTACCGTGAGCCCAGTCCCGAGATGCGCGCTGCGTTTGCTGCGCGTACCGGCATATCCCCTGCTTTGCAATGTCAGTATGAACAGTATCTGCTCTCTTTATTGTTTGTTCCGTCGCGTTATGCCTTACTCAAGCGAGATATTGAGCTCGACGGTCTACAGACCACCCTTCTTGGCGACTTCAGGTCTGTTCTTTACGCG
>RDRP-KY465698.1 Lake Sinai virus 1 strain WA2 ORF1, RNA-dependant RNA polymerase, and capsid protein genes, complete cds
ATGATATCCAGCCTGGTGACCCGAGTCCTCCGCCCAGTTCCGTCCCCTCACTCTCGTCTGGTGACTCCATTGAAGCGTCAGACCACTTATTATTCGACAACCGATCCAGACCAGCTTCTGTCGACTCTCGCTCCACGAACACGCAAGCGAGCCGAAGTTCTGGAATATTGTCTAACAAGGGAAAAGCAGGGCGCAAGTCCCATAGATCTTCTCACGATAACTCCGATGCTGACCACGGCCACAGTGTTCGTCATCCCAAGAGAACCACTCACCCTTTGTGCCCCGACCCGACTGCCTCGTGCGGTCCTCATTTCTTCATGTCAGTGTGTGAGTCAAATGAGTCAGTACCTACTCTCTTCCATGCACACTCGGTGGGAGGTGAAGATATCACCCACATCATTGAGCCAAGTGTGGGATCGACTATATCAAAACGCTTTAGTGCTGCGCAGTTACGCCTCCTTAGCTGGTCTATCGACGGAATATTTAACACTTTATCTCGCGCCGCCACCTCGTCGTTTGTCGAGTCATCGTTGCTGTCCTTATCACGATTTATGCAGCAAGCACCTCCAACTAAGTCCATTGCAGAAACTCGCCGGTGTCTTCTATTTGGTGGCCCTAGACAGAGATTTAAGGGATACGACACCTTTGACCTTGGATTCATGGGTATCGCGGTACCCGCTGACAAGACAGCGGGAGTTGCGTCTTGCTTACGAGAAGTTGCACGGCAGCATGCTAGTGCAGACGCCCCACACGAAGGTTCGAAACTTTATTAAGGTCGAACCCATGGCGAAGTGCTCAGACCCGCGGAATATATCGCCTCGCAATGACGCCACCCTTGCAACACTGGGACCATATTTTTCCGCGATTGAGCATCGTGCTTCGTCTCTTCCTTTCCTCGTTAAGGGCTGTGACATCCCGGCCCGTTCTTCAAAGATGTCTAGTCTGTTGGGCTGGCCTGACTATTATGAGATCGATTACTCCCGGTTCGATTTGTCTATTAGTGCTGAGGTAATTTCGCAGTACGAGCATGCCTGGGTCTCTCTTGTTTATCCTCCTCTCAATCACCCTGGCTTTTGGCAGACTCTCGTTTCGACACTCATTACCTCGGGCTTTAGTGAGTACGGCATTACTTATTCTTTGCCTGGGTCACGCTGTAGCGGTGACCCACATACGTCCGTTGGTAATGGTTTGCTGAACGGGTTCTTGACCTGGCTCGTTACTTTCGACAAGGACTGTTCTTATTTCTGTGAGGGCGATGACGGCATTATCGGTTGTTCTCCACCTATCGGTGATGAGATCGAGATTATCCCTGATTTAGGATTTATGCTAAAGATAGATCATTACCATCACATTAATGACTGTTCTTTTTGCGGCATGTATCCCTTGGATGATTCTGGCACTCTTAGTATGTATTCTGACCCATTGCGCACTCTTTCCAAGATCCATGTGTGTTGCGCTGATGGGCTTCCCAATAACCTTATTGTCGCCAAGGCTCTTAGTGTTCTGAACCTCAATCCCGCCACCCCAATTATCACCGCATTTTGTCGTCATATCCTGCGTGTTGTTCATTCTAAATTACTCAACCCGCGAAATCGCAACAGACTCACTGCTGCTGTAAAGCGCGTCTCGCCCATCATGGCTTACATGCCTTTCCAGACCGCTCCTGTGTACCGTGAGCCCAGTCCCGAGACGCGCGCCGCGTTTGCTGCGCGTACCGGCATATCCCCTGCTTTGCAATGTCAGTATGAACAGTATCTGCTCTCTTTATTGTTTGTTCCGTCGCGTTATGCCTTACTCAAGCGAGATATTGAGCTCGACGGTCTACAGACCACCCTTCTTGGCGACTTCAGGTCTGTTCTTTACGCG
>RDRP-KY465699.1 Lake Sinai virus 1 strain VN1 ORF1, RNA-dependant RNA polymerase, and capsid protein genes, complete cds
ATGATTTCAAGCTTGGTGACCCGAGTCCTTCGCCCAGTTCCGTCCCCTCACTCTCGTCTGGTGACTCCATTGAAGCGTCAGACCACTTATTATTCGACAACCGATCCAGACCAGCTTCTGTCGACTCTCGCTCCACGAACACGCAAGCGAGCCGAAGTTCTGGAATATTGTCTAACAAAAGCAAAACAAGGCGCAAGTCCCATAGACCTTCGCACGATAACTCCGATACTGACCACGGCCACAGTGTTTGTCATCCCAAGAGAACCACTTACCCATTGTGCCCCGACCCGACTGCCTCGTGCGGACCTCATTTCTTCATGTCAGTGTGTGAGCATGATGAGTCAATACCTACGGTGTTCCATGCACACTCGGTGGGAGGTCAAGATATCACCCACGACATTGATTCGGGTTTGGGATCAACTATATCAAAACGCTTTAGTGCTTCGCAGTTACGCCTCCTTAGCTGGTCTGTCGACGGAATATTTAACACTTTATCTCGCGCCGCCACCTCGTCGTTTGTCGAGTCATCGTTGCTGTCCTTATTACGATTTATGCAACAAGTACCTGCAGTTGAGTCCTCTGCAGAAACTCGCCGGTGTCTTTTATTTGGTGGCCCTAGACAGAGATTTAAGGGATACGATACCTTTGACCTTGGATTCATGGGTATCGCGGTACCCGCTGACAAGACAGCGGGAGTTGCGTCTTGCTTACGAGAGGTTGCACGGCAGCATGCTCGTGCAGACGGCCCACACGAAGGTGCGTAATTTTATAAAGGTTGAGCCCATGGCTAAGTGCTCAGATCCGCGGAATATATCGCCTCGTAACGACGCCACCCTTGCAACACTGGGGCCATACTTTTCCGCGATTGAGCATCGTGCTTCGTCCCTTCCTTTTCTCGTTAAGGGCTGTGACATCCCGGCCCGTTCTTCGAAGATGTCTAGTCTGTTGGGCTGGCCTGACTATTATGAGATCGATTACTCCCGGTTCGACTTGTCTATTAGTGCTGAGGTTATTTCACAGTACGAGCATGCCTGGGTCTCTCTTGTTTATCCTCCTCTCAATCACCCTGGCTTCTGGCAGACTCTCGTTTCGACACTCATTACCTCGGGCTTTAGTGAGTACGGTATTACCTATTCTCTGCCTGGGTCACGTTGCAGCGGCGATCCACACACGTCCGTTGGTAATGGTTTGTTGAACGGGTTCTTGACCTGGCTCGTTACTTTCGACAAGGACTGTTCTTATTTCTGTGAGGGCGATGACGGCATTATCGGTTGTTCTCCACCTATCGGTGATGAGATCGAGATTATCCCTGATTTAGGATTTATGCTAAAGATAGATCATTACCACCACATTAATGACTGTTCTTTTTGTGGTATGTATCTCTTGGATGATTGTGGCACTCTTAGTATGTATTCCGACCCATTGCGTACTCTTTCCAAGATCCATGTCTGCTGTGCTGATGGTCTGCCCAACAATTTGATTGTGGCCAAGGCACTTAGCGTTCTTAACCTCAATCCCGCCACCCCAATTATCACCGCATTTTGTCGTCATATCCTGCGTGTTGTTCATTCTAAATTACTCAACCCGCGAAATCGTAACAGACTCACTGCTGCTGTAAAGCGGGTCTCGCCCATTATGGCTTACATGCCTTTCCAGACCGCTCCTGTGTACCGTGAGCCCAGTCCCGAGATGCGCGCTGCGTTTGCTGCGCGTACCGGCATATCCCCTGCTTTGCAGTGTCAGTATGAGCAGTATCTGCTCTCTTTATTGTTTGTTCCGTCGCGTTATGCCTTACTCAAGCGAGACATTGAGCTCGACGGTCTACAGACCACCCTTCTTGGCGACTTCAGGTCTGTTCTTTACGCG
>RDRP-KY465700.1 Lake Sinai virus 1 strain VN2 ORF1, RNA-dependant RNA polymerase, and capsid protein genes, complete cds
ATGATTTCAAGCTTGGTGACCCGAGTCCTTCGCCCAGTTCCGTCCCCTCACTCTCGTCTGGTGACTCCATTGAAGCGTCAGACCACTTATTATTCGACAACCGATCCAGACCAGCTTCTGTCGACTCTCGCTCCACGAACACGCAAGCGAGCCGAAGTTCTGGAATATTGTCTAACAAGGGCAAAGCAAGGCGCAAGTCCCATAGATCTTCGCACGATAACTCCGATGCTGACCACGGCCACAGTGTTTGTCATCCCAAGAGAACCACTTACCCATTGTGCCCCGACCCGACTGCCTCGTGCGGACCTCATTTCTTCATGTCAGTGTGTGAGCATGATGAGTCAACACCTACGGTGTTCCATGCACACTCGGTGGGAGGTCAAGATATCACCCACGACATTGATTCGGGTTTGGGAGCAATTATATCAAAACGCTTTAGTGCTTCGCAGTTACGCCTCCTTAGCTGGTCTGTCGACGGAATATTTAACACTTTATCTCGCGCCGCCACCTCGTCGTTTGTCGAATCATCGTTGTTGTCCTTGTTACGATTTATGCAACAAGTACCTGCAGTTGAGTCCTCTGCAGAAACTCGCCGGTGTCTTTTATTTGGTGGCCCTAGACAGAGATTTAAGGGATACGACACCTTTGACCTTGGATTCATGGGTATCGCGGTACCCGCTGACAAGACAAAGGGAATTGAGGCTTGCTTACGAGAGGTTGCACGGCAGCATGCTCGTGCAGACGGCCCACACGAAGGTGCGTAATTTTATAAAGGTTGAGCCCATGGCTAAGTGCTCAGATCCGCGGAATATATCGCCTCGTAACGACGCCACCCTTGCAACACTGGGGCCATACTTTTCCGCGATTGAGCATCGTGCTTCGTCCCTTCCTTTTCTCGTTAAGGGCTGTGACATCCCGGCCCGTTCCTCGAAGATGTCTAGTCTGTTGGGCTGGCCTGACTATTATGAGATCGATTACTCCCGATTCGACTTGTCTATTAGTGCTGAGGTTATTTCACAGTACGAGCATGCCTGGGTCTCTCTTGTTTATCCTCCTCTCAATCACCCTGGCTTTTGGCAGACTCTCGTTTCGACACTCATTACCTCGGGCTTTAGTGAGTACGGTATTACCTATTCTCTGCCTGGGTCACGTTGCAGCGGCGATCCACATACGTCCGTTGGTAATGGTTTGTTGAACGGGTTCTTGACCTGGCTCGTTACTTTCGACAAGGACTGTTCTTATTTCTGTGAGGGCGATGACGGCATTATCGGTTGTTCTCCACCTATCGGTGATGAGATCGAGATTATCCCTGATTTAGGATTCATGCTAAAGATAGATCATTACCGCCACATTAATGACTGTTCTTTTTGCGGTATGTACCTTTTGGATGATTCTGGCACTCTTGGTATGTATTCTGACCCATTGCGCACTCTTTCCAAGATCCATGTCTGTTGTGCTGATGGTCTGCCCAACAATTTGATTGTGGCCAAGGCACTTAGCGTTCTTAACCTCAATCCCGCCACCCCAATTATCACCGCATTTTGTCGTCATATCCTGCGTGTTGTTCATTCTAAATTGCTCAACCCGCGAAATCGTAACAGACTCACTGCTGCTGTAAAGCGGGTCTCGCCTATTATGGCTTACATGCCTTTCCAGACCGCTCCTGTGTACCGTGAGCCCAGTCCCGAGATGCGCGCCGCGTTTGCTGCGCGTACCGGCATATCCCCTGCTTTGCAATGTCAGTATGAGCAGTATCTGCTCTCTTTATTGTTTGTTCCGTCGCGTTATGCCTTACTCAAGCGAGACATTGAGCTCGACGGTCTACAGACCACCCTTCTTGGCGACTTCAGGTCTGTTCTTTACGCG
>RDRP-KY465701.1 Lake Sinai virus 1 strain VN3 ORF1, RNA-dependant RNA polymerase, and capsid protein genes, complete cds
ATGATCTCAAGCTTGGTGACCCGAGTCCTCCGCCCAGTTCCGTCCCCTCACTCTCGTCTGGTGACTCCATTGAAGCGTCAGACCACTTATTACTCGACAACCGATCCAGACCAGCTTCTGTCGACTCTCGCTCCACGAACACGCAAGCGAGCCGAAGTTCTGGAATATTGTCTAACAAAAGCAAAGCAAGGCGCAAGTCCCATAGATCTTCGCACGATAACTCCGATGCTGACCACGGCCACAGTGTTTGTCATCCCAAGAGAACCACTTACCCATTGTGCCCCGACCCGACTGCCTCGTGCGGACCTCATTTCTTCATGTCAGTGTGTGAGTCAAATGAGTCAATACCTACTCTCTTCCATGCACACTCGGTGGGAGGTCAAGATATCACCCACGACATTGATTCGGGTTTGGGAGCAATTATATCAAAACGCTTTAGTGCTTCGCAGTTACGCCTCCTTAGCTGGTCTGTCGACGGAATATTTAACACTTTATCTCGCGCCGCCACCTCGTCGTTTGTCGAGTCATCGTTGTTGTCCTTATTACGATTTATGCAACAAGTACCTGCAGTTGAGTCCTCTGCAGAAACTCGCCGGTGTCTTTTATTTGGTGGCCCTAGAGAAAGATTTAAGGGATACGACACCTTTGACCTTGGATTCATGGGTGTCGCGGTACCCGCTGACAAGACAAAGGGAATTGAGGCTTGCTTACGAGAGGTTGCACGGCAGCATGCTCGTGCAGACGGCCCACACGAAGGTGCGTAATTTTATAAAGGTTGAGCCCATGGCTAAGTGCTCAGATCCGCGGAATATATCGCCTCGCAACGACGCCACCCTTGCAACACTGGGGCCATACTTTTCCGCGATTGAGCATCGTGCTTCGTCTCTTCCCTTTCTCGTTAAGGGCTGTGACATCCCGGCCCGTTCTTCGAAGATGTCAAGTCTGTTGGGCTGGCCTGACTATTATGAGATCGATTACTCCCGGTTCGACTTATCTATTAGTGCTGAGGTTATTTCACAGTACGAGCATGCCTGGGTCTCTCTTGTTTATCCTCCTCTCAATCACCCTGGCTTTTGGCAGACTCTCGTCTCGACACTCATTACCTCGGGCTTTAGTGAGTACGGTATTACATATTCTCTGCCTGGCTCACGTTGCAGCGGCGATCCACACACGTCCGTTGGTAATGGTTTGTTGAACGGGTTCTTGACCTGGCTCGTTACTTTCGATAAGGACTGTTCTTATTTCTGTGAGGGCGATGACGGCATTATCGGTTGTTCTCCACCTATCGGTGATGAGATCGAGATTATCCCTGATTTAGGATTTATGCTAAAGATAGATCATTACCATCACATTAATGACTGTTCTTTTTGCGGTATGTATCTTTTGGATGATTCTGGCACTCTTAGTATGTATTCTGACCCGTTGCGTACTCTTTCCAAGATCCATGTCTGCTGTGCTGATGGTCTACCCAACAATTTGATTGTGGCCAAGGCACTTAGCGTTCTTAACCTCAATCCCGCCACCCCAATTATTACCGCATTCTGTCGTCATATCCTGCGTGTTGTTCATTCTAAATTACTCAACCCGCGAAATCGTAACAGACTAACTGCTGCCGTAAAGCGGGTCTCGCCCATTATGGCTTACATGCCTTTCCAGACCGCTCCTGTGTACCGTGAGCCCAGTCCCGAGATGCGCGCTGCGTTTGCTGCGCGTACCGGCATATCCCCTGCTTTGCAATGTCAGTATGAGCAGTATCTGCTCTCTTTATTGTTCGTTCCGTCGCGTTATGCCTTACTCAAGCGAGACATTGAGCTCGACGGTCTACAGACCACCCTTCTTGGCGACTTCAGGTCTGTTCTTTACGCG
>RDRP-KY465702.1 Lake Sinai virus 1 strain QLD ORF1, RNA-dependant RNA polymerase, and capsid protein genes, complete cds
ATGATTTCAAGCTTGGTGACCCGAGTCCTCCGCCCAGTTCCGTCCCCTCACTCTCGTCTGGTGACTCCATTGAAGCGTCAAACCACTTATTATTCGACAACCGATCCAGACCAGCTTCTGTCGACTCTCGCTCCACGAACACGCAAGCGAGCCGAAGTTCTGGAATATTGTCTAACAAAGGCAAAACAAGGCGCAAGTCCCATAGACCTTCGCACGATAACTCCGATACTGACCACGGCCACAGTGTTTGTCATCCCAAGAGAACCACTTACCCATTGTGCCCCGACCCGACTGCCTCGTGCGGACCTCATTTCTTCATGTCAGTGTGTGAGCATGATGAGTCAACACCTACGGTGTTCCATGCACACTCGGTGGGAGGTCAAGATATCACCCACGACATTGATTCGGGTTTGGGAGCAATTATATCAAAACGCTTTAGTGCTTCGCAGTTACGCCTCCTTAGCTGGTCTATCGACGGAATATTCAACACTTTATCTCGCGCCGCCACCTCGTCGTTTGTCGAATCGTCGTTGTTGTCCTTATTACGATTTATGCAACAAGTACCTCCAGCTAAGTCCGCTGCAGAAACTCGCCGGTGTCTTTTATTTGGTGGCCCTAGACAGAGATTTAAGGGATACGACACCTTTGACCTTGGATTCATGGGTGTCGCGGTACCCGCTGACAAGACAAAGGGAATTGAGGCTTGCTTACGAGAGGTTGCACGGCAGCATGCTCGTGCAGACGGCCCACACGAAGGTGCGTAATTTTATAAAGGTTGAGCCCATGGCTAAGTGCTCAGATCCGCGGAATATATCGCCTCGTAACGACGCCACCCTTGCAACACTGGGACCATACTTTTCCGCGATTGAGCATCGTGCTTCGTCCCTTCCTTTTCTCGTTAAGGGCTGTGACATCCCGGCCCGTTCTTCGAAGATGTCTAGTCTGTTGGGCTGGCCTGACTATTATGAGATCGATTACTCCCGGTTCGACTTGTCTATTAGTGCTGAGGTTATTTCACAGTACGAGCATGCCTGGGTCTCTCTTGTTTATCCTCCTCTCAATCACCCTGGCTTCTGGCAGACTCTCGTTTCGACACTCATTACCTCGGGCTTTAGTGAGTACGGTATTACCTATTCTCTGCCTGGGTCACGTTGCAGCGGCGATCCACACACGTCCGTTGGTAATGGTTTGTTGAACGGGTTCTTGACCTGGCTCGTTACTTTCGACAAGGACTGTTCTTATTTCTGTGAGGGCGATGACGGCATTATCGGTTGTTCTCCACCTATCGGTGATGAGATCGAGATTATCCCTGATTTAGGATTTATGCTAAAGATAGATCATTACCATCACATTAATGACTGTTCTTTTTGCGGTATGTATCTTTTGGATGATTTTGGTACCCTTGGTATGTATTCTGACCCATTGCGCACTCTTTCCAAGATCCATGTCTGTTGTGCTGATGGTCTGCCCAACAACTTGATTGTGGCCAAGGCACTCAGCGTTCTTAACCTCAATCCCGCCACCCCAATTATCACCGCATTTTGTCGTCATATCCTGCGTGTTGTTCATTCTAAATTGCTCAACCCGCGAAATCGTAACAGACTCACTGCTGCTGTAAAGCGCGTCTCGCCCATTATGGCTTACATGCCTTTCCAGACCGCTCCTGTGTACCGTGAGCCCAGTCCCGAGATGCGCGCTGCGTTTGCTGCGCGTACCGGCATATCCCCTGCTTTGCAATGTCAGTATGAGCAGTATCTGCTCTCTTTATTGTTTGTTCCGTCGCGTTATGCCTTACTCAAGCGAGACATTGAGCTCGACGGTCTACAGACCACCCTTCTTGGCGACTTCAGGTCTGTTCTTTACGCG
>RDRP-KY465703.1 Lake Sinai virus 1 strain SA ORF1, RNA-dependant RNA polymerase, and capsid protein genes, complete cds
ATGATTTCAAGCTTGGTGACCCGAGTCCTCCGCCCAGTTCCGTCCCCTCACTCTCGTCTGGTGACTCCATTGAAGCGTCAGACCACTTATTATTCGACAACCGATCCAGACCAGCTTCTGTCGACTCTCGCTCCACGAACACGCAAGCGAGCCGAAGTTCTGGAATATTGTCTAACAAAGGCAAAACAAGGCGCAAGTCCCATAGACCTTCGCACGATAACTCCGATACTGACCACGGCCACAGTGTTTGTCATCCCAAGAGAACCACTTACCCATTGTGCCCCGACCCGACTGCCTCGTGCGGACCTCATTTCTTCATGTCGGTGTGTGAGCATGATGAGTCAACACCTACGGTGTTCCATGCACACTCGGTGGGAGGTCAAGATATCACCCACGACATTGATTCGGGTTTGGGAGCAATTATATCAAAACGCTTTAGTGCTTCGCAGTTACGCCTCCTTAGCTGGTCTATCGACGGAATATTCAACACTTTATCTCGCGCCGCCACCTCATCGTTTGTCGAATCGTCGTTGTTGTCCTTGTTACGATTTATGCAACAAGTACCTGCAGTTGAGTCCTCTGCAGAAACTCGCCGGTGTCTTTTATTTGGTGGCCCTAGAGAAAGATTTAAGGGATACGACACCTTTGACCTTGGATTCATGGGTGTCGCGGTACCCTCTGACAAGACAAAGGGAATTGAGGCTTGCTTACGAGAGGTTGCACGGCAGCATGCTCGTGCAGACGGCCCACACGAAGGTGCGTAATTTTATAAAGGTTGAGCCCATGGCTAAGTGCTCAGATCCGCGGAATATATCACCTCGTAACGACGCCACCCTTGCAACGCTGGGGCCATACTTTTCTGCGATTGAGCATCGTGCTTCGTCTCTTCCTTTTCTCGTTAAGGGCTGTGACATCCCGGCCCGTTCTTCGAAGATGTCTAGTCTGTTGGGCTGGCCTGACTATTATGAGATCGATTACTCCCGGTTCGATTTGTCTATTAGTGCTGAGGTAATTTCACAGTACGAGCATGCCTGGGTCTCTCTTGTTTATCCTCCTCTCAATCACCCTGGCTTTTGGCAGACTCTCGTTTCGACACTCATTACCTCGGGCTTTAGTGAGTACGGTATTACCTATTCTCTGCCAGGGTCACGTTGCAGCGGCGATCCACACACGTCCGTTGGTAACGGTTTGTTGAACGGGTTCTTGACCTGGCTCGTTACTTTCGACAAGGACTGTTCTTATTTCTGTGAGGGCGATGACGGCATTATCGGTTGTTCTCCACCTATCGGTGATGAGATCGAGATTATCCCTGATTTAGGATTTATGCTAAAGATAGATCATTACCATCACATTAATGACTGTTCCTTTTGTGGCATGTATCTCTTGGATGATTGTGGCACTCTTAGTATGTATTCCGACCCATTGCGTACTCTTTCCAAGATCCATGTCTGTTGTGCTGATGGTCTGCCCAACAATTTGATTGTGGCCAAGGCACTTAGCGTTCTTAACCTCAATCCCGCCACCCCAATTATCACCGCATTTTGTCGTCATATCCTGCGTGTTGTTCATTCTAAATTACTCAACCCGCGAAATCGCAACAGACTCACTGCTGCTGTAAAGCGCGTCTCGCCCATCATGGCTTACATGCCTTTCCAGACCGCTCCTGTGTACCGTGAGCCCAGTCCCGAGATGCGCGCTGCGTTTGCTGCGCGTACCGGCATATCACCTGCTTTGCAATGTCAGTATGAACAGTATCTGCTCTCTTTATTGTTTGTTCCGTCGCGTTATGCCTTACTCAAGCGAGATATTGAGCTCGACGGTCTACAGACCACCCTTCTTGGCGACTTCAGGTCTGTTCTTTACGCG
>RDRP-KY465704.1 Lake Sinai virus 1 strain TAS ORF1, RNA-dependant RNA polymerase, and capsid protein genes, complete cds
ATGATTTCAAGCCTGGTGACCCGAGTCCTCCGCCCAGTTCCGTCCCCTCACTCTCGTCTGGTGACTCCATTGAAGCGTCAGACCACTTATTATTCGACAACCGATCCAGACCAGCTTCTGTCGACTCTCGCTCCACGAACACGCAAGCGAGCCGAAGTTCTAGAATATTGTCTAACAAAGGCAAAACAAGGCGCAAGTCCCATAGACCTTCGCACGATAACTCCGATACTGACCACGGCTACAGTGTTTGTCATCCCAAGAGAACCACTTACCCATTGTGCCCCGACCCGACTGCCTCGTGCGGACCTCATTTCTTCATGTCGGTGTGTGAGCATGATGAGTCAACACCTACGGTGTTCCATGCACACTCGGTGGGAGGTCAAGATATCACCCACGACATTGATTCGGGTTTGGGAGCAATTATATCAAAACGCTTTAGTGCTTCGCAGTTACGCCTCCTTAGCTGGTCTATCGACGGAATATTCAACACTTTATCTCGCGCCGCCACCTCATCGTTTGTCGAATCGTCGTTGTTGTCCTTGTTACGATTTATGCAACAAGTACCTGCAGTTGAGTCCTCTGCAGAAACTCGCCGGTGTCTTTTATTTGGTGGCCCTAGAGAAAGATTTAAGGGATACGACACCTTTGACCTTGGATTCATGGGTGTCGCGGTACCCTCTGACAAGACAAAGGGAATTGAGGCTTGCTTACGAGAGGTTGCACGGCAGCATGCTCGTGCAGACGGCCCACACGAAGGTGCGTAATTTTATAAAGGTTGAGCCCATGGCTAAGTGCTCGGATCCGCGGAATATATCGCCTCGTAACGACGCCACCCTTGCAACACTGGGGCCATACTTTTCTGCAATTGAGCATCGTGCTTCGTCTCTTCCTTTTCTCGTTAAGGGCTGTGACATCCCGGCCCGTTCTTCGAAGATGTCTAGTCTGTTGGGCTGGCCTGACTATTATGAGATCGATTACTCCCGGTTCGATTTGTCTATTAGTGCTGAGGTAATTTCACAGTACGAGCATGCCTGGGTCTCTCTTGTTTATCCTCCTCTCAATCACCCTGGTTTTTGGCAGACTCTCGTTTCGACACTCATTACCTCGGGCTTTAGTGAGTACGGTATTACCTATTCTCTGCCTGGGTCACGTTGCAGCGGCGATCCACACACGTCCGTTGGTAACGGTTTGTTGAACGGGTTCTTGACCTGGCTCGTCACATTCGACAAGGACTGTTCTTATTTCTGTGAGGGCGATGACGGCATTATCGGTTGTTCTCCACCTATCGGTGATGAGATCGAGATTATCCCTGATTTAGGATTTATGCTAAAGATAGATCATTACCATCACATTAATGACTGTTCCTTTTGTGGCATGTATCTCTTGGATGATTGTGGCACTCTTAGTATGTATTCTGACCCATTGCGTACTCTTTCCAAGATCCATGTCTGCTGTGCCGATGGTCTGCCCAACAATTTGATCGTGGCCAAGGCACTTAGCGTTCTCAACCTCAATCCCGCCACCCCAATTATCACCGCATTTTGTCGTCATATCCTGCGTGTTGTTCATTCCAAATTACTCAACCCGCGAAATCGCAACAGACTTACTGCTGCTGTAAAGCGCGTCTCGCCCATTATGGCTTACATGCCTTTCCAGACCGCTCCTGTGTACCGTGAGCCCAGTCCCGAGATGCGCGCTGCGTTTGCTGCGCGTACCGGCATATCCCCTGCTTTGCAATGTCAGTATGAACAGTATCTGCTCTCTTTATTGTTTGTTCCGTCGCGTTATGCCTTACTCAAGCGAGACATTGAGCTCGACGGTCTACAGACCACCCTTCTTGGCGACTTCAGGTCTGTTCTTTACGCG
>RDRP-KY465705.1 Lake Sinai virus 1 strain NT ORF1, RNA-dependant RNA polymerase, and capsid protein genes, complete cds
ATGATTTCAAGCTTGGTGACCCGAGTCCTCCGCCCAGTTCCGTCCCCTCACTCTCGTCTGGTGACTCCATTGAAGCGTCAGACCACTTATTATTCGACAACCGATCCGGACCAGCTTCTGTCGACTCTCGCTCCACGAACACGCAAGCGAGCCGAAGTTCTGGAATATTGTCTAACAAAGGCAAAACAAGGCGCAAGTCCCATAGACCTTCGCACGATAACTCCGATACTGACCACGGCTACAGTGTTTGTCATCCCAAGAGAACCACTTACCCATTGTGTCCCGACCCGACTGCCTCGTGCGGACCTCATTTCTTCATGTCGGTGTGTGAGCATGATGAGTCAACACCTACGGTGTTCCATGCACACTCGGTGGGAGGTCAAGATATCACCCACGACATTGATTCGGGTTTGGGATCAACTATATCAAAACGCTTTAGTGCTTCGCAGTTACGCCTCCTTAGCTGGTCTGTCGACGGAATATTTAACACTTTATCTCGCGCCGCCACCTCGTCGTTTGTCGAGTCATCGTTGTTGTCCTTATTACGATTTATGCAACAAGCACCTCCAACTAAGTCCGTTGCAGAAACTCGCCGGTGTCTTTTATTTGGTGGCCCTAGACAGAGATTTAAGGGATACGACACCTTTGACCTTGGATTCATGGGTGTCGCGGTACCCGCTGACAAGACAGCGGGAGTTGCGTCTTGCCTACGAGAGGTTGCACGGCAGCATGCTCGTGCAGACGGCCCACACGAAGGTGCGTAATTTTATAAAGGTTGAGCCCATGGCTAAGTGCTCAGATCCGCGGAATATATCGCCTCGTAACGACGCCACCCTTGCAACACTTGGGCCGTACTTTTCTGCGATTGAGCATCGTGCTTCGTCTCTTCCTTTTCTCGTTAAGGGCTGTGACATCCCGGCCCGTTCTTCAAAGATGTCTAGTCTGTTGGGCTGGCCTGACTATTATGAGATCGATTACTCCCGGTTTGATTTGTCTATTAGTGCTGAGGTAATTTCACAGTACGAGCATGCCTGGGTCTCTCTTGTTTATCCTCCTCTCAATCACCCTGGCTTTTGGCAGACTCTCGTTTCGACACTCATTACCTCGGGCTTTAGTGAGTACGGTATTACCTATTCTCTACCTGGGTCACGTTGCAGCGGCGATCCACACACGTCCGTTGGTAACGGTTTGTTGAACGGGTTCTTGACCTGGCTCGTTACTTTCGACAAGGACTGTTCTTATTTCTGTGAGGGCGATGACGGCATTATTGGTTGTTCTCCACCTATCGGTGATGAGATCGAGATTATTCCTGATTTAGGATTTATGCTAAAGATAGATCATTACCACCACATTAATGACTGTTCCTTTTGTGGCATGTATCTCTTGGATGATTGTGGCACTCTTAGTATGTATTCCGACCCATTGCGTACTCTTTCCAAGATCCATGTCTGCTGTGCTGATGGTCTGCCCAACAATTTGATTGTGGCCAAGGCACTTAGCGTTCTCAACCTCAATCCCGCTACCCCAATTATCACCGCATTTTGTCGTCATATCCTGCGTGTTGTTCATTCTAAATTACTCAACCCGCGAAATCGCAACAGACTCACTGCTGCTGTAAAGCGCGTCTCGCCCATTATGGCTTACATGCCTTTCCAGACCGCTCCTGTGTACCGTGAGCCCAGTCCCGATATGCGCGCTGCGTTTGCTGCGCGCACCGGCATATCCCCTGCTTTGCAATGTCAGTATGAACAGTATCTGCTCTCTTTATTGTTTGTTCCGTCGCGTTATGCCTTACTCAAGCGAGACATTGAGCTCGACGGTCTACAAACCACCCTTCTTGGCGACTTCAGGTCTGTTCTTTACGCG
>RDRP-KY465706.1 Lake Sinai virus 2 strain WA1 ORF1, RNA-dependant RNA polymerase, and capsid protein genes, complete cds
ATGATATCGAGTCTTGTGACGCGAGTGCTGCGTCCCGTTCCTCTTCCACACCCTTACCTGGTGACTCCTCTACGTCGGGATCAGTCTTATTACTCGACGACACTGCCGGCCGAGTTCATGAGGATGACTCGTCCGCGAGATCGGCGCCGTATCGAGGTTCTCGATTATTGTCTAACAAAGGCAAAACAAGGCGCAAGTCCCATAGACCTTCGCACGATAACTCCGATACTGACCACGGCTACAGTGTTTGTCATCCCAAGAGAACCACTCACCCTTTGTGTCCCGACCCGAATGTCGCGTGCGGACCTCATTTCTTCATGTCGGTGTGTGAGCATGATGAGTCAGTACCTACACTCTTCCATGCACACGCGGTGGGAGGTGAAGATATCACCCATGTTGTTGATCCAGCTCTGGGAGCGTCTATATCGCAACGGTTCAGCGCTTCGCAGTTACGCCTCCTTGGCTGGTCTATCGACGGAATTTTCAATACTCTATCTGGCGCCGCCACCTCGTCATTCGTCGAGTCGTCGTTGTTGTGCTTATCACGATTTATGCGTGAAGTACCGCCAACTCAGCCCGTTACAGAAGCTCGCCGCAGTCTTTTATTCTGTCGCCCTCGAGAGAGATTTAAGGGATACGACACCTTTGACATTGGATTCATGGGTATCGCGGTACCCTCAAGCAAGACAAAAGGAATTGAGGCTTGCCTTCGCGAGGTTGCAAGGCAGCACTCTCGTGCAGACCTCCCAAACGAAGGTGCGCAATTTCATTAAGGTTGAGCCCATGGCCAAGTGTTCCGACCCACGAAACATATCACCTCGAAGTGATGCTACCCTTTCAACTCTTGGCCCCTACTTTTCTGCCATCGAACATAATGCCGCTGGTTTACCGTTCCTAATTAAGGGATGTGATATGGCCGCTCGGGCCACCAAGATGCGTGATCTCCTGGGTTGGCCTCACTATTACGAGATCGACTATTCTCGTTTTGATTTGTCGATAAGTGCCGAGGTTATATCCCAGTTTGAGCACGCTTGGATCTCGTTGGTTTATGCCCCTGATATGCACCCACTGTTCTGGCAGACGTTGGTCGCCACGTTGGTGACTTCGGGATTTAGTGAGTATGGTATTACTTATACCCTGCCCGGATCTCGTTGTAGCGGCGACCCTCATACGTCTGTCGGCAACGGTATTCTCAATGCGTTTCTCACATGGCTTGTCACGTTTGATAAAAGTTGCTCTTATTATTGCGAAGGTGATGATGGGATTATCGGCTGTGCTCAGCCTATCTGCGATGAGATTGAGATTATACCTGACTTGGGCTTTATGCTCAAAATCGATCATTATGAGCATATTGACGATTGTTCGTTTTGTGGCATGTACTTGCTGGATGATCGTGGATTGCTCCGCATGTACTCTGACCCGGTGCGTACGCTGTCGAAGATACATGTGTGCTGCGCCGATGGTCTACCCAACAATCTGATCGTTGCCAAAGCTTTAAGTCTTCTCAATCTGAATCCCTGTACTCCCATTGTCACGGCCTTTTGTCGTCACATATTGCGCGTAGTGCGGTCCGTTTTGCTCAATCCGCGAAACCGTAACAGACTTGCTACTGCCGTTAAGCGTGTTGCTCCGTGGGCGGTTTATTTCCCGTTTAGTTATGAACCGTCCTACTCTGAACCAACTCCAGCTATGCGTGCTGCTTTTTCCGCGCGCACAGGTATATCTCCTGCTTTGCAGATATCCTACGAGCAGTATCTCCTCAACTTGAAATATGTTCCTTCTTCTTACCGTTATCTCAAACGCGACCTCGATATAGACGGTGTTCATACCGCGTTGTTGGGCGAGTTCAGGTCTGTTCTTTACGCG
>RDRP-KY465707.1 Lake Sinai virus 2 strain WA2 ORF1, RNA-dependant RNA polymerase, and capsid protein genes, complete cds
ATGATATCAAGTCTTGTGACGCGAGTGCTGCGTCCCGTTCCTCTTCCACACCCTTACCTGGTGACTCCTCTACGTCGGGATCAGTCTTATTACTCGACGACACTGCCGGCCGAGTTCATGAGGATGACTCGTCCGCGAGATCGACGCCGCATCGAGGTTCTCGATTATTGTCTAACAAAGGCAAAACAAGGCGCAAGTCCCATAGACCTTCGCACGATAACTCCGATACTGACCACGGCTACAGTGTTCGTCATCCCAAGAGAACCACTCACCCTTTGTGCCCCGACCCGACTGCCTCGTGCGGACCTCATTTCTTCATGTCAGTGTGTGAGTCAAATGAGTCAGTACCTACTCTCTTCCATGCACACTCGGTGGGAGGTGAAGATATCACCCATGTTGTTGATCCGGCTCTGGGAGCGTCTATATCGCAACGGTTTAGCGCTTCGCAGTTACGCCTCCTTGGCTGGTCTATCGACGGAATTTTCAATACTCTATCTGGCGCCGCCACCTCGTCATTCGTCGAGTCGTCGTTGTTGTGCTTATCACGATTTATGCGTGAAGTACCGCCAACTCAGCCCGTTACAGAAGCTCGCCGCAGTCTTTTATTCTGTCGCCCTCGAGAGAGATTTAAGGGATACGACACCTTTGACATTGGATTCATGGGTATCGCGGTACCCTCAAGCAAGACAAAGGGAATTGAGGCTTGCCTTCGCGAGGTTGCAAGGCAGCACTCTCGTGCAGACCTCCCAAACGAAGGTGCGCAATTTCATTAAGGTTGAGCCCATGGCCAAGTGTTCCGACCCACGAAACATTTCACCTCGAAGTGATGCTACCCTTTCAACCCTTGGCCCCTACTTTTCTGCCATCGAGCATAATGCCGCTGGTTTACCGTTCCTAATTAAGGGATGCGATATGGCCGCTCGGGCCACCAAGATGCGTGATCTCCTGGGTTGGCCTCACTATTACGAGATCGACTATTCTCGTTTTGATTTGTCGATAAGTGCCGAGGTTATATCCCAGTTTGAGCACGCTTGGATCTCGTTGGTTTATGCCCCTGACATGCACCCACTGTTCTGGCAGACGCTGGTCGCCACGTTGGTCACTTCGGGATTTAGTGAGTATGGCATTACCTATACCCTTCCCGGATCGCGTTGTAGCGGCGACCCTCACACGTCTGTCGGCAACGGTATTCTCAACGCGTTTCTTACATGGCTTGTCACGTTTGATAAGAGTTGTTCTTATTATTGCGAAGGTGACGATGGGATTATCGGCTGTGCTCAGCCTATCTGCGATGAGATTGAGATTATACCGGACTTGGGCTTTATGCTCAAAATCGATCATTATGAGCACATTGACGATTGTTCGTTTTGTGGTATGTACTTGCTGGATGATCGTGGATTGCTCCGCATGTACTCTGACCCGGTGCGCACGCTGTCGAAGATACATGTGTGCTGCGCCGATGGTCTACCCAACAATCTGATCGTGGCCAAAGCTTTAAGCCTTCTCAATCTGAATCCCTGTACTCCCATTGTCACGGCCTTTTGTCGTCACATATTGCGCGTAGTGCGGTCCGTGTTGCTTAATCCGCGAAACCGTAACAGACTTGCTGCTGCCGTTAAGCGTGTTGCTCCGTGGGCGGTTTATTTTCCGTTTAGTTATGAACCGTTCCACTCTGAACCAACTCCAGCTATGCGTGCTGCTTTTTCCGCGCGCACAGGTATATCTCCTGCCTTGCAGATATCCTACGAGCAGTATCTCCTCAACTTAAAATATGTTCCTTCTTCTTACCGCTATCTCAAGCGCGACCTCGATATAGACGGTGTCCATACCGCGTTGTTGGGTGAGTTTAGGTCTGTTCTTTACGCG
>RDRP-KY465708.1 Lake Sinai virus 2 strain VN1 ORF1, RNA-dependant RNA polymerase, and capsid protein genes, complete cds
ATGATATCAAGTCTTGTGACGCGAGTGTTGCGTCCCGTTCCTCTTCCACACCCTTACCTGGTGACTCCTCTACGTCGGGATCAGTCTTACTACTCGACGACACTGCCGGCCGAGTTCATGCGGATGACTCGTCCGCGAGATCGACGCCGAGCCGAAGTTCTGGAATATTGTCTAACAAAGGCAAAACAAGGCGCAAGTCCCATAGACCTTCGCACGATAACTCCGATACTGACCACGGCTACAGTGTTTGTCATCCCAAGAGAACCACTTACCCATTGTGCCCCGACCCGACTGCCTCGTGCGGACCTCATTTCTTCATGTCGGTGCGTGAGCATGATGAGTCAGTACCTACACTCTTCCATGCACACGCGGTGGGAGGTGAAGATATCACCCATGTTGTTGATCCCGCTCTGGGAGCGTCTATATCGCAACGGTTTAGCGCTTCGCAGTTACGCCTCCTTGGCTGGTCTATCGACGGAATTCTCAATACTCTATCTGGCGCCGCCACCTCGTCATTCGTCGAGTCGACGTTGTTGTGCTTATCACGATTTATGCGTGAAGTACCGCCAACTCAGCCCGTTACAGAAGCTCGCCGCAGTCTTTTATTCTGTCGCCCTCGAGAGAGATTTAAGGGATACGACACCTTTGACATTGGATTCATGGGTATCGCGGTACCCTCAAGCAAGACAAAAGGAATTGAGGCTTGCCTTCGCGAGGTTGCAAGGCAGCACTCTCGTGCAGACCTCCCAAACGAAGGTGCGTAATTTCATTAAGGTTGAGCCCATGGCCAAGTGTTCCGACCCACGAAACATTTCACCCCGAAGTGATGCGACCCTTTCAACCCTTGGCCCCTATTTTTCCGCCATCGAGCATAATGCCGCTGGTTTACCTTTTCTAATTAAGGGATGTGACATGGCGGCTCGAGCCGCCAAGATGCGTGATCTCCTGGGTTGGCCTCACTATTACGAGATCGACTATTCTCGTTTTGATTTGTCGATAAGTGCTGAGGTTATATCCCAGTTTGAGCACGCTTGGATCTCGTTGGTTTATGCCCCTGACATGCACCCACTGTTCTGGCAGACGCTGGTCGCTACGTTGGTCACTTCGGGATTTAGTGAGTATGGTATTACCTATACCCTCCCCGGATCGCGTTGTAGCGGCGACCCTCATACGTCTGTCGGTAACGGTATTCTCAATGCATTCCTCACATGGCTTGTCACCTTTGATAAGAGTTGTTCTTATTATTGTGAGGGTGATGATGGGATTATCGGCTGTGCTCAGCCTATTTGCGATGAGATTGAGATTATACCGGACTTGGGCTTTATGCTCAAAATCGACCATTATGAGCACATTGACGATTGTTCGTTTTGTGGCATGTACTTGTTGGATGATCGTGGATCGCTCCGCATGTACTCTGATCCGGTGCGCACACTGTCGAAGATACATGTGTGCTGCGCCGATGGTCTACCCAACAATCTAATCGTGGCCAAAGCTTTAAGCCTTCTCAATCTAAATCCCTGTACTCCCATTGTCACGGCCTTTTGTCGTCACATATTGCGCGTAGTTCGGTCCGTGTTGCTTAATCCGCGAAACCGTAACAGACTTGCTGCTGCCGTTAAGCGTGTTGCTCCGTGGGCGGTTTATTTTCCGTTTAGTTATGAACCGTTTTACTCTGAACCAACTCCAGCGATGCGTGCTGCTTTTTCCGCGCGCACATGTATATCTCCTGCTTTGCAGATATCCTACGAGCAGTATCTCCTCAATTTAAGATATGTTCCTTCTTCTTACCGCTATCTTAAACGCGATCTCGATATAGACGGTGTGCATACCGCGTTGTTGGGTGAGTTTAGGTCTGTTCTTTACGCG
>RDRP-KY465709.1 Lake Sinai virus 2 strain VN2 ORF1, RNA-dependant RNA polymerase, and capsid protein genes, complete cds
ATGATATCAAGCCTTGTGACGCGAGTGTTGCGTCCCGTTCCTCTTCCACACCCTTACCTGGTGACTCCTCTACGTCGGGATCAGTCTTATTACTCGACGACACTGCCGGCCGAGTTCATGAGGATGACTCGTCCGCGCGATCGACGCCGAGCCGAAGTTCTGGAATATTGTCTAACAAAGGCAAAACAAGGCGCAAGTCCCATAGACCTTCGCACGATAACTCCGATACTGACCACGGCTACAGTGTTTGTCATCCCAAGAGAACCACTTACCCATTGTGCCCCGACCCGACTGCCTCGTGCGGACCTCATTTCTTCATGTCGGTGCGTGAGCATGATGAGTCAGTACCTACACTCTTCCATGCACACGCGGTGGGAGGTGAAGATATCACCCATGTTGTTGATCCGGCTTTGGGAGCGTCTATATCGCAACGGTTTAGCGCTTCGCAGTTACGCCTCCTTGGCTGGTCTATCGACGGAATTTTCAATACTCTATCTGGCGCCGCCACCTCGTCATTCGTCGAGTCGACGTTGTTGTGCTTATCACGATTTATGCGTGAAGTACCGCCAACTCAGCCCGTTACAGAAGCTCGCCGCAGTCTTTTATTCTGTCGCCCTCGAGAGAGATTTAAGGGATACGACACCTTTGACATTGGATTCATGGGTATCGCGGTACCCTCAGGCAAGACAAAGGGAATTGAGGCTTGCCTTCGCGAGGTTGCAAGGCAGCACTCTCGTGCAGACCTCCCAAACGAAGGTGCGTAATTTCATTAAGGTTGAGCCCATGGCCAAGTGTTCCGACCCACGAAACATTTCACCTCGAAGTGATGCGACCCTCTCAACCCTTGGCCCCTATTTTTCCGCCATCGAGCACAATGCCGCTGGTTTACCTTTCCTAATTAAGGGGTGTGACATGGCGGCTCGAGCCGCCAAGATGCGTGATCTCCTGGGTTGGCCTCACTATTACGAGATCGACTATTCTCGTTTTGATTTGTCGATAAGTGCTGAGGTTATATCTCAGTTTGAGCACGCTTGGATCTCGTTGGTTTATGCCCCTGACATGCACCCACTGTTCTGGCAGACGCTGGTCGCCACGTTGGTCACTTCGGGATTTAGTGAGTATGGTATCACCTATACCCTCCCCGGATCGCGTTGTAGCGGCGACCCTCATACGTCTGTCGGCAACGGCATTCTCAATGCCTTCCTCACATGGCTTGTCACGTTTGATAAGAGTTGTTCTTATTATTGTGAAGGTGATGATGGGATTATTGGCTGTGCTCAGCCTATTTGCGATGAGATTGAGATTATACCGGACTTGGGCTTTATGCTCAAAATTGATCATTATGAGCACATTGACGATTGTTCGTTTTGTGGTATGTACTTGTTGGATGATCGTGGATCGCTCCGCATGTACTCTGACCCGGTGCGCACACTGTCGAAGATACATGTGTGCTGCGCCGATGGTCTACCCAACAATCTAATCGTGGCCAAGGCTTTAAGCCTTCTCAATCTAAATCCCTGTACTCCCATTGTCACGGCCTTTTGTCGTCACATATTGCGCGTAGTTCGGTCCGTGTTGCTTAATCCGCGAAACCGTAACAGACTTGCTGCTGCCGTTAAGCGTGTTGCTCCGTGGGCGGTTTATTTTCCGTTTAGTTATGAACCGTTCTACTCTGAACCAACTCCGGCGATGCGTGCTGCTTTCTCGGCGCGCACAGGTATATCTCCTGCCTTGCAGATATCCTACGAGCAGTATCTCCTCAATTTAAGATATGTTCCTTCTTCTTACCGCTATCTTAAACGCGACCTCGATATAGACGGTGTCCATACCGCGTTGTTGGGTGAGTTTAGGTCTGTTCTTTACGCG
>RDRP-KY465710.1 Lake Sinai virus 2 strain VN3 ORF1, RNA-dependant RNA polymerase, and capsid protein genes, complete cds
ATGATATCAAGTCTTGTGACGCGAGTGTTGCGTCCCGTTCCTCTTCCACACCCTTACCTGGTGACTCCTCTACGTCGGGATCAGTCTTATTACTCGACGACACTGCCGGCCGAGTTCATGAGGATGACTCGTCCGCGAGATCGACGCCGCATCGAGGTTCTGGAATATTGTCTAACAAAAGCAAAGCAAGGCGCAAGTCCCATAGACCTTCGCACGATAACTCCGATACTGACCACGGCTACAGTGTTTGTCATCCCAAGAGAACCACTCACCCTTTGTGCCCCGACCCGACTGCCTCGTGCGGACCTCATTTCTTCATGTCAGTGTGTGAGTCAAATGAGTCAGTACCTACTCTCTTCCATGCACACTCGGTGGGAGGTGAAGATATCACCCATGTTGTTGATCCGGCTCTGGGAGCGTCTATATCGCAACGGTTTAGCGCTTCGCAGTTACGCCTCCTTGGCTGGTCTATCGACGGAATTTTCAATACTCTATCTGGCGCCGCCACCTCGTCATTCGTCGAGTCGACGTTGTTGTGCTTATCACGATTTATGCGTGAAGTACCGCCAACTCAGCCCGTTACAGAAGCTCGCCGCAGTCTTTTATTCTGTCGCCCTCGAGAGAGATTTAAGGGATACGACACCTTTGACATTGGATTCATGGGTATCGCGGTACCCTCAAGCAAGACAAAAGGAATTGAGGCTTGCCTTCGCGAGGTTGCAAGGCAGCACTCTCGTGCAGACCTCCCAAACGAAGGTGCGTAATTTCATTAAGGTTGAGCCCATGGCCAAGTGTTCCGACCCACGAAACATTTCACCCCGAAGTGATGCGACCCTTTCAACCCTTGGCCCCTATTTTTCTGCCATCGAGCATAACGCCGCTGGTTTACCTTTTCTAATTAAGGGATGTGACATGGCGGCTCGAGCCGCCAAGATGCGTGATCTCCTGGGTTGGCCTCACTATTACGAGATCGACTATTCTCGTTTTGATTTGTCGATAAGTGCTGAGGTTATATCCCAGTTTGAGCACGCTTGGATCTCGTTGGTTTATGCCCCTGACATGCACCCACTGTTCTGGCAGACGCTGGTCGCCACGTTGGTCACTTCGGGATTTAGTGAGTATGGTATTACCTATACCCTCCCCGGATCGCGTTGTAGCGGCGACCCGCATACGTCTGTCGGCAACGGCATTCTCAATGCGTTTCTCACATGGCTTGTCACGTTTGATAAGAGTTGTTCTTATTATTGTGAAGGTGATGATGGAATTATTGGCTGTGCTCAGCCTATTTGCGATGAGATTGAGATTATACCGGACTTGGGCTTTATGCTCAAAATCGATCATTATGAGCACATTGACGATTGTTCGTTTTGTGGCATGTACTTGTTGGATGATCGTGGATCGCTCCGCATGTACTCTGACCCGGTGCGCACACTGTCGAAGATACATGTGTGCTGCGCCGATGGTCTACCCAACAATCTGATCGTGGCCAAAGCTTTAAGCCTTCTCAATCTGAATCCCTGTACTCCCATTGTCACGGCCTTTTGTCGTCACATATTGCGCGTAGTTCGGTCCGTGTTGCTTAATCCGCGAAACCGTAACAGACTTGCTGCTGCCGTTAAGCGTGTTGCTCCGTGGGCGGTTTATTTTCCGTTTAGTTATGAACCGTTCTACTCTGAACCAACTCCCGCGATGCGTGCCGCCTTTTCGGCGCGCACAGGTATATCTCCTGCCTTGCAGATATCCTACGAGCAGTATCTCCTCAATTTAAGATATGTTCCTTCTTCTTACCGCTATCTTAAACGCGACCTCGATATAGACGGTGTCCATACCGCGTTGTTGGGTGAGTTTAGGTCTGTTCTTTACGCG
>RDRP-KY465711.1 Lake Sinai virus 2 strain QLD ORF1, RNA-dependant RNA polymerase, and capsid protein genes, complete cds
ATGATATCAAGTCTTGTGACGCGAGTGTTGCGTCCCGTTCCTCTTCCACACCCTTACCTGGTGACTCCTCTACGTCGGGATCAGTCTTATTACTCGACGACACTGCCGGCCGAGTTCATGAGGATGACTCGTCCGCGAGATCGACGCCGAGCCGAAGTTCTGGAATATTGTCTAACAAAGGCAAAACAAGGCGCAAGTCCCATAGACCTTCGCACGATAACTCCGATACTGACCACGGCTACAGTGTTTGTCATCCCAAGAGAACCACTTACCCATTGTGCCCCGACCCGACTGCCTCGTGCGGACCTCATTTCTTCATGTCAGTGCGTGAGCATGATGAGTCAGTACCTACACTCTTCCATGCACACGCGGTGGGAGGTGAAGATATCACCCATGTTGTTGATCCGGCTCTGGGAGCGTCTATATCGCAACGGTTTAGCGCTTCGCAGTTACGCCTCCTTGGCTGGTCTATCGACGGAATTTTCAATACTCTATCTGGCGCCGCCACCTCGTCATTCGTCGAGTCGACGTTGTTGTGCTTATCACGATTTATGCGTGAAGTACCGCCAACTCAGCCCGTTACAGAAGCTCGCCGCAGTCTTTTATTCTGTCGCCCTCGAGAGAGATTTAAGGGATACGACACCTTTGACATTGGATTCATGGGTATCGCGGTACCCTCAAGCAAGACAAAAGGAATTGAGGCTTGCCTTCGCGAGGTTGCAAGGCAGCACTCTCGTGCAGACCTCCCAAACGAAGGTGCGTAATTTCATTAAGGTTGAGCCCATGGCCAAGTGTTCCGACCCACGAAACATTTCACCTCGAAGTGATGCGACCCTTTCAACCCTTGGCCCCTATTTTTCCGCCATCGAGCATAATGCCGCTGGTTTACCTTTTCTAATTAAGGGATGTGACATGGCGGCTCGAGCCGCCAAGATGCGTGATCTCCTGGGTTGGCCTCACTATTACGAGATCGACTATTCTCGTTTTGATTTGTCGATAAGTGCTGAGGTTATATCCCAGTTTGAGCACGCTTGGATCTCGTTGGTTTATGCCCCTGACATGCACCCACTGTTCTGGCAGACGCTGGTCGCCACGTTGGTCACTTCGGGATTTAGTGAGTATGGTATTACCTATACCCTCCCCGGATCGCGTTGTAGCGGCGACCCTCATACGTCTGTCGGCAACGGCATTCTCAATGCGTTTCTCACATGGCTTGTCACGTTTGATAAGAGTTGTTCTTATTATTGTGAAGGTGATGATGGGATTATTGGCTGTGCTCAGCCTATTTGCGATGAGATTGAGATTATACCGGACTTGGGCTTTATGCTCAAAATCGATCATTATGAGCACATTGACGATTGTTCATTTTGTGGTATGTACTTGTTGGATGATCGTGGATCGCTCCGCATGTACTCTGACCCGGTGCGCACACTGTCGAAGATACATGTGTGCTGCGCCGATGGTCTGCCCAACAATCTGATCGTGGCCAAAGCTTTAAGCCTTCTCAATCTGAATCCCTGTACTCCCATTGTCACGGCCTTTTGTCGTCACATATTGCGCGTAGTTCGGTCCGTGTTGCTTAATCCGCGAAACCGTAACAGACTTGCTGCTGCCGTTAAGCGTGTTGCTCCGTGGGCGGTTTATTTTCCGTTTAGTTATGAACCGTTCTACTCTGAACCAACTCCAGCGATGCGTGCTGCCTTTTCGGCGCGCACAGGTATATCTCCTGCCTTGCAGATATCCTACGAGCAGTATCTCCTCAATTTAAGATATGTTCCTTCTTCTTACCGCTATCTCAAACGCGACCTCGATATAGACGGTGTCCATACCGCGTTGTTGGGTGAGTTTAGGTCTGTTCTTTACGCG
>RDRP-KY465712.1 Lake Sinai virus 2 strain TAS ORF1, RNA-dependant RNA polymerase, and capsid protein genes, complete cds
ATGATATCAAGTCTTGTGACGCGAGTGTTGCGTCCCGTTCCTCTTCCACACCCTTACCTGGTGACTCCTCTACGTCGGGATCAGTCTTATTACTCGACGACGCTGCCGGCCGAGTTCATGAGGATGACTCGTCCGCGAGATCGACGCCGAGCCGAAGTTCTAGAATATTGTCTAACAAAGGCAAAACAAGGCGCAAGTCCCATAGACCTTCGCACGATAACTCCGATACTGACCACGGCTACAGTGTTTGTCATCCCAAGAGAACCACTTACCCATTGTGCCCCGACCCGACTGCCTCGTGCGGACCTCATTTCTTCATGTCGGTGTGTGAGCATGATGAGTCAATACCTACACTCTTCCATGCACACTCGGTGGGAGGTGAAGATATCACCCATGTTGTTGATCCGGCTCTGGGAGCGTCTATATCGCAACGGTTTAGCGCTTCGCAGTTACGCCTCCTTGGCTGGTCTATCGACGGAATTTTCAATACTTTATCTGGCGCCGCCACCTCGTCATTTGTCGAGTCGACGTTGTTGTGCTTATCACGATTTATGCGTGAAGTACCGCCAACTCAGCCCGTTACAGAAGCTCGCCGCAGTCTTCTATTCTGTCGCCCTCGAGAAAGATTTAAAGGATACGACACCTTTGACATTGGATTCATGGGTATCGCGGTACCCTCAAGCAAGACAAAAGGAATTGAGGCTTGCCTTCGCGAGGTTGCAAGGCAACACTCTCGTGCAGACCTCCCAAACGAAGGTGCGTAATTTCATTAAGGTCGAGCCTATGGCCAAGTGCTCCGACCCACGAAACATTTCACCTCGAAGTGACGCGACCCTTTCAACCCTTGGCCCCTACTTCTCTGCCATTGAGCATAATGCCGCTGGTTTACCTTTTCTAATTAAGGGTTGTGACATGGCGGCTCGAGCCGCCAAGATGCGTGATCTTCTGGGTTGGCCTCATTATTACGAGATCGACTATTCTCGTTTTGATTTGTCGATAAGTGCTGAGGTTATATCCCAGTTTGAGCACGCTTGGATCTCGTTGGTTTATGCCCCTGACATGCACCCACTGTTTTGGCAGACGCTGGTCGCCACGTTGGTCACTTCGGGATTTAGTGAGTATGGTATCACCTATACTCTCCCCGGATCGCGTTGTAGCGGCGACCCGCATACGTCTGTCGGCAACGGCATTCTTAATGCGTTTCTCACATGGCTTGTCACGTTTGATAAGAGTTGTTCTTATTATTGTGAAGGTGATGACGGAATTATTGGCTGTACTCAGCCTATTTGCGGTGAGATTGAGATTATACCGGACTTGGGCTTTATGCTCAAGATCGATCATTATGAGCACATTGACGATTGTTCATTTTGTGGTATGTACTTGTTGGATGATCGTGGATCACTCCGCATGTACTCTGACCCGGTACGCACGCTGTCGAAGATACATGTGTGCTGCGCCGATGGTCTACCCAATAATCTAATCGTGGCCAAAGCTTTAAGTCTTCTCAATCTGAATCCCTGCACCCCAATTGTCACGGCCTTCTGTCGTCACATATTGCGCGTAGTTCGGTCCGTGTTGCTTAATCCGCGAAACCGTAACAGACTTGCTGCTGCCGTTAAGCGTGTTGCTCCGTGGGCGGTTTATTTTCCGTTTAGTTATGAACCGTTCTACTCCGAACCAACTCCCGCGATGCGTGCCGCCTTTTCGGCGCGCACAGGTATATCTCCTGCCTTGCAGATATCCTACGAGCAGTATCTCCTCAATTTAAGATATGTTCCCTCTTCCTACCGCTATCTTAAACGCGACCTCGACATAGACGGTGTCCACACCGCGCTGTTGGGTGAGTTTAGGTCTGTTCTTTACGCG
>RDRP-KY465713.1 Lake Sinai virus 2 strain SA ORF1, RNA-dependant RNA polymerase, and capsid protein genes, complete cds
ATGATATCAAGTCTCGTGACGCGAGTGTTGCGTCCCGTTCCTCTCCCACACCCTTACCTGGTGACTCCTCTACGTCGGGATCAGTCTTATTACTCGACGACACTGCCGGCCGAGTTCATGAGGATGACTCGTCCGCGAGATCGACGCCGAGCCGAAGTTCTGGAATATTGTCTAACAAAGGCAAAACAAGGCGCAAGTCCCATAGACCTTCGCACGATAACTCCGATACTGACCACGGCTACAGTGTTTGTCATCCCAAGAGAACCACTTACCCATTGTGCCCCGACCCGACTGCCTCGTGCGGACCTCATTTCTTCATGTCGGTGTGTGAGCATGATGAGTCAGTACCTACACTCTTCCATGCACACGCGGTGGGAGGTGAAGATGTCACCCATGTTGTTGATCCGGCTCTGGGAGCGTCTATATCGCAACGGTTTAGCGCTTCGCAGTTACGCCTCCTTGGCTGGTCTATCGACGGAATTTTCAATACTCTATCTGGCGCCGCCACCTCGTCATTCGTCGAGTCGACGTTGTTGTGCTTATCACGATTTATGCGTGAAGTACCGCCAACTCAGCCCGTTACAGAAGCTCGCCGCAGTCTTTTATTCTGTCGCCCTCGAGAAAGATTTAAGGGATACGACACCTTTGACATTGGATTCATGGGTATCGCGGTACCCTCAAGCAAGACAAAAGGAATTGAGGCTTGCCTTCGCGAGGTTGCAAGGCAGCACTCTCGTGCAGACCTCCCAAACGAAGGTGCGTAATTTCATTAAGGTTGAGCCCATGGCCAAGTGTTCCGACCCACGAAACATTTCACCTCGAAGTGATGCGACCCTTTCAACCCTTGGCCCCTATTTTTCCGCCATCGAGCATAATGCCGCTGGTTTACCTTTTCTAATTAAGGGATGTGACATGGCGGCCCGAGCCGCCAAGATGCGTGATCTCCTGGGTTGGCCTCACTATTACGAGATCGACTATTCACGTTTTGATTTGTCGATAAGTGCTGAGGTTATATCCCAGTTTGAGCACGCTTGGATCTCGTTGGTTTATGCCCCTGACATGCACCCACTGTTCTGGCAGACGTTGGTCGCCACGTTGGTCACTTCGGGATTTAGTGAGTATGGCATCACCTATACCCTCCCCGGATCGCGTTGTAGCGGCGACCCTCATACGTCTGTCGGCAACGGTATTCTCAACGCGTTTCTCACATGGCTTGTCACGTTTGATAAGAGTTGTTCTTATTATTGTGAAGGTGATGATGGGATTATCGGCTGTGCTCAGCCTATTTGCGATGAGATTGAGATTATACCGGACTTGGGCTTTATGCTCAAAATCGATCACTATGAGCACATTGACGATTGTTCGTTTTGCGGTATGTACTTGTTGGATGATCGTGGATCGCTCCGCATGTACTCTGACCCGGTGCGCACACTGTCGAAGATACATGTGTGCTGCGCCGATGGTCTACCCAACAATTTAATCGTGGCCAAAGCTTTAAGTCTTCTCAATCTGAATCCCTGCACTCCCATTGTCACAGCCTTTTGTCGTCACATATTGCGCGTAGTTCGGTCCGTGTTGCTTAATCCGCGAAACCGTAACAGACTTGCTGCTGCCGTTAAGCGTGTTGCTCCGTGGGCGGTTTATTTTCCGTTTAGTTATGAACCGTTCTACTCTGAACCAACTCCAGCGATGCGTGCTGCCTTTTCCGTGCGCACAGGTATATCTCCTGCCTTGCAGATGTCCTACGAGCAGTATCTCCTCAACTTAAAATATGTTCCTTCCTCTTACCGCTATCTCAAACGCGACCTCGACATAGACGGTGTCCATACTGCGTTGTTGGGTGAGTTTAGGTCTGTTCTTTACGCG
>RDRP-KY465714.1 Lake Sinai virus strain WA2-LSV8 ORF1 and RNA-dependant RNA polymerase genes, complete cds; and capsid protein gene, partial cds
ATGGTATCGAGTCTGGTGACACGTGTTCTTCGTCCTGTTCCACAGCCTCACCCACATCTAGTGCATGCCTTTCCGAGGCCAGTCAATTATTACTCGACAGCGAGTCCCTCTCAGACTTTGGGGACCCTGTCGCGGCAAGTGCGTCGTCGGACAGAAGTTCTAGACTTCAAGTTAACTCGTGCAAAGCAGGGCGCAAGTCCCGTCGACTTGGCCGCGATAACGCCAGTCGCGACCACCTCGACGACCTTCTTAATCCCGAGAGAACCACTCATGACGCCTGCCCTGACCCGACCGCCTCTTGCGGACCTCATTTCTTCATGTCGGTGCGTGAGCATGATGAGTCAGTACCTACACTCTTCCATGCACACTCCGACGACGGTCAGGATATCACCTTCTCTGTTAGTGACGACATGGGAAAGACTATATCAAAGCGCTACTCAGCTTCGCAATTACGCCTCCTTAGCTGGGCTGTCGACGGCATATTCAACGTTATATCTCGCTCCGCCAGTCCGCACTTCGTCGAGGAGTCACTGTTGTCGCTACTACGATTCTTGTTGCAAGTACCAGCGCTTGAGTCATGTGCAAAGACTCGCCGCAGTCTTTTATTCTGTCGCCCTCGAGAGAGATTTAAGGGATACGACACCTTTGACATTGGATTCATGGGTATCGCGGTACCCCATGGCAAGACAAAGGGAGTTGAGGCTTGCCTTCGAGAGGTTGCGCGGCAGCATGCACGTGCAGACAGCCCAAACTAAAGTTAGAAACTTTATAAAGGTGGAGCCTATGGCCAAGTGTTCTGACCCCCGCAACATATCCCCTCGCAATGACTCTACCCTTGTTACACTTGGTCCTTACTTCTCCGCCGTTGAGCACCGTGCTGCATCCCTGCCTTTCTTGATAAAGGGTTGTGATATCCCGTCCCGTGCCAGGCGCATGCGTGACCTCCTTGGTTGGCCTCACTATTACGAAATAGACTACTCACGATTCGACCTCTCTATAAGTGTCGAGTTACTGTCTCAGTTTGAGCATTCCTGGATAGCTCTTGTCTACCCCCCGGACTCTCACCCCCTGTTCTGGCAGACTCTTGTTGCCACCTTGAACACTTCTGGGTTTAGTGAGTACGGCGTGACCTACTCACTTCCGGGGTCCAGGTGTAGTGGTGATCCTCATACATCAATCGGGAATGGGTTGCTTAACGCATTTTTGACTTGGCTTGTCACCCACGACAAGGACAGTGTGTTTTATTGTGAGGGCGATGACGGCATCATCGCCTCTCGCGAACCTATTCTCGATGAAATCGAGATTATCCCAGATTTGGGATTTATGCTCAAGATCGATCACTACGACCACGTTAATGACTGCTCCTTCTGTGGGATGTATCTTTACGAGGATCGTGCTGACCTCGGCATGTACTCTGACCCAATACGCACTTTGTCCAAGATACATGCCTGTTGTGCCGACGGCAAGCCCAGTAACCTTATCGTTGCCAAGGCCCTCAGCCTTCTTAACCTCAACCCTGCCACACCAATAATCACTGCTTTTTGTCGGCATATTTTGAAGGTTGTCCCTTCTGTCTTGTTAAACCCGCGTAACCGGAACAGACTAATCGCCGCAATGAAACGCGTTGCGCCTTGGACCCACCATTTGCGCGTCCAGTGTGACGTTGTCTGCTCTGAGCCGTCTCCCACAATCCGAGCCGCCTTTGCACTGCGTACTGGTATTTCTCCCGCCCTACAGGAGCGGTACGAGGCTTATCTTGCCTCCCTGCCCTATGTGCCCGCAAAGTATGCCTATTTGAAAAGAGACCTGGAGTTAGACGGCGTCGGAGCCTCTTTAATGGGCCGTCCACTGTCTGTTCTTTACGCG
>RDRP-KY465715.1 Lake Sinai virus strain VN2-LSV8 ORF1, RNA-dependant RNA polymerase, capsid protein, and ORF4 genes, complete cds
ATGGTGTCGAGTCTGGTGACACGCGTACTTCGTCCTGTTCCACAACCTCACCCACATCTAGTACATTCTTTTCCGAGACCAGTCAATTATTACTCAACAGCGAGTCCTTGTCTGACTCTGGGGCTTCTGTCACGACGAGTACGCCGTCGGACCGAGGTTCTGGACTACAAGTTAACTCGCGCAAAACAGGGCGCAAGTCCCGTCGATCTAGCCGCGATAACGCCGACCGTCACCGCATCGACGACGTTTTTGATCCCGAGAGAACCACTCATGACGCCTGTCCTGACCCAACCGCCTCTTGCGGCCCTCATTTCTTCATGTCGGTGCGTGACGACGATGAGTCAGTACCTACACTCTTACATGCGCACTCCGACGATGGTCAAGATATCACCCTCGTTGTTGATGATAACATGGGAGAGGCTATATCAAAGCGCTACTCAGCTTCGCAGTTACGTCTACTTAGCTGGGCTGTCGACGGCGTTTTCAACGTTGTATCTCGCTCCGCCAGCCCGCGCTTCGTCGAGGAGTCATTGTTGTCGCTATTACGATTCCTGCTGGAAGTACCAACGTCTGAGTCATGTGCAAAGACTCGCCGCTGTCTTTTATTTGGTGGCCCTAGACAGCGATTTAGCGGGCACGACACCTTTGACATTGGATTCATGGGTATTGCGGTACCCCACGGCAAGACAAAGGGAGTTGAGGCTTGCCTTCGAGAGGTTGCGCGGCAGCATGCACGTGCAGACGGGCCAGACTAAGGTCAGGAACTTTATAAAGGTCGAACCCATGGCGAAGTGCTCTGACCCCCGCAACATATCCCCTCGCAACGATTCTACCCTGGTCACGCTTGGGCCTTATTTCTCGGCTGTTGAACACCGTGCCGTCTCCCTGCCTTTTCTGATAAAGGGGTGTGACATTCAATCTCGGGCCGAACGTATGCGTGATCTCCTCGGTTGGCCCCATTATTATGAGATAGATTACTCACGATTTGACCTCTCCATAAGCGTCGAATTGCTGTCTCAATTTGAGCATTCTTGGATAGCCCTTGTCTATCCCCCTGATTCCCACCCCCTGTTTTGGCAGACTCTCGTTGCCACCTTAAACACCTCCGGATTTAGTGAGTATGGTGTTACCTATTCGCTCCCGGGGTCCAGGTGCAGTGGCGACCCTCATACATCAATCGGAAATGGGTTGCTCAATGCGTTCTTGACTTGGCTCATTACCCACGACAAGGATAGCGTGTTTTATTGTGAGGGCGATGATGGCATTATCGCTTCTCGTGAACCCATTCTTGATGAGATAGAAATCATTCCAGATTTGGGGTTTATGCTCAAGATTGACCACTATGACCATGTCAACGACTGTTCCTTCTGCGGCATGTATCTTTACGAGGATCATGCTTACCTCGGCATGTATTCTGACCCGATGCGTACGTTGTCTAAGATACATGCTTGCTGCGCTGATGGTAAGCCCAGCAATCTCATTGTTGCTAAGGCTCTCAGCCTTCTCAACCTCAACCCTGCCACACCAATAATCACTGCCTTTTGTCAACACATTTTGAGGGTTGTTCCTTCGGTACTGTTGAACCCGCGTAATCGGAACAGACTAATCGCCACAATGAAGCGCGTCGCACCTTGGACCCATCATTTAAACGTCCGGTGTGACGTTGTGTGCTCTGAGCCTTCTCCCACAATCCGTGCCGCCTTTGCATTGAGGACGGGCATTTCTCCCGCGCTGCAGGTTCAGTATGAGGCTTATTTGGCGTCCCTGCCCTATGTGCCTGCAAAGTATGCTTACTTGAAGAGAGACTTGGAGTTGGACGGCATCGGAGCGTCCTTAATGGGCCGTCCCCTGTCTGTTCTTTACGCG
>RDRP-KY465717.1 Lake Sinai virus strain NT-LSV3 ORF1 gene, partial cds; and RNA-dependant RNA polymerase and capsid protein genes, complete cds
ATGATATCCAGTCTTGTCACACGAGTTCTCCGGCCTGTTCCATCTCCCCACCCGCGTCTGGTCACACCTCTGAGTCGTCCGACAGTTTATTACTCGGCGACGAATCCCGATCTGTTACTGGCAACTCTTCCTCGGGGCGTTCGTCGGCGGGCGGAGGTGCTAGAGTTTTGCCTGACAAGGGCAAGACAAGGCGCCAGCCCCATCGACCTGCGAACAATAACCCCGGTCCTGACCACGAACAATACATTTGTCATCCCAAGAGAACCACTCACCCCACGTGTCCCGACCCGAATGTCACGTGCGGACCTCATTTCTTCATGTCGGTGCGTGAGCATGATGAGTCGGTACCTACACTCTTCCATGCACACGCGGTGGGAGGCGAAGATATCACCCACATCATTGAGCCAGGTGTGGGATCAACTATATCAAAACGCTTTAGTGCTTCGCAGTTACGCCTCCTTAGCTGGTCTGTCGACGGAATATTTAACACTTTATCTCGCGCCGCCACCTCGTCTTTTGTCGAGTCATCGTTGTTGTCCTTATTACGATTTATGCAACAAGCACCTCCAACTAAGTCCGTTGCAGAAACTCGCCGGTGTCTTTTATTTGGTGGCCCTAGACAGAGATTTAAGGGATACGATACCTTTGACCTTGGATTCATGGGTATCGCGGTACCCGCTGACAAGACAGCGGGAGTTGCGTCTTGCCTACGAGAAGTTGCACGGCAGCATGCTAGTGCAGACGCCCCACACGAAAGTTCGAAACTTCATTAAAGTGGAGCCTATGGCCAAGTGTTCCGACCCCCGCAACATATCACCGCGTAATGACGCGACCCTAGCCACTCTGGGACCTTACTTTTCCGCTATTGAGCATCGCGCCTCATCTCTGCCCTTTCTCATCAAGGGCTGTGACATCCCTGCTCGTGCTGTCAAGATGTCCAGCCTCCTTGGTTGGCCTGATTACTATGAGATCGATTATTCTAGGTTTGACCTCTCTATCAGTGCTGAGGTCATCTCTCAGTATGAGCATGCTTGGGTGTCACTTGTTTACCCTCCTTCGACCCATCCTGGTTTCTGGCAAACCCTTGTCTCCACCTTGATTACATCTGGCGTCAGTGAGTATGGCATCACTTATTCCCTTCCCGGATCCCGCTGTAGCGGTGACCCCCACACTTCGGTCGGTAACGGGTTGTTAAACGCGTTTCTGACTTGGCTCATTACCTATGATAAGGATTGCGTTTATTTCTGTGAGGGGGACGATGGTATCATCGGTTGTTCGCCACCTATTGGTGATGAGATTGAGATAATACCCGATCTCGGGTTCATGCTTAAGATGGAGCACTATAATCATATTGATGAGTGTTCCTTCTGCGGTATGTATTTGTTGGATGCTCGGGGCACCTTAAAGATGTATTCTGACCCGTTGCGCACCCTCTCTAAGATCCATGTGTGTTGCGCTGATGGTTCGCCCAATAACCTTATTGTAGCTAAGGCCCTTAGTGTTTTGAATCTTAACCCGTCCACGCCCATTATCACTGCTTTTTGTCGACACATACTTAATGTTGTTCGTTCCAGGCTGTTGAATCCGCGAAACCGCAACAGACTCGCTGCTGCCGTCAAGCGTGTCGCACCTTGGATGGTTTACATGCCGTTTCGCTACACGCCTTATTACGCTGAGCCATGTCCTGCTACTCGTGCCGCGTTCGCTGCGCGCACGGGCATTTCCCCCGCTTTACAGATTGAGTACGAGAAGTATTTGCTTTCTCTGCCGTTTGTGCCGTCTAGGTACGCCCTCCTCAAGCGTGATGTTGAACTCGATGGCCTCAGTACTGTTTTACTYGGYAACTTCCGGTCTGTYCTTTACGCG
>RDRP-MG918125.1 Lake Sinai virus strain M92/2010, complete genome
ATGATATCGAGTCTTGTGACACGAGTTCTCCGGCCAGTTCCGTCTCCTCACCCCCGACTGGTCACGCCTCTGAATCGTCAGACAGTTTATTATTCGACGACGAGTCCCGATCTGTTACTGGCCACGCTTCCCCGGGGCGTTCGTCAGCGGGCGGAGGTGCTCGAGTTTCTCCTAACAAGGGCAAAACAAGGCGCCAGTCCAATCGATCTGCGGACAATAACCCCAGTCTTGACTGCGAACACCACATTTGTCATCCCAAGAGAACCACTCACCCCACGTGTCCCGACCCAAATGTCACGTGCGGACCTCATTTCTTCATGTCGGTGCGTGAGCATGATGAGTCAGTACCTACACTCTTCCATGCACACGCGGTGGGAGGTGAAGACGTCACCCACATCATTGAGCCAGGTGTGGGAGCTACTATATCAAAACGCTTTAGTGCTTCGCAGTTACGCCTCCTTAGCTGGTCTGTCGACGGAATATTTAACACTTTATCTCGCGCCGCCACCTCGTCGTTTGTCGAGTCATCATTGTTGTCCCTATTACGATTTATGCAACAAGTATCTCCAGCTAAGTCCGTTACAGAAACTCGCCGGTGTCTTTTATTTGGTGGCCCTAGACAGAAATTTAAGGGATACGACACCTTTGACCTTGGATTCATGGGTATTGCGGTACCCGCTGACAAGACAGCGGGAGTTGCGGCTTGCCTACGAGAAGTTGCACGGCAGCATGCTAGTGCAGACGCCCCACACGAAGGTCCGAAACTTCATTAAAGTCGAACCTATGGCGAAATGCTCCGATCCTCGCAACATATCGCCGCGCAATGACGCCACTCTTGCCACTTTGGGACCTTACTTTTCCGCGATTGAACATCGTGCCTCGTCTTTACCTTTTCTCATTAAGGGTTGTGACATTCCTGCTCGTGCTGTTAAGATGTCCAGTCTCCTTGGCTGGCCTGATTATTATGAGATTGATTACTCCAGGTTTGACCTCTCCATTAGTGCTGAGGTTATCTCGCAGTACGAGCATGCCTGGGTGTCACTTGTTTACCCTCCTTCAGCCCACCCTGCTTTCTGGCAGACTCTGGTTTCCACCTTGATTACTTCTGGTGTCAGTGAGTATGGTATAACTTACTCCCTCCCCGGGTCTCGTTGCAGTGGTGACCCTCACACTTCTGTTGGCAATGGGTTGCTTAATGCATTCCTGACTTGGCTTATCACGTTTGATAAGGATTGCGCCTACTTTTGTGAGGGTGATGATGGTATCATTGGGTGCTCACCACCTATTGGTGATGAGATTGAGATAATACCCGATCTCGGGTTTATGCTTAAGGTGGAGCATTACAACCATATTGATGAGTGCTCCTTCTGCGGCATGTACTTGCTGGATGCTCGAGGCACTTTGAAGATGTATTCTGACCCATTACGCACTCTTTCTAAGATCCATGTATGTTGCGCTGATGGATTGCCCAACAATCTCATTGTCGCTAAAGCCCTTAGTGTTCTAAATCTTAATCCATCCACACCCATTATTACTGCTTTCTGTCGACACATACTCAATGTTGTTCGTTCTAGGTTATTGAATCCGCGAAATCGTAACAGACTCGCTGCCGCCGTCAGGCGTGTTGCCCCTTGGATTGTTTATATGCCTTTTCGGTACACGCCTTACTATGACGAACCATGTCCTGCTACTCGCGCTGCATTTGCTGCGCGCACAGGTATCTCCCCTGCTTTGCAGATTGAGTATGAAAGGTATTTGCTCACTCTGCCGTTTGTGCCGTCTAAGTATGCTTTACTTAAGCGTGACGTCGAACTTGACGGCCTCAGCACAGTTCTACTTGGTAACTTCCGGTCTGTCCTTTACGCG
>RDRP-SRR2032817_153685_length_5778_cov_6.191097
ATGGTGTCGAGTCTGGTGACGCGAGTTCTTCGCCCTGTCCCACAACCTCATCCGTATCTGGTTCATCCTTTTCCGAGACCAGTCAACTACTATTCGACTGCGAATCCCTCGCAGACTCTGGAGGCTCTACCGCGACGAGTGCGCCGTCGGGCCGAGGTTCTGGACTTCAGGTTGACTCGCGCAAAACAGGGCGCAAGTCCCGTCGACCTGGCAGCGATAACACCACCCGTGACTACGTCGACGACGTTCTTAATCCCGAGAGAACCACTCATGACGCCTGCCCTGACCCGACCGCCTCTTGCGGCCCTCATTTCTTCATGTCGGTGTGTGACGATGATGAGTCGATACCTACACTCTTACATGCGCACACCGACGATGGTCAAGATGTCACCTTTGTTGTTAATGACGACATGGGAAAGGTTATATCAAAGCGCTGTTCAGCTTCGCAGCTACGCTTACTTAGCTGGGCTGTCGACGGCGTACTCAACGTTATATCTCGCTCCGCCAGTCGGCGCTTCGTCGAGGAGTCACTGCTGTCGTTACTACGATTCTTGCTGGAAATACCAACGCCTGAGTCATGTGCAAAGACTCGCCGCTGTCTTTTATTTGGCAGCTCTAGACAGCGATTTAGCGGGTACGACACCTTTGACATTGGATTCATGGGTATCGCGGTACCCCATGGCAAGACAAAGGGAGTTGAGGCTTGCCTTCGAGAGGTTGCGCGGCAGCACGCACGTGCAGACCGCCCAAACTAAGGTAAGAAATTTTATAAAGGTGGAACCCATGGCCAAGTGTTCCGACCCCCGCAATATTTCCCCTCGTAACGACTCAACCCTCGTCACACTTGGCCCTTATTTCTCGGCCGTTGAACACCGTGCTATGTCCTTGCCTTTCTTAATAAAGGGATGTGACATCCAGTCCAGAGCCGAACGCATGCGCAACCTTCTCGGTTGGCCCCACTACTATGAAATAGACTACTCACGCTTTGACCTTTCTATAAGCGTTGAGTTATTGTCTCAGTTTGAGCATTCTTGGATAGCTCTCACTTACCCTCCTGACGCCCATCCTTTGTTCTGGCAGACCCTCGTCGCCACTTTAACCACTTCTGGCTTTAGTGAGTACGGTGTTACCTACTCACTTCCGGGCTCCAGATGTAGTGGTGATCCTCACACCTCGATTGGCAATGGGTTGCTTAACGCTTTCCTGACTTGGCTCGTCACCCATGACAAGGACAGTGTGTTCTATTGTGAGGGTGATGATGGCATCATAGCTTCGCGCGAGCCTATTCTCGATGAGATAGAAATCATCCCGGATCTGGGGTTCATGCTCAAGATCGACCATTATAGTCACATCAATGACTGTTCATTTTGCGGCATGTATCTTTACGAGGACCGCGCCAGTCTTGGCATGTACTCTGACCCTATACGTACATTGTCTAAGATTCATGCTTGCTGTGCCGACGGTAAGCCTAGCAACCTTATCGTTGCTAAAGCACTCAGCCTCCTTAATCTTAATCCTGCCACACCCATCATCACTGCTTTTTGCCAGCATATTTTAAGGGTCGTCCCTTCCGTCTTGTTGAGTCCGCGTAATCGGAACAGACTACTTGCCACGATGAAGCGCGTCGCGCCCTGGGCACATCATTTGCGCGTCCGTTGTGATGTCGTTTGCTCTGAACCATCACCTACAGTCCGCGCCGCTTTCGCCCTGCGTACCGGCATCAGCCCTGCTTTGCAAGTGAGGTACGAGGCGTATTTGGCGTCCTTGCCTTATGTGCCCGCAAAATACGTTTATTTGAAGAGGGACCTTGAATTGGACGGTATCGGAGCATCTTTGATGGGCCGTCCTTTGTCTGTTCTTTACGCG
>RDRP-SRR2032844_110349_length_6025_cov_11.412971
ATGATATCAAGCCTTGTCACACGAGTTCTCCGGCCTGTTCCATCCCCTCACCCGCGGTTGGTTACACCTCTGAGTCGTCAGACAGTTTATTACTCGGCGACGAATCCCGATCTGTTGCTGGCCGCTCTTCCTCAGGGCATTCGTCGACGGGCGGAAGTATTGGAGTTTTGCCTAACAAGGGCAAGACAAGGCGCCAGCCCCATCGACCTACGAACAATAACCCCGGTCTTGACCACGAACACCACGTTTCTCATCCCAAGAGAACCACTTACCCCGCATGCCCCGACCCGGATGTCACGTGCGGACCTCATTTCTTCATGTCGGTGCGTGAGCATGATGAGTCAATACCTACACTCTTCCATGCACACGCGGTGGGAGGCGAGGATATCACCCATGTCATTGAGCCGGGTGTGGGAGCTACTATATCAAAACGCTTTAGTGCTTCGCAGTTACGCCTCCTTAGCTGGTCTGTCGACGGAGTATTTAACACTTTATCTCGCGCCGCCACCTCATCATTCATCGAATCGTCGTTGCTGTCCTTATTACGATTTATGCAACAAGTACCTGCAGCTAAGTCCGCTGCAGAAACTCGCAGGTGTCTTTTATTCGGTGGCCCTAGACAGAGATTTAAGGGATACGACACCTTTGACCTTGGATTCATGGGTATCGCGGTACCCGCTGACAAGACAGCGGGAGTTGCGTCTCGCCTACGAGAAGTTGCACGGCAGCATGCTAGTGCAGACGCCCCACACGAAGGTTAGAAACTTTATCAAAGTTGAACCCATGGCGAAGTGTTCCGATCCCCGTAATATATCACCGCGCAATGATGCAACTCTCGCTACATTGGGACCCTATTTCTCCGCGATTGAACATCGTGCCTCGTCTCTACCTTTTCTCATCAAGGGCTGTGACATCCCTGCTCGCGCTGTCAAGATGTCTAGCCTTCTTGGTTGGCCCGATTATTACGAGATTGATTATTCTAGATTTGACCTTTCCATTAGTGCTGAAGTCATCTCCCAATACGAGCATGCTTGGGTGTCGCTTGTTTACCCTCCTTCAGCCCACCCTGCCTTTTGGCAGACCCTTGTTTCCACCTTGATCACGTCGGGTTTTAGCGAATATGGTATTACATATTCACTTCCTGGTTCCCGTTGCAGTGGTGATCCTCACACTTCAGTCGGTAATGGGTTGTTAAACGCATTCCTAACTTGGCTGATTACCTACGACAAGGATTGTGCCTACTTTTGTGAGGGGGATGATGGCATCATTGGATGTTCGCCGCCTATCGGTGATGAGGTTGAGATCATTCCCGACTTGGGGTTTATGCTCAAAATGGAGCACTACAATCATGTTGATGAGTGCTCGTTTTGTGGCATGTATTTGTTGGATGCTCGAGGCGTCTTAAAGATGTATTCTGACCCGTTGCGCACCCTTTCCAAAATTCATGTGTGTTGCGCCGACGGGCTGCCCAATAACCTCATTGTTGCTAAGGCTCTCAGTATCCTAAACCTTAACCCATCTACACCCATCATCACTGCTTTTTGTCGACACATACTTAATGTTGTTCGTTCTAAGTTGTTGAACCCGCGAAACCGCAACAGACTTGCTGCCGCTGTCAGACGTGTTGCGCCTTGGATGGTGTATATGCCTTTCCGGTACACGCCCTATTATGATGAGCCATGCCCTGCTACCCGTGCCGCATTTGCTGCACGCACAGGCATATCTCCTTCTTTGCAGATTGAGTATGAGGCGTACTTGTTGACTCTACCATATGTGCCGTCCAGGTACGCCCTGCTTAAGCGCGACGTCGAACTTGACGGCCTTAGCACTGCACTGCTTGGCAACTTCCGGTCTGTCCTTTACGCG
>RDRP-SRR2032857_70291_length_6040_cov_27.210544
ATGATATCAAGCCTTGTCACACGAGTTCTCCGGCCTGTTCCATCCCCTCACCCGCGGTTGGTTACACCTCTGAGTCGTCAGACAGTTTATTACTCGGCGACGAATCCCGATCTGTTGCTGGCCGCTCTTCCTCAGGGCATTCGTCGACGGGCGGAAGTATTGGAGTTTTGCCTAACAAGGGCAAGACAAGGCGCCAGCCCCATCGACCTACGAACAATAACCCCGGTCTTGACCACGAACACCACGTTTCTCATCCCAAGAGAACCACTTACCCCGCATGCCCCGACCCGGATGTCACGTGCGGACCTCATTTCTTCATGTCGGTGCGTGAGCATGATGAGTCAATACCTACACTCTTCCATGCACACGCGGTGGGAGGCGAGGATATCACCCATGTCATTGAGCCGGGTGTGGGAGCTGCTATATCAAAACGCTTTAGTGCTTCGCAGTTACGCCTCCTTAGCTGGTCTGTCGACGGAGTATTTAACACTTTATCTCGCGCCGCCACCTCATCATTCATCGAATCGTCGTTGCTGTCCTTATTACGATTTATGCAACAAGTACCTGCAGCTAAGTCCGCTGCAGAAACTCGCAGGTGTCTTTTATTCGGTGGCCCTAGACAGAGATTTAAGGGATACGACACCTTTGACCTTGGATTCATGGGTATCGCGGTACCCGCTGACAAGACAGCGGGAGTTGCGTCTCGCCTACGAGAAGTTGCACGGCAGCATGCTAGTGCAGACGCCCCACACGAAGGTTAGAAACTTTATCAAAGTTGAACCCATGGCGAAGTGTTCCGATCCCCGTAATATATCACCGCGCAATGATGCAACTCTCGCTACATTGGGACCCTATTTCTCCGCGATTGAACATCGTGCCTCGTCTCTACCTTTTCTCATCAAGGGCTGTGACATCCCTGCTCGTGCTGTTAAGATGTCCAGCCTTCTTGGTTGGCCCGATTATTACGAGATTGATTATTCTAGATTTGACCTTTCCATTAGTGCTGAAGTCATCTCCCAATACGAGCATGCTTGGGTGTCGCTTGTTTACCCTCCTTCAGCCCACCCTGCCTTTTGGCAGACTCTCGTTTCCACCTTGATCACGTCGGGTTTTAGCGAATATGGTATAACATATTCACTTCCTGGTTCCCGTTGCAGTGGTGATCCTCACACTTCAGTCGGTAATGGGTTGTTAAACGCATTCCTAACTTGGCTGATTACCTACGACAAGGATTGTGCCTACTTTTGTGAGGGCGATGATGGCATCATCGGATGTTCGCCGCCTATCGGTGATGAGGTTGAGATCATTCCCGACTTGGGGTTTATGCTCAAAATGGAGCACTACAATCATGTTGATGAGTGCTCGTTTTGTGGCATGTATTTGTTGGATGCTCGAGGCGTCTTAAAGATGTATTCTGACCCGTTGCGCACCCTTTCCAAAATTCATGTGTGTTGCGCCGACGGGCTGCCCAATAACCTCATTGTTGCTAAGGCTCTCAGTATCCTAAACCTTAACCCATCTACACCCATCATCACTGCTTTTTGTCGACACATACTTAATGTTGTTCGTTCTAAGTTGTTGAACCCGCGAAACCGCAACAGACTTGCTGCCGCTGTCAGACGTGTTGCGCCTTGGATGGTGTATATGCCTTTCCGGTACACGCCCTATTATGATGAGCCATGCCCTGCTACCCGTGCCGCATTTGCTGCACGCACAGGCATATCTCCTTCTTTGCAGATTGAGTATGAGGCGTACTTGTTGACTCTACCATATGTGCCGTCCAGGTACGCCCTGCTTAAGCGCGACGTCGAACTTGACGGCCTTAGTACTGTACTGCTCGGCAACTTTCGGTCTGTCCTTTACGCG
>RDRP-SRR5109829_404803_length_5921_cov_17.656770 
ATGATCTCGAGTCTTGTCACTCGAGTTCTCCGCCCAGTACCATCACCTCATCCACGTTTGGTGACACCACTGAGACGTCGAGTGACTTATTACTCGACAACCAGTCCGACCTCGTTCATACCAACTCTGGCGCCGTCGAGTCGGAAGCGAGCCGAAGTACTCGAGTATTGCCTAACAAAGGCAAGACAAGGCGCAAGTCCAATAGACCTCAGCGAGATAACACCCGCACTCACGCTGAGCACAGTTTTCATCATCCCAAGAGAACCACTTACCCATTATGCCCCGACCCGACTGTCTCGTGCGGACCTCATTTCTTCATGTCGGTGTGTGAGCAGGATGAGTCAATACCTACTCTCTTCCATGCACACGCGGTGGGAGGTGAGGATATCACCCACGCTATTGAGCCAGACGTGGGAGAGGCTATATCAAAACGCTTTAATGCTTCGCAATTACGCCTCCTTAGCTGGTCTATCGACGGAATACTTAACACTTTATCTAGCGCCGCCACCTCCTCGTTCATCGAATCGTCGCTGCTGTCCTTATTACGATTTATGCAACAAGTACCAACAACTCAGCCCACTGCAGAAGCTCGCCGGTGTCTTTTATTCGGTGGTCCTAGACAGTCATTTAAAGGATACGACACCTTTGACCTTGGATTCATGGGTGTCGCGGTACCCTCAGACAAGACAAAAGGAATTGAGGCTTGCCTACGAGAAGTTGCACGGCAGCATGCTCGTGCAGACAGCCCACACGAAGGTTCGAAATTTCATTAAGGTTGAACCTATGGCTAAATGCTCTGATCCACGAAACATCTCACCTCGTAATGACGCTACTCTCGCCACGCTTGGCCCGTATTTTTCCGCAATCGAGCACCAAGCGTCTTCGTTGCCGTTCCTTATCAAGGGTTGTGACATACCTGCCCGCTGTCTGAAGATGTCTAGTTTGCTGGGCTGGGCCAATTATTATGAAATTGATTATTCGCGTTTCGATTTGTCTATCAGTGCCGAAGTTATATCTCAATATGAGCACTCGTGGGTTTCGTTGGTCTACCCACCTCTCTCTCATCCTACCTTTTGGCAAACCCTTGTTTCTACCTTGGTGACGTCAGGCTTTAGTGAGTATGGCATCACATACTCTCTTCCAGGGTCCCGCTGTAGCGGTGACCCCCACACTTCTGTGGGCAATGGTCTCCTAAACGCGTTTCTCACTTGGCTCGTCACCTACGACAAGGATTGCTCCTACTTCTGTGAGGGAGATGACGGTATCATCGGTTGTTCGGTGCCTATTGGAGATGAGCTCGAAATTATCCCTGACTTGGGCTTTATGTTGAAGATCGACCGCTACGACCATGTAAATGATTGCTCATTTTGTGGAATGTATCTACTCGATGGTTGTGGTTCATTGAACATGTACTCGGATCCTATGCGCACGCTTTCTAAAATTCATGTTTGTTGCGCTGATGGGTTACCCAACAACCTTATAGTTGCCAAGGCTTTGAGCGTCATGAACCTCAACCCCTCCACACCCATCATCACTGCGTTCTGTCGACATATTTTGAACGTTGTCGAGTCTAAGTTGCTTAACCCGCGAAATCGTAACAGACTCGCCGTTGCCGTTAGGAGAGTTGCCCCCTGGATGGTTCACATCCCATTTAAATACGTACCGGAGTATCATGAGCCTAGCCCTGAAATGCGTGCTGCTTTTGCTGCGCGCACTGGCATCTCCCCTGCTTTGCAGTGTCAATATGAAAGGTATCTCTTATCACTTCCATTTGTGCCCAGCCGCTATGTTCTTCTCAAGCGTGACATTGAGCTGGACGGATTGAGCACCTCTTTGCTAGGCGATTTTCGGTCTGTTCTTTACGCG
>RDRP-SRR5109834_36661_length_5880_cov_19.973005
ATGATATCGAGTCTTGTGACACGGGTGTTGCGTCCCGTTCCTCTTCCACACCCCTACCTGGTGACTCCTCTACGTCGGGATCAGTCTTACTACTCGACGACACTGCCGACCGAGTTCATGAGGATGACTCGTCCGCGAGATCGACGTCGTGTCGAGGTTCTCGATTACGTGTTAACAAGAGCCACTCAGGGCTCAAGCCCCGTCGATCTGCGGACCATAACTCCGGTAGTGACAACCAAATCGACGTTCCTCATCCCAAGAGAACCACTCACCCTTTGTGCCCCGACCCGACTGCCTCGTGCGGACCTCATTTCTTCATGTCAGTGTGTGAGTCAAATGAGTCAGTACCTACTCTCTTCCATGCACACTCGGTGGGAGGTGAAGATGTCACCCATGTCGTTGATCCAGCTTTGGGAGCGTCTATATCGCAACGGTTTAGCGCTTCGCAGTTACGCCTCCTTGGCTGGTCTATCGACGGAATTTTCAACACTCTATCTGGCGCCGCCACCTCGTCATTTGTCGAGTCGACGTTGTTGTGCTTATCACGATTTATGCGTGAAGTACCGCCAACTCAGCCCGTTACAGAAGCTCGCCGCAGTCTTTTATTCTGTCGCCCTCGAGAGAGATTTAAGGGATACGACACCTTTGACATTGGATTCATGGGTATCGCGGTACCCTCAGGCAAGACAAAGGGAATTAAGGCTTGCCTTCGCGAGGTTGCAAGGCAGCACTCTCGTGCAGACCTCCCAAACGAAGGTGCGCAATTTCATTAAGGTTGAGCCCATGGCCAAGTGTTCCGACCCACGAAATATTTCACCTCGAAGTGATGCTACCCTCTCGACCCTTGGCCCCTACTTTTCCGCCATCGAGCATAATGCCACTGGTTTGCCTTTTCTAATTAAGGGGTGTGACATGGCGGCTCGAGCCGCCAAGATGCGCGATCTCTTGGGTTGGCCTCACTATTACGAGATCGACTATTCTCGTTTTGATTTGTCGATAAGTGCTGAGGTTATATCCCAGTTTGAGCACGCTTGGATCTCTTTGGTTTATGCCCCTGACATGCACCCACTGTTCTGGCAGACGCTGGTCGCCACGTTGGTTACTTCGGGATTTAGTGAGTATGGTATCACCTACACCCTCCCTGGATCACGTTGTAGTGGCGACCCTCATACGTCCGTCGGCAACGGCGTTCTTAATGCCTTTCTTACATGGCTTGTCACGTTTGATAAGAGTTGTTCTTATTATTGCGAAGGCGATGATGGGATTATTGGCTGTGCTCAGCCTATTTGCGATGAGATTGAGATCATACCGGACTTGGGCTTTATGCTCAAAATTGATCACTATGAGCACATCGACGATTGTTCGTTTTGTGGCATGTACTTGTTGGATGATTGTGGATCGCTCCGCATGTATTCTGACCCGGTGCGCACGCTGTCGAAGATACATGTGTGCTGCGCTGATGGTCTACCCAACAACCTAATTGTGGCCAAAGCGTTGAGCCTTCTCAATCTGAATCCTTGTACTCCTATTGTTACGGCCTTTTGTCGCCACATATTGCGCGTGGTGCGGTCCGTGTTGCTTAATCCGCGAAACCGTAACAGACTTGCTGCTGCTGTTAAGCGTGTTGCTCCGTGGGTGGTTTATTTCCCGTTTAGTTATGAACCGTTTCACTCTGAGCCATCTCCAGCGATGCGTGCTGCTTTCTCGGCGCGCACAGGTATATCTCCCGCTTTGCAGATATCCTACGAGCAGTATCTCCTCAATCTAAAATATGTTCCTTCCTCTTACCGTTATCTTAAACGCGACCTCGACATAGATGGTGTCCACACCGCGCTGTTGGGTGAGTTTAGGTCTGTTCTTTACGCG
>RDRP-SRR6901859_37878_length_4150_cov_104.525831
---------------------------------------------------------------------------------------------------------------------------------------------------------------------------------------------------------------------------------------------------------------------------------------------------------------------------------------------------------------------------------------------------------------------------------------------------------CTTCGCAGTTACGCCTCCTTAGCTGGTCTGTCGACGGAATATTCAACACTTTATCTCGCGCCGCCACCTCATCGTTTGTCGAATCGTCATTGTTGTCCTTGTTACGATTTATGCAACAAGTACCTGCAGTTGAGTCCTCTGCAGAAACTCGCCGGTGTCTTTTATTTGGTGGCCCTAGAGAAAGATTTAAGGGATACGACACCTTTGACCTTGGATTCATGGGTGTCGCGGTACCCTCTGACAAGACAAAGGGAATTGAGGCTTGCTTACGAGAGGTTGCACGGCAGCATGCTCGTGCAGACGTCCCACACGAAGGTGCGTAATTTTATAAAGGTTGAGCCCATGGCTAAGTGCTCAGACCCGCGCAACATATCGCCTCGCAATGACGCCACCCTTGCAACACTGGGGCCATACTTTTCCGCAATTGAACATCGTGCTTCGTCCCTTCCATTCCTCGTTAAGGGCTGCGACATCCCGGCCCGTTCCTCGAAGATGTCTACTCTGCTTGGCTGGCCTGACTATTATGAGATCGATTACTCCCGGTTCGACTTGTCCATTAGTGCCGAGGTCATTTCACAGTACGAGCATGCCTGGGTCTCTCTTGTTTACCCTCCTCTCAATTACCCTGGCTTCTGGCAGACTCTCGTTTCAACGCTCATTACCTCGGGCTTCAGCGAGTACGGTATTACTTATTCTCTGCCTGGGTCACGTTGCAGCGGTGACCCGCATACGTCCGTTGGTAATGGTTTGTTGAATGGGTTCTTGACCTGGCTCGTTACTTTTGACAAGGATTGTTCTTATTTCTGCGAGGGCGATGATGGCATTATTGGTTGTTCCCCACCTATCGGTGATGAGATCGAAATTATCCCTGATTTAGGATTCATGTTAAAGATGGATCATTACCATCACATCAATGACTGTTCTTTTTGCGGTATGTATCTTTTGGACAATTGTGGCACTCTTGGTATGTATTCCGACCCATTGCGCACTCTTTCTAAGATCCATGTTTGTTGCGCTGATGGTCTTCCCAATAATTTGATTGTGGCCAAGGCGCTTAGCGTTCTCAACCTCAATCCTGCCACCCCAATCATCACCGCATTTTGTCGTCATATTCTGCGTGTTGTTCATTCTAAATTGCTTAATCCGCGAAATCGTAACAGACTCACCGCTGCTGTAAAGCGGGTTTCGCCCATTATGGCCTATATGCCTTTCCAAACCGTTCCTGTGTATCGTGAACCTAGTCCTGAGATGCGCGCCGCTTTTGCTGCGCGTACCGGCATATCTCCTGCTTTGCAATGTCAGTATGAGCAGTATCTGCTTTCATTATTGTTTGTTCCGTCGCGTTATGTCTTACTCAAACGAGACATTGAGCTCGACGGCCTACAGACCACCCTTCTTGGTGACTTTAGGTCTGTTCTTTACGCG
>RDRP-SRR6901859_37878_length_4150_cov_104.525831(2)
ATGATATCAAGCTTGGTGACCCGAGTCCTTCGCCCAGTTCCGTCTCCTCACTCACGTCTGGTGACTCCGTTGAAACGTCAGACCACGTATTATTCGACAACCGATCCAGACCAGCTTCTGTCAACTCTCGCTCCTCGAACACGCAAGCGAGCCGAGGTTCTGGAGTTTCGTCTAACAAAGGCAAAACAAGGCGCAAGTCCCATAGACCTTCGCACGATAACTCCGATACTGACCACGGCCACGGTGTTTGTCATCCCAAGAGAACCACTTACCCATTGTGTCCCGACCCAACTGCCTCGTGCGGGCCTCATTTCTTCATGTCAGTGTGTGAGCATGATGAGTCAATACCTACGGTGTTCCATGCACACGCGATGGGAGGTCAAGATATCACCCACGACATTGATTCGGGTTTGGGAGCAATTATATCAAAACGCTTTAGTGCTTCGCAGTTACGCCTCCTTAGCTGGTCTGTCGACGGAATATTCAACACTTTATCTCGCGCCGCCACCTCATCGTTTGTCGAATCGTCATTGTTGTCCTTGTTACGATTTATGCAACAAGTACCTGCAGTTGAGTCCTCTGCAGAAACTCGCCGGTGTCTTTTATTTGGTGGCCCTAGAGAAAGATTTAAGGGATACGACACCTTTGACCTTGGATTCATGGGTGTCGCGGTACCCTCTGACAAGACAAAGGGAATTGAGGCTTGCTTACGAGAGGTTGCACGGCAGCATGCTCGTGCAGACGTCCCACACGAAGGTGCGTAATTTTATAAAGGTTGAGCCCATGGCTAAGTGCTCAGACCCGCGCAACATATCGCCTCGCAATGACGCCACCCTTGCAACACTGGGGCCATACTTTTCCGCAATTGAACATCGTGCTTCGTCCCTTCCATTCCTCGTTAAGGGCTGCGACATCCCGGCCCGTTCCTCGAAGATGTCTACTCTGCTTGGCTGGCCTGACTATTATGAGATCGATTACTCCCGGTTCGACTTGTCCATTAGTGCCGAGGTCATTTCACAGTACGAGCATGCCTGGGTCTCTCTTGTTTACCCTCCTCTCAATTACCCTGGCTTCTGGCAGACTCTCGTTTCAACGCTCATTACCTCGGGCTTCAGCGAGTACGGTATTACTTATTCTCTGCCTGGGTCACGTTGCAGCGGTGACCCGCATACGTCCGTTGGTAATGGTTTGTTGAATGGGTTCTTGACCTGGCTCGTTACTTTTGACAAGGATTGTTCTTATTTCTGCGAGGGCGATGATGGCATTATTGGTTGTTCCCCACCTATCGGTGATGAGATCGAAATTATCCCTGATTTAGGATTCATGTTAAAGATGGATCATTACCATCACATCAATGACTGTTCTTTTTGCGGTATGTATCTTTTGGACAATTGTGGCACTCTTGGTATGTATTCCGACCCATTGCGCACTCTTTCTAAGATCCATGTTTGTTGCGCTGATGGTCTTCCCAATAATTTGATTGTGGCCAAGGCGCTTAGCGTTCTCAACCTCAATCCTGCCACCCCAATCATCACCGCATTTTGTCGTCATATTCTGCGTGTTGTTCATTCTAAATTGCTTAATCCGCGAAATCGTAACAGACTCACCGCTGCTGTAAAGCGGGTTTCGCCCATTATGGCCTATATGCCTTTCCAAACCGTTCCTGTGTATCGTGAACCTAGTCCTGAGATGCGCGCCGCTTTTGCTGCGCGTACCGGCATATCTCCTGCTTTGCAATGTCAGTATGAGCAGTATCTGCTTTCATTATTGTTTGTTCCGTCGCGTTATGTCTTACTCAAACGAGACATTGAGCTCGACGGCCTACAGACCACCCTTCTTGGTGACTTTAGGTCTGTTCTTTACGCG
>RDRP-SRR6901859_38187_length_156_cov_88.093023
---------------------------------------------------------------------------------------------------------------------------------------------------------------------------------------------------------------------------------------------------------------------------------------------------------------------------------------------------------------------------------------------------------------------------------------------------------CTTCGCAGTTACGCCTCCTTAGCTGGTCTGTCGACGGAATATTCAACACTTTATCTCGCGCCGCCACCTCATCGTTTGTCGAATCGTCATTGTTGTCCTTGTTACGATTTATGCAACAAGTACCTGCAGTTGAGTCCTCTGCAGAAACTCGCCGGTGTCTTTTATTTGGTGGCCCTAGAGAAAGATTTAAGGGATACGACACCTTTGACCTTGGATTCATGGGTGTCGCGGTACCCTCTGACAAGACAAAGGGAATTGAGGCTTGCTTACGAGAGGTTGCACGGCAGCATGCTCGTGCAGACGTCCCACACGAAGGTGCGTAATTTTATAAAGGTTGAGCCCATGGCTAAGTGCTCAGACCCGCGCAACATATCGCCTCGCAATGACGCCACCCTTGCAACACTGGGGCCATACTTTTCCGCAATTGAACATCGTGCTTCGTCCCTTCCATTCCTCGTTAAGGGCTGCGACATCCCGGCCCGTTCCTCGAAGATGTCTACTCTGCTTGGCTGGCCTGACTATTATGAGATCGATTACTCCCGGTTCGACTTGTCCATTAGTGCCGAGGTCATTTCACAGTACGAGCATGCCTGGGTCTCTCTTGTTTACCCTCCTCTCAATTACCCTGGCTTCTGGCAGACTCTCGTTTCAACGCTCATTACCTCGGGCTTCAGCGAGTACGGTATTACTTATTCTCTGCCTGGGTCACGTTGCAGCGGTGACCCGCATACGTCCGTTGGTAATGGTTTGTTGAATGGGTTCTTGACCTGGCTCGTTACTTTTGACAAGGATTGTTCTTATTTCTGCGAGGGCGATGATGGCATTATTGGTTGTTCCCCACCTATCGGTGATGAGATCGAAATTATCCCTGATTTAGGATTCATGTTAAAGATGGATCATTACCATCACATCAATGACTGTTCTTTTTGCGGTATGTATCTTTTGGACAATTGTGGCACTCTTGGTATGTATTCCGACCCATTGCGCACTCTTTCTAAGATCCATGTTTGTTGCGCTGATGGTCTTCCCAATAATTTGATTGTGGCCAAGGCGCTTAGCGTTCTCAACCTCAATCCTGCCACCCCAATCATCACCGCATTTTGTCGTCATATTCTGCGTGTTGTTCATTCTAAATTGCTTAATCCGCGAAATCGTAACAGACTCACCGCTGCTGTAAAGCGGGTTTCGCCCATTATGGCCTATATGCCTTTCCAAACCGTTCCTGTGTATCGTGAACCTAGTCCTGAGATGCGCGCCGCTTTTGCTGCGCGTACCGGCATATCTCCTGCTTTGCAATGTCAGTATGAGCAGTATCTGCTTTCATTATTGTTTGTTCCGTCGCGTTATGTCTTACTCAAACGAGACATTGAGCTCGACGGCCTACAGACCACCCTTCTTGGTGACTTTAGGTCTGTTCTTTACGCG
>RDRP-SRR801788_129107_length_197_cov_2.447059
---------------------------------------------------------------------------------------------------------------------------------------------------------------------------------------------------------------------------------------------------------------------------------------------------------------------------------------------------------------------------------------------------------------------------------------------------------CTTCGCAGTTACGCCTCCTTAGCTGGTCTGTCGACGGAATATTCAACACTTTATCTCGCGCCGCCACCTCATCGTTTGTCGAATCGTCATTGTTGTCCTTGTTACGATTTATGCAACAAGTACCTGCAGTTGAGTCCTCTGCAGAAACTCGCCGGTGTCTTTTATTTGGTGGCCCTAGAGAAAGATTTAAGGGATACGACACCTTTGACCTTGGATTCATGGGTGTCGCGGTACCCTCTGACAAGACAAAGGGAATTGAGGCTTGCTTACGAGAGGTTGCACGGCAGCATGCTCGTGCAGACGTCCCACACGAAGGTGCGTAATTTTATAAAGGTTGAGCCCATGGCTAAGTGCTCAGACCCGCGCAACATATCGCCTCGCAATGACGCCACCCTTGCAACACTGGGGCCATACTTTTCCGCAATTGAACATCGTGCTTCGTCCCTTCCATTCCTCGTTAAGGGCTGCGACATCCCGGCCCGTTCCTCGAAGATGTCTACTCTGCTTGGCTGGCCTGACTATTATGAGATCGATTACTCCCGGTTCGACTTGTCCATTAGTGCCGAGGTCATTTCACAGTACGAGCATGCCTGGGTCTCTCTTGTTTACCCTCCTCTCAATTACCCTGGCTTCTGGCAGACTCTCGTTTCAACGCTCATTACCTCGGGCTTCAGCGAGTACGGTATTACTTATTCTCTGCCTGGGTCACGTTGCAGCGGTGACCCGCATACGTCCGTTGGTAATGGTTTGTTGAATGGGTTCTTGACCTGGCTCGTTACTTTTGACAAGGATTGTTCTTATTTCTGCGAGGGCGATGATGGCATTATTGGTTGTTCCCCACCTATCGGTGATGAGATCGAAATTATCCCTGATTTAGGATTCATGTTAAAGATGGATCATTACCATCACATCAATGACTGTTCTTTTTGCGGTATGTATCTTTTGGACAATTGTGGCACTCTTGGTATGTATTCCGACCCATTGCGCACTCTTTCTAAGATCCATGTTTGTTGCGCTGATGGTCTTCCCAATAATTTGATTGTGGCCAAGGCGCTTAGCGTTCTCAACCTCAATCCTGCCACCCCAATCATCACCGCATTTTGTCGTCATATTCTGCGTGTTGTTCATTCTAAATTGCTTAATCCGCGAAATCGTAACAGACTCACCGCTGCTGTAAAGCGGGTTTCGCCCATTATGGCCTATATGCCTTTCCAAACCGTTCCTGTGTATCGTGAACCTAGTCCTGAGATGCGCGCCGCTTTTGCTGCGCGTACCGGCATATCTCCTGCTTTGCAATGTCAGTATGAGCAGTATCTGCTTTCATTATTGTTTGTTCCGTCGCGTTATGTCTTACTCAAACGAGACATTGAGCTCGACGGCCTACAGACCACCCTTCTTGGTGACTTTAGGTCTGTTCTTTACGCG
>RDRP-SRR801788_146978_length_208_cov_5.817680
---------------------------------------------------------------------------------------------------------------------------------------------------------------------------------------------------------------------------------------------------------------------------------------------------------------------------------------------------------------------------------------------------------------------------------------------------------CTTCGCAGTTACGCCTCCTTAGCTGGTCTGTCGACGGAATATTCAACACTTTATCTCGCGCCGCCACCTCATCGTTTGTCGAATCGTCATTGTTGTCCTTGTTACGATTTATGCAACAAGTACCTGCAGTTGAGTCCTCTGCAGAAACTCGCCGGTGTCTTTTATTTGGTGGCCCTAGAGAAAGATTTAAGGGATACGACACCTTTGACCTTGGATTCATGGGTGTCGCGGTACCCTCTGACAAGACAAAGGGAATTGAGGCTTGCTTACGAGAGGTTGCACGGCAGCATGCTCGTGCAGACGTCCCACACGAAGGTGCGTAATTTTATAAAGGTTGAGCCCATGGCTAAGTGCTCAGACCCGCGCAACATATCGCCTCGCAATGACGCCACCCTTGCAACACTGGGGCCATACTTTTCCGCAATTGAACATCGTGCTTCGTCCCTTCCATTCCTCGTTAAGGGCTGCGACATCCCGGCCCGTTCCTCGAAGATGTCTACTCTGCTTGGCTGGCCTGACTATTATGAGATCGATTACTCCCGGTTCGACTTGTCCATTAGTGCCGAGGTCATTTCACAGTACGAGCATGCCTGGGTCTCTCTTGTTTACCCTCCTCTCAATTACCCTGGCTTCTGGCAGACTCTCGTTTCAACGCTCATTACCTCGGGCTTCAGCGAGTACGGTATTACTTATTCTCTGCCTGGGTCACGTTGCAGCGGTGACCCGCATACGTCCGTTGGTAATGGTTTGTTGAATGGGTTCTTGACCTGGCTCGTTACTTTTGACAAGGATTGTTCTTATTTCTGCGAGGGCGATGATGGCATTATTGGTTGTTCCCCACCTATCGGTGATGAGATCGAAATTATCCCTGATTTAGGATTCATGTTAAAGATGGATCATTACCATCACATCAATGACTGTTCTTTTTGCGGTATGTATCTTTTGGACAATTGTGGCACTCTTGGTATGTATTCCGACCCATTGCGCACTCTTTCTAAGATCCATGTTTGTTGCGCTGATGGTCTTCCCAATAATTTGATTGTGGCCAAGGCGCTTAGCGTTCTCAACCTCAATCCTGCCACCCCAATCATCACCGCATTTTGTCGTCATATTCTGCGTGTTGTTCATTCTAAATTGCTTAATCCGCGAAATCGTAACAGACTCACCGCTGCTGTAAAGCGGGTTTCGCCCATTATGGCCTATATGCCTTTCCAAACCGTTCCTGTGTATCGTGAACCTAGTCCTGAGATGCGCGCCGCTTTTGCTGCGCGTACCGGCATATCTCCTGCTTTGCAATGTCAGTATGAGCAGTATCTGCTTTCATTATTGTTTGTTCCGTCGCGTTATGTCTTACTCAAACGAGACATTGAGCTCGACGGCCTACAGACCACCCTTCTTGGTGACTTTAGGTCTGTTCTTTACGCG
>RDRP-SRR801788_146979_length_4476_cov_21.625084
ATGATATCCAGCTTGGTGACCCGGGTACTGCGGCCGGTTCCGTCTCCTCATCCACGGTTAGTGACAGCGCTTCGGCGTCAGACGACGTATTATTCGACCACGAATCCGGGTCTATTCTTGACGACCCTTTCTGTTCGAGCTCGCCGACGTACGGAGGTTCTGGAGTACTGTCTAACAAGGGCAAAGCAAGGCGCAAGTCCCATCGACCTACAAACCGTGACCCCGATCGTAACCAAGAGCACAACATTTGTCATCCCAAGAGAACCACTTACGCAGATTGTCCCGACCCAACTGCCTCGTGCGGACCTCATTTCTTCATGTCAGTGTGTGAGCGCGATGAGTCGGTGCCTACTCTCTTCCATGCACATGCGGTGGGAGGTGAAGATATCACCCACGTCGTTGAGCCTGATTTGGGAATCGCTATATCAGAACGCTTTAGTGCTTCGCAGCTACGCCTCCTCAGCTGGTCTATCGACGGAGTATTTAACACTTTATCTCGCGCCGCCACTTCCTCATTTGTCGAGTCGTCATTGTTGTCCTTATTACGATTTATGCAACAAGTACCTACAACTCAGCCCTCTGCAGAAGCTCGCCGGTGTCTTCTATTTGGTGGCCCTAGACAGAGATTTAAAGGATACGATACCTTTGACCTTGGATTCATGGGTATCTCGGTACCCACTAGCAAGACAGCGGGAGTTGCGTCTTGCTTACGAGAAGTTGCACGGCAGCATGCTTGTGCAGACAGCCCACACGAAGGTCCGAAACTTCATTAAGGTTGAACCTATGGCCAAATGTTCTGACCCGCGAAACATATCGCCGCGAAATGATGCCACTCTCGCTACATTGGGTCCTTACTTTTCTGCTATTGAGCACCGCGCCTCTGCCCTCCCGTTTCTCATTAAGGGTTGCGATATTCCCTCGCGTGCCGTCAAGATGTCGAGTCTGCTCGGGTGGCCCCACTATTATGAGATCGACTACTCCCGATTTGATTTGTCTATAAGTGCTGAGGTCATATCGCAGTATGAACATGCTTGGGTGTCCCTGGTCTATCCGCCCCTCATCCATCCCAGATTCTGGCAGACACTTGTCGCCACACTTGTCACCTCAGGATTTAGTGAGTATGGTATTACCTACTCGCTGCCTGGGTCTCGATGCAGTGGTGATCCTCATACGTCTGTCGGCAACGGCCTCCTCAACGCGTTTCTTACGTGGCTTGTTACGTATGACAAGGACGCCATTTTCTTTTGTGAGGGAGATGATGGAATTATTGGTTGTTCCACACCCATGGGTGGTGAGATCGAGATCATTCCCGACCTCGGCTTCATGCTTAAGATTGATCACTACCGTCACGTCGACGACTGTTCGTTCTGTGGTATGTACCTGTTGGACTGCCGTGGTGCGTTGGGTATGTATTCCGACCCCTTGCGCACGTTGTCCAAGATACACGTTTGTTGTGCTGATGGTCTTTCCAATAACCTTATAGTGGCTAAGGCTCTCAGCATTTTAAATCTTAACCCGTCTACCCCTATTATCACTGCTTTTTGCCGTCACATACTGAATGTCGTTAGGTCCAGACTACTTAACCCGCGAAATCGCAACAAACTAGTATTGGCCGTTCGCCGCATCGCCCCTTGGATGGTTCACATCCCGTTTAAAGTCGTCCCTGACTATAGCGAACCCTGCCCTGAGATGCGGGCCGCTTTCGCCGCCCGCACCGGTATATCTCCTGCATTGCAGTTACAGTATGAGGAATACTTGTTGGCTTTACCGTTCGTTCCTCGACGGTATGCCCTTCTGAAGCGTGACGTCGAGATTGATGGCCTGCGTACGTCCCTATTGGGCGATGTTAAGTCTGTTCTTTACGCG
>RDRP-SRR801788_161659_length_263_cov_1.546610
---------------------------------------------------------------------------------------------------------------------------------------------------------------------------------------------------------------------------------------------------------------------------------------------------------------------------------------------------------------------------------------------------------------------------------------------------------CTTCGCAGTTACGCCTCCTTAGCTGGTCTGTCGACGGAATATTCAACACTTTATCTCGCGCCGCCACCTCATCGTTTGTCGAATCGTCATTGTTGTCCTTGTTACGATTTATGCAACAAGTACCTGCAGTTGAGTCCTCTGCAGAAACTCGCCGGTGTCTTTTATTTGGTGGCCCTAGAGAAAGATTTAAGGGATACGACACCTTTGACCTTGGATTCATGGGTGTCGCGGTACCCTCTGACAAGACAAAGGGAATTGAGGCTTGCTTACGAGAGGTTGCACGGCAGCATGCTCGTGCAGACGTCCCACACGAAGGTGCGTAATTTTATAAAGGTTGAGCCCATGGCTAAGTGCTCAGACCCGCGCAACATATCGCCTCGCAATGACGCCACCCTTGCAACACTGGGGCCATACTTTTCCGCAATTGAACATCGTGCTTCGTCCCTTCCATTCCTCGTTAAGGGCTGCGACATCCCGGCCCGTTCCTCGAAGATGTCTACTCTGCTTGGCTGGCCTGACTATTATGAGATCGATTACTCCCGGTTCGACTTGTCCATTAGTGCCGAGGTCATTTCACAGTACGAGCATGCCTGGGTCTCTCTTGTTTACCCTCCTCTCAATTACCCTGGCTTCTGGCAGACTCTCGTTTCAACGCTCATTACCTCGGGCTTCAGCGAGTACGGTATTACTTATTCTCTGCCTGGGTCACGTTGCAGCGGTGACCCGCATACGTCCGTTGGTAATGGTTTGTTGAATGGGTTCTTGACCTGGCTCGTTACTTTTGACAAGGATTGTTCTTATTTCTGCGAGGGCGATGATGGCATTATTGGTTGTTCCCCACCTATCGGTGATGAGATCGAAATTATCCCTGATTTAGGATTCATGTTAAAGATGGATCATTACCATCACATCAATGACTGTTCTTTTTGCGGTATGTATCTTTTGGACAATTGTGGCACTCTTGGTATGTATTCCGACCCATTGCGCACTCTTTCTAAGATCCATGTTTGTTGCGCTGATGGTCTTCCCAATAATTTGATTGTGGCCAAGGCGCTTAGCGTTCTCAACCTCAATCCTGCCACCCCAATCATCACCGCATTTTGTCGTCATATTCTGCGTGTTGTTCATTCTAAATTGCTTAATCCGCGAAATCGTAACAGACTCACCGCTGCTGTAAAGCGGGTTTCGCCCATTATGGCCTATATGCCTTTCCAAACCGTTCCTGTGTATCGTGAACCTAGTCCTGAGATGCGCGCCGCTTTTGCTGCGCGTACCGGCATATCTCCTGCTTTGCAATGTCAGTATGAGCAGTATCTGCTTTCATTATTGTTTGTTCCGTCGCGTTATGTCTTACTCAAACGAGACATTGAGCTCGACGGCCTACAGACCACCCTTCTTGGTGACTTTAGGTCTGTTCTTTACGCG
>RDRP-SRR801788_30255_length_247_cov_2.654545
---------------------------------------------------------------------------------------------------------------------------------------------------------------------------------------------------------------------------------------------------------------------------------------------------------------------------------------------------------------------------------------------------------------------------------------------------------CTTCGCAGTTACGCCTCCTTAGCTGGTCTGTCGACGGAATATTCAACACTTTATCTCGCGCCGCCACCTCATCGTTTGTCGAATCGTCATTGTTGTCCTTGTTACGATTTATGCAACAAGTACCTGCAGTTGAGTCCTCTGCAGAAACTCGCCGGTGTCTTTTATTTGGTGGCCCTAGAGAAAGATTTAAGGGATACGACACCTTTGACCTTGGATTCATGGGTGTCGCGGTACCCTCTGACAAGACAAAGGGAATTGAGGCTTGCTTACGAGAGGTTGCACGGCAGCATGCTCGTGCAGACGTCCCACACGAAGGTGCGTAATTTTATAAAGGTTGAGCCCATGGCTAAGTGCTCAGACCCGCGCAACATATCGCCTCGCAATGACGCCACCCTTGCAACACTGGGGCCATACTTTTCCGCAATTGAACATCGTGCTTCGTCCCTTCCATTCCTCGTTAAGGGCTGCGACATCCCGGCCCGTTCCTCGAAGATGTCTACTCTGCTTGGCTGGCCTGACTATTATGAGATCGATTACTCCCGGTTCGACTTGTCCATTAGTGCCGAGGTCATTTCACAGTACGAGCATGCCTGGGTCTCTCTTGTTTACCCTCCTCTCAATTACCCTGGCTTCTGGCAGACTCTCGTTTCAACGCTCATTACCTCGGGCTTCAGCGAGTACGGTATTACTTATTCTCTGCCTGGGTCACGTTGCAGCGGTGACCCGCATACGTCCGTTGGTAATGGTTTGTTGAATGGGTTCTTGACCTGGCTCGTTACTTTTGACAAGGATTGTTCTTATTTCTGCGAGGGCGATGATGGCATTATTGGTTGTTCCCCACCTATCGGTGATGAGATCGAAATTATCCCTGATTTAGGATTCATGTTAAAGATGGATCATTACCATCACATCAATGACTGTTCTTTTTGCGGTATGTATCTTTTGGACAATTGTGGCACTCTTGGTATGTATTCCGACCCATTGCGCACTCTTTCTAAGATCCATGTTTGTTGCGCTGATGGTCTTCCCAATAATTTGATTGTGGCCAAGGCGCTTAGCGTTCTCAACCTCAATCCTGCCACCCCAATCATCACCGCATTTTGTCGTCATATTCTGCGTGTTGTTCATTCTAAATTGCTTAATCCGCGAAATCGTAACAGACTCACCGCTGCTGTAAAGCGGGTTTCGCCCATTATGGCCTATATGCCTTTCCAAACCGTTCCTGTGTATCGTGAACCTAGTCCTGAGATGCGCGCCGCTTTTGCTGCGCGTACCGGCATATCTCCTGCTTTGCAATGTCAGTATGAGCAGTATCTGCTTTCATTATTGTTTGTTCCGTCGCGTTATGTCTTACTCAAACGAGACATTGAGCTCGACGGCCTACAGACCACCCTTCTTGGTGACTTTAGGTCTGTTCTTTACGCG
>RDRP-SRR801844_70228_length_214_cov_1.556150
---------------------------------------------------------------------------------------------------------------------------------------------------------------------------------------------------------------------------------------------------------------------------------------------------------------------------------------------------------------------------------------------------------------------------------------------------------CTTCGCAGTTACGCCTCCTTAGCTGGTCTGTCGACGGAATATTCAACACTTTATCTCGCGCCGCCACCTCATCGTTTGTCGAATCGTCATTGTTGTCCTTGTTACGATTTATGCAACAAGTACCTGCAGTTGAGTCCTCTGCAGAAACTCGCCGGTGTCTTTTATTTGGTGGCCCTAGAGAAAGATTTAAGGGATACGACACCTTTGACCTTGGATTCATGGGTGTCGCGGTACCCTCTGACAAGACAAAGGGAATTGAGGCTTGCTTACGAGAGGTTGCACGGCAGCATGCTCGTGCAGACGTCCCACACGAAGGTGCGTAATTTTATAAAGGTTGAGCCCATGGCTAAGTGCTCAGACCCGCGCAACATATCGCCTCGCAATGACGCCACCCTTGCAACACTGGGGCCATACTTTTCCGCAATTGAACATCGTGCTTCGTCCCTTCCATTCCTCGTTAAGGGCTGCGACATCCCGGCCCGTTCCTCGAAGATGTCTACTCTGCTTGGCTGGCCTGACTATTATGAGATCGATTACTCCCGGTTCGACTTGTCCATTAGTGCCGAGGTCATTTCACAGTACGAGCATGCCTGGGTCTCTCTTGTTTACCCTCCTCTCAATTACCCTGGCTTCTGGCAGACTCTCGTTTCAACGCTCATTACCTCGGGCTTCAGCGAGTACGGTATTACTTATTCTCTGCCTGGGTCACGTTGCAGCGGTGACCCGCATACGTCCGTTGGTAATGGTTTGTTGAATGGGTTCTTGACCTGGCTCGTTACTTTTGACAAGGATTGTTCTTATTTCTGCGAGGGCGATGATGGCATTATTGGTTGTTCCCCACCTATCGGTGATGAGATCGAAATTATCCCTGATTTAGGATTCATGTTAAAGATGGATCATTACCATCACATCAATGACTGTTCTTTTTGCGGTATGTATCTTTTGGACAATTGTGGCACTCTTGGTATGTATTCCGACCCATTGCGCACTCTTTCTAAGATCCATGTTTGTTGCGCTGATGGTCTTCCCAATAATTTGATTGTGGCCAAGGCGCTTAGCGTTCTCAACCTCAATCCTGCCACCCCAATCATCACCGCATTTTGTCGTCATATTCTGCGTGTTGTTCATTCTAAATTGCTTAATCCGCGAAATCGTAACAGACTCACCGCTGCTGTAAAGCGGGTTTCGCCCATTATGGCCTATATGCCTTTCCAAACCGTTCCTGTGTATCGTGAACCTAGTCCTGAGATGCGCGCCGCTTTTGCTGCGCGTACCGGCATATCTCCTGCTTTGCAATGTCAGTATGAGCAGTATCTGCTTTCATTATTGTTTGTTCCGTCGCGTTATGTCTTACTCAAACGAGACATTGAGCTCGACGGCCTACAGACCACCCTTCTTGGTGACTTTAGGTCTGTTCTTTACGCG
>RDRP-SRR802538_14256_length_351_cov_2.132716
---------------------------------------------------------------------------------------------------------------------------------------------------------------------------------------------------------------------------------------------------------------------------------------------------------------------------------------------------------------------------------------------------------------------------------------------------------CTTCGCAGTTACGCCTCCTTAGCTGGTCTGTCGACGGAATATTCAACACTTTATCTCGCGCCGCCACCTCATCGTTTGTCGAATCGTCATTGTTGTCCTTGTTACGATTTATGCAACAAGTACCTGCAGTTGAGTCCTCTGCAGAAACTCGCCGGTGTCTTTTATTTGGTGGCCCTAGAGAAAGATTTAAGGGATACGACACCTTTGACCTTGGATTCATGGGTGTCGCGGTACCCTCTGACAAGACAAAGGGAATTGAGGCTTGCTTACGAGAGGTTGCACGGCAGCATGCTCGTGCAGACGTCCCACACGAAGGTGCGTAATTTTATAAAGGTTGAGCCCATGGCTAAGTGCTCAGACCCGCGCAACATATCGCCTCGCAATGACGCCACCCTTGCAACACTGGGGCCATACTTTTCCGCAATTGAACATCGTGCTTCGTCCCTTCCATTCCTCGTTAAGGGCTGCGACATCCCGGCCCGTTCCTCGAAGATGTCTACTCTGCTTGGCTGGCCTGACTATTATGAGATCGATTACTCCCGGTTCGACTTGTCCATTAGTGCCGAGGTCATTTCACAGTACGAGCATGCCTGGGTCTCTCTTGTTTACCCTCCTCTCAATTACCCTGGCTTCTGGCAGACTCTCGTTTCAACGCTCATTACCTCGGGCTTCAGCGAGTACGGTATTACTTATTCTCTGCCTGGGTCACGTTGCAGCGGTGACCCGCATACGTCCGTTGGTAATGGTTTGTTGAATGGGTTCTTGACCTGGCTCGTTACTTTTGACAAGGATTGTTCTTATTTCTGCGAGGGCGATGATGGCATTATTGGTTGTTCCCCACCTATCGGTGATGAGATCGAAATTATCCCTGATTTAGGATTCATGTTAAAGATGGATCATTACCATCACATCAATGACTGTTCTTTTTGCGGTATGTATCTTTTGGACAATTGTGGCACTCTTGGTATGTATTCCGACCCATTGCGCACTCTTTCTAAGATCCATGTTTGTTGCGCTGATGGTCTTCCCAATAATTTGATTGTGGCCAAGGCGCTTAGCGTTCTCAACCTCAATCCTGCCACCCCAATCATCACCGCATTTTGTCGTCATATTCTGCGTGTTGTTCATTCTAAATTGCTTAATCCGCGAAATCGTAACAGACTCACCGCTGCTGTAAAGCGGGTTTCGCCCATTATGGCCTATATGCCTTTCCAAACCGTTCCTGTGTATCGTGAACCTAGTCCTGAGATGCGCGCCGCTTTTGCTGCGCGTACCGGCATATCTCCTGCTTTGCAATGTCAGTATGAGCAGTATCTGCTTTCATTATTGTTTGTTCCGTCGCGTTATGTCTTACTCAAACGAGACATTGAGCTCGACGGCCTACAGACCACCCTTCTTGGTGACTTTAGGTCTGTTCTTTACGCG
>RDRP-SRR802538_56859_length_438_cov_2.053528
---------------------------------------------------------------------------------------------------------------------------------------------------------------------------------------------------------------------------------------------------------------------------------------------------------------------------------------------------------------------------------------------------------------------------------------------------------CTTCGCAGTTACGCCTCCTTAGCTGGTCTGTCGACGGAATATTCAACACTTTATCTCGCGCCGCCACCTCATCGTTTGTCGAATCGTCATTGTTGTCCTTGTTACGATTTATGCAACAAGTACCTGCAGTTGAGTCCTCTGCAGAAACTCGCCGGTGTCTTTTATTTGGTGGCCCTAGAGAAAGATTTAAGGGATACGACACCTTTGACCTTGGATTCATGGGTGTCGCGGTACCCTCTGACAAGACAAAGGGAATTGAGGCTTGCTTACGAGAGGTTGCACGGCAGCATGCTCGTGCAGACGTCCCACACGAAGGTGCGTAATTTTATAAAGGTTGAGCCCATGGCTAAGTGCTCAGACCCGCGCAACATATCGCCTCGCAATGACGCCACCCTTGCAACACTGGGGCCATACTTTTCCGCAATTGAACATCGTGCTTCGTCCCTTCCATTCCTCGTTAAGGGCTGCGACATCCCGGCCCGTTCCTCGAAGATGTCTACTCTGCTTGGCTGGCCTGACTATTATGAGATCGATTACTCCCGGTTCGACTTGTCCATTAGTGCCGAGGTCATTTCACAGTACGAGCATGCCTGGGTCTCTCTTGTTTACCCTCCTCTCAATTACCCTGGCTTCTGGCAGACTCTCGTTTCAACGCTCATTACCTCGGGCTTCAGCGAGTACGGTATTACTTATTCTCTGCCTGGGTCACGTTGCAGCGGTGACCCGCATACGTCCGTTGGTAATGGTTTGTTGAATGGGTTCTTGACCTGGCTCGTTACTTTTGACAAGGATTGTTCTTATTTCTGCGAGGGCGATGATGGCATTATTGGTTGTTCCCCACCTATCGGTGATGAGATCGAAATTATCCCTGATTTAGGATTCATGTTAAAGATGGATCATTACCATCACATCAATGACTGTTCTTTTTGCGGTATGTATCTTTTGGACAATTGTGGCACTCTTGGTATGTATTCCGACCCATTGCGCACTCTTTCTAAGATCCATGTTTGTTGCGCTGATGGTCTTCCCAATAATTTGATTGTGGCCAAGGCGCTTAGCGTTCTCAACCTCAATCCTGCCACCCCAATCATCACCGCATTTTGTCGTCATATTCTGCGTGTTGTTCATTCTAAATTGCTTAATCCGCGAAATCGTAACAGACTCACCGCTGCTGTAAAGCGGGTTTCGCCCATTATGGCCTATATGCCTTTCCAAACCGTTCCTGTGTATCGTGAACCTAGTCCTGAGATGCGCGCCGCTTTTGCTGCGCGTACCGGCATATCTCCTGCTTTGCAATGTCAGTATGAGCAGTATCTGCTTTCATTATTGTTTGTTCCGTCGCGTTATGTCTTACTCAAACGAGACATTGAGCTCGACGGCCTACAGACCACCCTTCTTGGTGACTTTAGGTCTGTTCTTTACGCG
>RDRP-SRR802538_57617_length_184_cov_2.229299
---------------------------------------------------------------------------------------------------------------------------------------------------------------------------------------------------------------------------------------------------------------------------------------------------------------------------------------------------------------------------------------------------------------------------------------------------------CTTCGCAGTTACGCCTCCTTAGCTGGTCTGTCGACGGAATATTCAACACTTTATCTCGCGCCGCCACCTCATCGTTTGTCGAATCGTCATTGTTGTCCTTGTTACGATTTATGCAACAAGTACCTGCAGTTGAGTCCTCTGCAGAAACTCGCCGGTGTCTTTTATTTGGTGGCCCTAGAGAAAGATTTAAGGGATACGACACCTTTGACCTTGGATTCATGGGTGTCGCGGTACCCTCTGACAAGACAAAGGGAATTGAGGCTTGCTTACGAGAGGTTGCACGGCAGCATGCTCGTGCAGACGTCCCACACGAAGGTGCGTAATTTTATAAAGGTTGAGCCCATGGCTAAGTGCTCAGACCCGCGCAACATATCGCCTCGCAATGACGCCACCCTTGCAACACTGGGGCCATACTTTTCCGCAATTGAACATCGTGCTTCGTCCCTTCCATTCCTCGTTAAGGGCTGCGACATCCCGGCCCGTTCCTCGAAGATGTCTACTCTGCTTGGCTGGCCTGACTATTATGAGATCGATTACTCCCGGTTCGACTTGTCCATTAGTGCCGAGGTCATTTCACAGTACGAGCATGCCTGGGTCTCTCTTGTTTACCCTCCTCTCAATTACCCTGGCTTCTGGCAGACTCTCGTTTCAACGCTCATTACCTCGGGCTTCAGCGAGTACGGTATTACTTATTCTCTGCCTGGGTCACGTTGCAGCGGTGACCCGCATACGTCCGTTGGTAATGGTTTGTTGAATGGGTTCTTGACCTGGCTCGTTACTTTTGACAAGGATTGTTCTTATTTCTGCGAGGGCGATGATGGCATTATTGGTTGTTCCCCACCTATCGGTGATGAGATCGAAATTATCCCTGATTTAGGATTCATGTTAAAGATGGATCATTACCATCACATCAATGACTGTTCTTTTTGCGGTATGTATCTTTTGGACAATTGTGGCACTCTTGGTATGTATTCCGACCCATTGCGCACTCTTTCTAAGATCCATGTTTGTTGCGCTGATGGTCTTCCCAATAATTTGATTGTGGCCAAGGCGCTTAGCGTTCTCAACCTCAATCCTGCCACCCCAATCATCACCGCATTTTGTCGTCATATTCTGCGTGTTGTTCATTCTAAATTGCTTAATCCGCGAAATCGTAACAGACTCACCGCTGCTGTAAAGCGGGTTTCGCCCATTATGGCCTATATGCCTTTCCAAACCGTTCCTGTGTATCGTGAACCTAGTCCTGAGATGCGCGCCGCTTTTGCTGCGCGTACCGGCATATCTCCTGCTTTGCAATGTCAGTATGAGCAGTATCTGCTTTCATTATTGTTTGTTCCGTCGCGTTATGTCTTACTCAAACGAGACATTGAGCTCGACGGCCTACAGACCACCCTTCTTGGTGACTTTAGGTCTGTTCTTTACGCG
>RDRP-SRR806693_2511_length_6036_cov_17.948078 
ATGATATCCAGCCTTGTTACTCGAGTTCTCCGGCCAGTTCCGTCTCCTCATCCGCGGTTGGTCACACCTCTGAGTCGTCAGACAGTTTATTACTCGGCGACGAGTCCCGATCTGCTGCTGGCCACTCTTCCTCAGGCCGTTCGTCGGCGAGCGGAAGTGCTGGAGTTTTGCCTAACAAGGGCAAGACAAGGCGCCAGTCCCGTCGATCTGCGAACAATAACTCCGATCTTGACCACGAACACTACGTTTGTCATCCCAAGAGAACCACTTACCCCACGTGTCCCGACCCGGATGTCGCGTGCGGACCTCATTTCTTCATGTCGGTGCGTGAGCATGATGCGTCAGTACCTACACTCTTCCATGCACACGCGGTGGGAGGCGAGGATATCACTCACATCATTGAGCCAGGTGTGGGAGAGACTATATCAAAACGCTTTAGTGCTTCGCAGTTACGCCTCCTTAGCTGGTCTGTCGACGGAGTATTTAATACTCTATCTCGCGCCGCCACCTCATCATTCGTCGAATCGTCGTTGTTGTCCTTATTACGATTTATGCAACAAGTACCGGCAGCTAAGTCCGTTGCAGAAACTCGCAGGAGTCTTCTATTTGGTGGCCCTAGACAAAGATTTAAGGGATACGACACCTTTGACCTTGGATTCATGGGTATTGCGGTACCCGCTGACAAGACAGCGGGAGTTGCGTCTTGCCTACGAGAAGTTGCACGGCAGCATGCTGGTGCAGACGCCCCACACTAAAGTCAGAAACTTTATTAAAGTGGAACCCATGGCGAAGTGTTCCGATCCCCGCAACATATCGCCGCGTAATGACGCCACCCTCGCCACCTTAGGACCTTACTTTTCTGCAATAGAGCACCGTGCTTCATCTCTGCCCTTTCTCATCAAGGGCTGCGACATCCCTGCTCGTGCTGTTAAGATGTCCAGCCTTCTTGGTTGGCCCGACTATTACGAGATTGATTATTCCAGATTTGACCTGTCCATCAGTGCTGAGGTTATCTCCCAATACGAGCACGCCTGGGTGTCGCTAGTTTACCCTCCTTCAGCTCATCCTGCCTTTTGGCAGACTCTTGTTTCCACTCTGATCACATCGGGTTTTAGCGAATATGGTATTACGTATTCGCTCCCTGGTTCCCGTTGTAGTGGTGACCCTCACACTTCTGTTGGCAATGGGTTGTTAAACGCATTCCTGACTTGGCTTATTACCTTCGACAAGGACTGCGCCTACTTCTGCGAGGGCGACGATGGTATCATTGGGTGCTCACCGCCCATCGGTGACGAGGTTGAGATTATACCTGATCTCGGGTTTATGCTTAAGTTGGAGCACTACAATCATGTTGATGAGTGCTCATTTTGCGGCATGTATTTACTGGATGCTCGAGGCGTTTTAAAGATGTATTCTGACCCGCTGCGCACCCTATCTAAGATTCATGTGTGTTGCGCTGACGGACTGCCTAACAATCTCATCGTTGCTAAGGCTCTCAGCATTTTGAACCTTAATCCATCCACGCCTATTATCACTGCTTTCTGCCGACACATACTTAATGTCGTTCGTTCTAGGTTACTGAACCCGCGAAACCGTAACAGACTTGTTGCCGCCGTTAGGCGTGTTGCGCCCTGGATGGTTCATATGCCTTTCCGGTACACGCCTTATTATGACGAGCCATGCCCCGCTACTCGTGCTGCGTTTGCTGCGCGTACGGGCATTTCCCCTGCTTTGCAGGTTGAGTATGAGACGTATTTGCTCACTCTGCCGTTTGTTCCGTCTAGGTACGCTTTACTTAAGCGCGACGTTGAACTTGACGGCCTCAGTACTGTATTGCTCGGCAATTTCCGGTCTGTCCTTTACGCG
>Capsid-SRR2032817_153685_length_5778_cov_6.191097 
ATGAATGCTTCTACATCTAACCCTACTACGGTACGCACTTTGCGTCCCGTTCGGACCAACCCAATGCCAAGACGGTCA---------CGTCGTGCTCGACGCCGTCGCCGACCCAGAATCGTTACCACCGGACTTACATCCCTCACACCTGCTGCAATCAGCCGACGTACCGTGACGCAGGTTACACGACGCCAGCCTGCCCTTACTGGCCCGGGTCTCGCCTGGTTGCGACAATATTTGAATCCGATGGGCCTCTCCACCACCAGTGTTACAGGATACCCTGATGGTTCCGCTGTCACAACTTGCGTTGCTGATTATTCAAACACATTCAACGTATCTTTTCCACCACGTGAAGCTCTCTACTGCACTGGAACCAGTGCACAACAAAATCCAGTAATGCTTGATCAGGCTTCTTATTCAAAGGTTGACAAATGGTCTGAGTCCGACATCACACTTTGCATCTTGGCTTTGCCTATGCTGCGCAATGTTGTTATGTTGCGTCTCTATCCCACCACGCCAACCGCATTTAATTTAACTGATCAAACTCCTAATTTTCCACAGCGGTTCCCGAACTGGAGCGTTTACGCCTCCGATGGTACCAGATTTAACAACGGTGATAATCCCGGTTACCTCCAGTCCTATGTCTATCTGACGAATGTCGATAAGCACCTCTCTGCCGCTCGCGGTTACCGCCTATTATCTCGCGGGCTTACCGGTATTTTCACGGCGCCCGCTCTCGAGACTCAGGGCTTCGTCACAGCTTCTCAGTACCTGGCTGAGGGTTTAATTCAATCTCAGCCCATCCATTCTGACGCTGTCCGCGATATCACCCTTGACAACGATGGGAAGGTTAAGAATGTTCGCAAGAGCACCGACATTGTCAGTTCCATACCGCGGTACATCTTTCCTCTTGACGGTGACAATTGTGCCCCCTCTTCCCTCACTGAAACTTACCACCAAGCATACCAATCTAAGGCCACGGATGGGTTTTACATGCCTCTGCTTTCTTCATCGCGAGACAATCCCTTCCGACCTCCACAGCCTCGCGCTGTTGCTGTATATGGTAATATGCTCGAGCGTGGTTGTCTTGACCCTGTATCTGAGCTCAATGAGGCGAAGGGCCCCACGCACGTTATCCATCATCTTAATGTTGCCGATGACGTCGCGTCACTTTTCAATACAGGGGTCGTGTGGCTAGAGGGTGTCTCAGCCAAATTCTCTCTCAAACTCAAAACCCGAACCATTTTACAGTATGTCCCAACGTCTGGTTCGGTTCTTGCTAACTTTACTCGCCACGAGCCTACGTACGATCAGATGGCTCTCGATGCTGCTGACCGTTTACGTAATTTAATGCCCCATGCCTACCCGGCTGCTTATAACGATTGGGGTTGGCTCGGCGACCTTCTTGATTCTGCCATCTCGATGTTGCCCGGTGTTGGCACCGTTTACAACATAGCTAAGCCGCTTCTCAAGCCGGCTTGGAATTGGCTGGGCGGCAAGGTTTCCGACTTCTTCGGCAACCCCGTCCACCGGGATGGCGATATTTTCTTTGATGCCAAGTCT
>Capsid-SRR2032844_110349_length_6025_cov_11.412971 
ATGAATCAACAACAACCCAATTCT------TCACAGCGCCAACCGCGCACTCGTAATCAACCTGCTCTTTCGCGCTCTGCCCGGCGTCGACGCAATCGTAGGCGCCGTGCCGGTGCTGTCGCCTCTTCAGGTCTTGTTGCTCTCCAGCCATCTCGCATCACGCGACGTGTCGTGACTAATTTGACCAAGCGCTCTCCCACTATCTCTAGTGCTGGTCTTGCGTGGCTTCGGCAATATTTGAACCCTATGGGTCCCTCTTCGTCTAGTGTAGCGGGGTTTCCTGATGGTTCCGCCGTGACTACTTGCATTGCCGATTATTCCAACAACTTTAACATATCGTTCCCACCCCGTGAAGCCATTTATTGTACCGGCTCAAATTCTGCTGAGACGGCTACTCTTGTTGATGCCGCCACTTATACCAAAATCGACGCTTGGACTAAGGCTGATATAACACTTTGCATCCTTGCACTTCCCATGCTTCGTAATGTTGTTATGATACGCCTTTACCCTACCACTCCCACTGCTTTCACTCTGAGTGATGGTGTTCCGAATTTTGTCCAACGCTTTCCCAATTGGAGCGCCTTTACTACTGAGGGCAAGCTCCTTAACAACGGCGACTCCCCTGGCTATATCCAATCCTTCGTTTATCTTCCGAACGTGGATAAGCATTTGTCCGCTGCTCGGGGCTACCGTCTATTGTCTCGGGGTTTAACTGGCATTTACACCGCGCCGTCTCTCGAAACGCAGGGCTTTGTTACTGCCTGTCAGTATCTTGCTGAGGGTGCTATCCAGACTCAGACTGTCGGCAATGATTTTGTACAGTCTGTGGAGGTCAATGCTGATAAGACTGTGAAGAACGTTGCAGGCAAACGTCTTCACTATTCCGGACCTCCTAAGTACGTCTTCCCTCTTGAAGGCGATAATTGTGCACCCTCCTCCCTCGTTGAGACTTATCACCAGGCTTACCAGTCTCGTGCCGTTGATGGGTTCTATATGCCACTTCTATCTTCCTCTCGTGATAACCCGTTTGTTTCACCCAAGCCACAGCCAATTGCTGTTTACAACCGATGGTATTATCGCGGGTGCTTGGACCCTGTACCAGCTTCCAAGTATGCTGACGGGCCCTCTCAATACTTTTATGATTTAAACCTTGCTGATGACGTTGCTCCTCTCTACAACACTGGTGTTGTGTGGATGGAGGGCATTTCTTCTAAGTTTTCGTTGAAGCTTAAAACACGCACTGTTATTCAGTACATTCCAACTTCTGGTTCAGTGCTTGCTAACTTTACCAGACATGAGCCTACATACGATCAAGTGGCGTTAGACGCTGCCGACCGCATCAGAAATATGATGCCCCACGCCTATCCTGCCGCTTATAATGATTGGGGCTGGTTGGGCGACCTTATTGACACGACCCTGTCTATGTTGCCCGGCATAGGCACAGCCTATCGCTTTGCTAAACCACTCATAAAGCCTGCGTGGAATTGGCTGGGTAGCAAGGTTTCTGACTTCTTTGGGAATCCTGTCTCGCGTGACGGTGACGTCTACTTTGATGCCAAA---
>Capsid-SRR2032857_70291_length_6040_cov_27.210544 
ATGAATCAACAACAACCCAATTCT------TCACAGCGCCAACCGCGCACTCGTAATCAACCTGCTCTTTCGCGCTCTGCCCGGCGTCGACGCAATCGTAGGCGCCGTGCCGGTGCTGTCGCCTCTTCAGGTCTTGTTGCTCTCCAGCCATCTCGCATCACGCGACGTGTCGTGACTAATTTGACCAAGCGCTCTCCCACTATCTCTAGTGCTGGTCTTGCGTGGCTTCGGCAATATTTGAACCCTATGGGTCCCTCTTCGTCTAGTGTGGCGGGATTTCCTGATGGTTCCGCCGTGACTACTTGCATTGCCGATTATTCCAACAACTTTAACATATCGTTCCCACCCCGTGAAGCCATTTATTGTACCGGCTCAAATTCTGCTGAGACGGCTACTCTTGTTGATGCCGCCACTTATACCAAAATCGACGCTTGGACTAAGGCTGATATAACACTTTGCATCCTTGCACTTCCCATGCTTCGTAATGTTGTTATGATACGCCTTTACCCTACCACTCCCACTGCTTTCACTCTGAGTGATGGTGTTCCGAATTTTGTCCAACGCTTTCCCAATTGGAGCGCCTTTACTACTGAGGGCAAGCTCCTTAACAACGGCGACTCCCCTGGCTATATCCAATCCTTCGTTTATCTTCCGAACGTGGATAAGCATTTGTCCGCTGCTCGGGGCTACCGTCTATTGTCTCGGGGTTTAACTGGCATTTACACCGCGCCGTCTCTCGAAACGCAGGGCTTTGTTACTGCCTGTCAGTATCTTGCTGAGGGTGCTATCCAGACTCAGACTGTCGGCAATGATTTTGTACAGTCTGTGGAGGTCAATGCTGATAAGACTGTGAAGAACGTTGCAGGCAAACGTCTCCACTATTCCGGACCTCCTAAGTACGTCTTCCCTCTTGAAGGCGATAATTGTGCACCCTCCTCCCTCGTTGAGACTTATCACCAGGCTTACCAGTCTCGTGCCGTTGATGGGTTCTATATGCCACTTCTATCTTCCTCTCGTGATAACCCGTTTGTTTCACCCAAGCCACAGCCAATTGCTGTTTACAACCGATGGTATTATCGCGGGTGCTTGGACCCTGTACCGGCTTCCAAGTATGCCGACGGGCCCTCCCAATACTTTTATGATTTAAACCTTGCTGATGACGTTGCTCCTCTCTACAACACTGGTGTTGTGTGGATGGAGGGCATTTCTTCTAAGTTTTCGTTGAAGCTTAAAACACGCACTGTTATTCAGTACATTCCAACTTCTGGTTCAGTGCTTGCTAACTTTACCAGACATGAGCCTACATACGATCAAGTGGCGTTAGACGCTGCCGACCGCATCAGAAATATGATGCCCCACGCCTATCCTGCCGCTTATAATGATTGGGGCTGGTTGGGCGACCTTATTGACACGACCCTGTCTATGTTGCCCGGCATAGGCACAGCCTATCGCTTTGCTAAACCACTCATAAAGCCTGCGTGGAATTGGCTGGGTAGCAAGGTTTCTGACTTCTTTGGGAATCCTGTCTCGCGTGACGGTGACGTCTACTTTGATGCTAAA---
>Capsid-SRR5109829_404803_length_5921_cov_17.656770
ATGAATCAACAACAACAACAACCCAATTTGACACAGCGCCCCTCGCGCTCACGCTCTATGCCAGCCACGCCGCGATCGTCGCGTCGACGACGAGCGCGCCGTCGCAGGCAGAACACCTCTACGTTAACTGGCACCGTCTCGCTTCAGCCTTCACGCATTACTCGACGCGTGGCTACTAGTTTGGCCAGGCGACCGGTTACCATTACTACGGCTGGTCTCGCATGGTTGCGGCAGTATCTTAACCCTATGGGCCCGTCTACGTCAAGTGTTACTGGCTTTCCCGACGGCTCTGCCGTAACTACTTGTATTGCTGACTATACCAACACATTTAACATCTCCTTCCCACCTCGTGAGGCTATTTATTGCACTGGTTCCAACTCCAGTGAGAAGCCCGTTCTGTTGGATGCCGCCACCTACGCGAAAATAGATGCCTGGACTAAGGCTGATATAACTCTTTGCATTCTGGCCCTTCCTATGCTTCGCAATGTGGTGATGTTGCGTCTTTATGCCACTACTCCAACAGCGTTCACTCTCAGTGACGGCATACCCAATTTCGTCCAGCGATTTCCCAACTGGAGCGCTTTTACTACTGAGGGTCAACTCCTCAATAATGGCGACTCCCCTGGGTACATACAGTCTTTCGTTTACTTGCCTAACGTTGACAAGCATTTGTCCGCGGCCCGGTGTTATCGCTTGTTATCTCGCGGTCTCACTGGCATATACACTGCACCCTCTCTAGAGACGCAGGGCTTCGTCACCGCTTGCCAGTATTTGGCTGAGGGATCTCTGCAAACTCAAACCGTTGGCAACGATTTTGTACAATCGGTCGAGGTTAACGCTGATAAGACCGTAAAGAATGTGAATGGTAAACGCCTTCACTATTCCGGTCCTCCTAAGTATGTTTTCCCGCTTGAAGGCGATAACTGCGCCCCCTCCTCACTCGTCGAGACTTACCATCAGGCTTACCAGGCTCGTGCTGTCGACGGGTTTTATATGCCCGTTTTGTCTTCATCTCGCGACAATCCATTTTGCTCCCCGAAGCCGCAGCCTATAGCTGTTTATAATAGGTGGTACTATAGAGGGTGTTTGGACCCTGTTCCTGCCGATAAGGTTGCGGATGGTCCCTCCCAGTACTTCTACAACTTAAACGTTGCTGATGACGTTGCCGAGCGATTCAACACTGGTGTGGTCTGGATGGAGGGCATTTCATCAAAGTTTTCTTTGAAGCTTAAGACCCGTACTGTTATCCAGTACATACCTACCTCCGGATCTGTGCTGGCTAATTTCACCAGACATGAGCCTACTTACGATCAGGTGGCTCTTGATGCTGCCGACCGCATCAGGAACATGATGCCACATGCGTATCCTGCAGCCTACAATGATTGGGGCTGGTTGGGCGATCTGCTCGACTCTACTCTGTCTATGCTTCCTGGCATCGGCACGGCTTACCGTTTTGCTAAACCTCTTATCAAGCCTGCCTGGAATTGGCTTGGCGGTAAGGTATCAGACTTCTTCGGTAATCCTGTGTCTCGCGACGGTGACATCTATTTCGATGCTAAG---
>Capsid-SRR5109834_36661_length_5880_cov_19.973005 
ATGAATCCACCAACTACGACTACAACCACGACGCGTACCATTCGCGCCCCAAAAGTCCAACTGACGCCTAACTCCGCCGCTCGTCGTCGGCGCAATCGTCGACGCCGTCGGCCTGCCGCCACTATCGCTGGGCCTCTGTCCATTCAGCCTTCGTCTATTAATAGGCGTATGGTGTCTAGGGTTACCAGAAGGTCCGCTGTTATTTCCGCGGCCGGTCTAGCGTGGCTGCGTCAGTATCTCAACCCCATGGGTCCCGACACAACCAGTGTTACGGGTTATCCCGATGGTTCTGCTGTTACCACGTGTATCGCAGACTATTCCAACACGTTTAATGTGTCTTTCCCGCCCAGGGAGGCTCTTTATTGTACTGGGTCCTCCTCTTCAGAAAATCCTACCCTTGTCGACTCTGATAATTATGCCAAGATAGACAAGTGGTCTAGCTACGACATCACACTATGCGTGCTCGCACTACCTATGTTGCGAAACGTTGTGATGCTTCGTCTTTACCCGCACACTCCCACCACTTTTGCCCTTACCGAGCAGACTCCTAATTTTCCTCAACGTTTCCCAAATTGGAGTGTCTACTCCGCTGATGGTACCCGGTTCAATAACGGTGATGAGCCTGGTTACCTTCAGTCCTACGTCTATTTGCCGAACGTTGACAAGCATCTTTCTGCTGCTCGGGGATACCGCTTACTGTCCCGAGGCATTACCGGTATCTTTAGTGCTCCTGCACTTGAGACTCAGGGATTCGTTACAGCCTGCCAGTACCTGGCTGAGGGGTCTATACAATCTCAGTCCATTAAGTCTGACGCTGTTCGGTCCGTCACTGTGAACAGTGATGGCACTGTCAAGAACGTTGAGTCTAGTACACAAACAGTTTCGTCTATGCCTCGATATGTGTTCCCGTTGGACGGAGATAATTGTGCTCCGTCATCCCTCACCGAAACCTACCATCAAGCCTATCAATCCAAGGCTACTGATGGATTTTACATGCCTATGTTATCGTCATCCAGGGATAACCCCTTCCACCCACCACAGCCTAGGGCCATTGCAGTTTATGGCTCTTTCCTGGCCAGGGGTTGCCTTGACCCCGTTTCTGAAGTTCACGAAGCTGATGGCCCAACTCATGATATTTACCGTCTGAATGTTGCTGATGATGTGGCGCCGTTGTTCAATACTGGCGTTGTCTGGTTCGAGGGCATCTCATCTAAATTTTCTCTCAAGCTTAAGACTCGAACTGTGTTGCAATATATTCCCACCTCCGGCTCAGTGTTGGCCAACTTTACTCGACACGAGCCTACTTACGACCAGATAGCACTTGATGCTGCTGATCGTCTGCGTAACTTGATGCCTCACGCTTACCCTGCTGCATACAACGATTGGGGTTGGCTTGGCGATTTACTCGATTCTGCCATCTCCATGTTACCGGGTGTGGGCACTGTCTATAACATTGCCAAACCACTTATCAAGCCTGCGTGGAACTGGCTTGGAAACAAGGTGTCCGATTTCTTCGGAAACCCGGTGGCTCGTGATGGCGACATTTTCTTTGACGCTAAG---
>Capsid-SRR5116308_22723_length_1860_cov_5.355155 
------------------------------------------------------------------------------------------------------------------------------------------------------------------------------------------------------------------------------------------------------ATGGGTCCTTCTTCATCTAGTGTGGCGGGATTTCCTGATGGTTCCGCTGTTACTACTTGTATTGCTGATTATTCCAATAACTTCAATATATCGTTCCCACCGCGTGAGGCTATATACTGCACCGGCTCAAATTCCGCTGAGACAGCCACTCTCATTGATGCCGCCACTTACACCAAAATCGACGGTTGGACTAAGGCCGACATAACACTTTGCATACTTGCGCTTCCTATGCTTCGTAATGTTGTTATGATCCGCCTTTATCCTACCACTCCAACCGCCTTCACTTTAAGTGACGGCATTCCTAATTTTGTCCAACGTTTTCCTAATTGGAGCGCTTTTACTACTGAAGGCAAGCTCCTTAACAACGGCGATTCCCCCGGGTACATTCAATCCTTTGTTTACCTTCCGAACGTTGACAAGCATTTGTCCGCTGCCCGGGGCTACCGTTTGTTGTCCCGAGGTTTGACTGGCATTTATACTGCGCCATCTCTTGAAACGCAGGGTTTCGTCACCGCCTGCCAGTACCTTGCTGAGGGTGCTATTCAGACCCAGACTGTCGGAAACGATTTCGTTCAGTCCGTCGAAGTCAATGCCGACAAGACAGTGAAGAACGTTGCAGGCAAACGCCTTCATTATTCTGGACCTCCTAAGTATGTCTTTCCTCTTGAAGGTGATAATTGTGCACCTTCTTCTCTCGTTGAGACCTATCATCAGGCTTACCAGTCGCGTGCCGTTGATGGGTTTTACATGCCGCTTCTCTCCTCCTCTCGTGACAACCCTTTTGTTTCTCCTAAACCACAGCCCATTGCAGTTTATAACCGGTGGTATTACCGCGGGTGTTTGGATCCTGTGCCAGCCTCCAAATATGCTGATGGGCCTTCCCAATACTTTTATGATTTGAACCTTGCTGACGATGTCGCTCCCCTCTACAACACTGGTGTCGTGTGGATGGAGGGCATCTCTTCTAAGTTTTCATTAAAACTGAAAACACGCACTGTTATCCAGTACATTCCAACTTCTGGTTCAGTGCTCGCCAACTTCACTAGGCATGAGCCCACTTATGACCAAGTGGCTTTGGATGCTGCAGATCGCATCAGAAATATGATGCCCCATGCTTATCCGGCTGCTTACAACGATTGGGGCTGGTTGGGCGACCTCATCGACACTACTCTGTCTATGTTGCCTGGCATTGGCACAGCCTATCGCTTTGCCAAGCCTCTTATAAAACCTGCGTGGAATTGGTTGGGCAGTAAGGTTTCTGATTTCTTTGGGAATCCTGTCTCGCGTGACGGTGATGTTTATTTTGATGCCAAG---
>Capsid-SRR547522_602_length_2892_cov_198.752531 
ATGAATCCACCAACCACGACTACAACTACTACGCGCACCATCCGCGCCCCAAAAGTTCAACTGACGCCCAATTCTGCCACTCGGCGTCGGCGTAATCGTCGACGCCGTCGACCTGCCGCTGCTGTTGCTGGGCCTTTATCCATTCAGCCTTCGTCGATTAATAGGCGCATGGTGTCCAGGGTTACCAGAAGGTCCGCCGTTATTACCGCGGCCGGTCTAGCGTGGTTGCGTCAGTATCTCAACCCCATGGGTCCCGACACGACCAGCGTTACGGGCTACCCCGATGGTTCTGCTGTTACTACGTGTATCGCAGACTATTCTAACACGTTTAATGTGTCTTTCCCGCCCAGGGAGGCCCTTTATTGCACTGGGTCCTCCTCTTCCGAAAAGCCTACCCTTGTCGACGCTGACAATTATGCCAAGATAGACAAGTGGTCCGGCTACGACATCACACTATGCGTGCTCGCACTACCCATGTTGCGCAACGTTGTGATGCTTCGTCTTTACCCGCACACCCCTACTGCTTTCGCCCTTACAGAGCAGACTCCCAATTTTCCTCAACGTTTTCCGAACTGGAGCGTTTACTCCGCTGATGGTACCCGGTTCAACAACGGTGATGAGCCTGGTTACCTTCAGTCCTATGTCTACTTACCGAACGTTGACAAGCATCTTTCTGCTGCCCGGGGATACCGCTTACTGTCCCGCGGCATCACCGGTATCTTCAGTGCTCCTGCTCTTGAGACTCAGGGATTTGTCACAGCTTGCCAGTATTTGGCTGAGGGGTCTATACAATCTCAGTCCATTAAGTCTGACGCGGTTCGGTCCGTCACTGTTAACAGTGATGGTACTGTTAAGAACGTTGAGTCTAGCTCACAAACAGTCTCGTCGATGCCTCGATATGTGTTCCCGTTAGACGGAGATAATTGTGCTCCGTCGTCCCTCACCGAAACTTACCATCAAGCCTATCAATCCAAGGCTACTGATGGATTTTACATGCCTGTGTTATCATCATCGAGGGACAATCCCTTCCACCCGCCACAGCCCAGGGCCATTGCAGTTTATGGCTCTTTCCTGGCTAGGGGTTGCCTTGACCCTGTGTCGGAAGCCCACGAGGCTGATGGCCCAACTCATGACATTTACCGTTTGAATGTTGCTGATGATGTGGCACCATTGTTCAATACCGGCGTTGTATGGTTTGAGGGCATCTCACCTAAATTTTCTCTCAAACTTAAGACTCGAACTGTATTGCAATATATTCCCACCTCCGGCTCTGTCTTGGCTAACTTTACCAGACACGAGCCCACTTACGATCAGATAGCACTTGATGCTGCTGATCGCCTGCGTAACTTGATGCCTCACGCTTACCCTGCCGCATACAACGATTGGGGATGGCTTGGTGATCTGCTCGATTCTGCCATCGCCATGTTGCCGGGTGTAGGTACTGTGTATAACATTGCCAAACCACTTATCAAGCCTGCGTGGAACTGGCTTGGAAATAAGGTGTCTGACTTCTTCGGAAACCCGGTGGCTCGTGACGGCGACATCTTCTTTGACGCTAAG---
>Capsid-SRR6901859_37878_length_4150_cov_104.525831 
ATGAATCAACAACAAATGAACCCT------GTGCAGCGACCGCTGCGCCCCCGTGCTCAGTCTACCCCCTCTCGATCCGCTCGACGACGACGCAATCGCAGGCGCCGTACTAACCTCTCCGCTCCTGCTGGTACGGTTGCACTTCAACCGTCACGTATCACTCGCCGAGTTGTTTCTAATCTCGCCCGGCGCCCTCTTACTATTACAACTGCCGGTTTGGCTTGGCTTCGTCAGTATTTGAACCCCATGGGCCCTTCTACATCTAGTGTAAGTGGTTTTCCTGACGGTTCTGCTGTCACAACATGTATAGCCGATTACACCAACACGTTTAATATTTCGTTCCCTCCTCGTGAGGCTATTTATTGTACCGGTTCTAATTCTGATGAGAAGCCTGCTATGTTGGACGCCGCCACCTATGCTAAGATCGATGCATGGACAAAGTCGGATATCACTTTGTGTATACTCGCCTTGCCCATGCTCCGTAACGTGGTTATGATTCGCCTCTACGCTTCTACCCCGACTGCCTTCACTCTGAGTGAAGGAGTACCCAATTTCGTCCAACGATTTCCTAATTGGAGCGCCTTCACTACTGAGGGCAAGGTGCTCAACAATGGCGATTCGCCCGGATACATTCAGTCGTTTGTTTACCTGCCCAATGTGGATAAACATCTCTCTGCCGCTCGAGGATTTCGTCTTTTGTCTCGCGGCTTGACCGGCATTTACACTGCCCCGTCTCTTGAGACCCAGGGATTTGTCACCGCATGTCAGTACCTTGCCGAAGGTGCACTCCAAACCCAGACAGTCGGCAATGACTTTGTACAGTCTGTTGAGGTTAATGCTGACAAGACCGTCAAGAATGTTAATGGTAAACGTCTCCATTACTCTGGACCTCCCAAGTTCGTATTCCCGCTTGAGGGCGATAACTGTGCTCCCTCATCCCTTGTGGAGACATACCATCAAGCTTATCAGGCTCGTGCTGTAGACGGATTTTACATGCCAATCCTTTCTTCTTCTCGTGACAATCCTTTCATCTCCCCAAAACCACAGCCCATAGCGGTGTTCAACCGCTGGTACTACCGTGGTTGTCTCGATCCAGTCCCCGCTTCCAAGGTTGCTGACGGACCTTCACAATTCTACTATGATCTCAACGTCGCCGACGACGTTGCTCCACTTTACAACACTGGTGTCGTGTGGATGGAGGGTATCTCTTCTAAGTTTTCTTTGAAGCTGAAGACCCGCACTGTCATTCAGTACATTCCTACTTCAGGATCGGTTCTTGCCAATTTTACTCGGCATGAGCCCACATATGATCAGGTTGCTCTTGATGCTGCCGATCGCATCAGAAACATGATGCCTCATGCTTACCCCGCCGCTTACAATGACTGGGGCTGGCTTGGTGATTTGCTCGACTCCACGTTATCTATGTTGCCTGGTATCGGTACTGCTTATCGCTTCGCCAAGCCCCTCATCAAGCCGGCGTGGAACTGGCTTGGTGGGAAGGTTTCTGACTTCTTTGGCAACCCCGTCTCCCGTGACGGCGACATTTATTTCGATGCTAAG---
>Capsid-SRR801788_146979_length_4476_cov_21.625084 
ATGAACCAACAACAACCCACTACA------TCACCGCGCTTAGCGCGACCTTCCCCCCAAGCTCCCACTTCCCGTTCTGCTCGCCGCCGACGTAATCGGCGTCGCAGGAACGGCGCTGCTGCCGCTGTTGGCCCGGTTGCTATTCAGCCTTCCCGCATTACACGTCGTACCGTCACCAATCTCACCAGGCGTCCCTTCACCATAACATCTGCTGGTCTTGCCTGGCTTCGTCAGTACCTTAATCCTATGGGTCCTTCCATGTCCAGTGTTGCCGGGTTTCCTGATGGCTCTGCCGTCACCACCTGCATAGCCGATTACTCCAACAATTTCAACATCTCTTTCCCACCCCGTGAGGCTATCTACTGTACTGGCACCAATTCCGAAAATCAAGCCACGCTGCTTGATGCTGCGACTTATGCTAAGATAGATGCCTGGACCAAGGCCGATATTACTCTTTGCATCCTTGCCTTGCCTATGCTCCGCAACGTGGCCATGGTCCGGCTGTATCCGACCACGCCAACTGCCTTCACATTGAGTGATGGCATTCCCAACTTCGTTCAGCGTTTCCCTAATTGGAGCGCTTTCACCACAGAAGGCAAGTTGTTGAATAATGGTGACTCTCCTGGATACATCCAATCTTTTATTTACTTGCCTAATGTGGACAAGCATTTGTCTGCTGCTAGGGGTTACAGGTTATTGTCTCGCGGTTTGACTGGTATCTTCACTGCCCCGTCTCTCGAGACTCAGGGATTTGTCACTGCTTGTCAATATTTGGCACAGGGCACGGTCCTCACGCAAACAGTTGGCAATGACTTTGTTCAATCCGTCGAGGTCAATGCTGATAAGACCGTGAAGAATGTTGCCGGTAAGCGACTCCACTATTCTGGACCGCCTAAGTACGTGTTTCCCCTTGAAGGCGATAATTGTGCGCCCTCCTCTTTGGTTGAGACCTACCATCAGGCGTACCAGGCCCGTGCCGTGGACGGCTTTTATATGCCATTGTTGTCCTCTTCTCGTGATAACCCGTTCCAGTCCCCTCGACCGCAACCTATTGCTGTATACAATAGATGGTACTATCGTGGCTGTTTGGACCCTGTCCCTGCATCGAAATATGCCGACGGTCCCTCTCAGTACTTCTATGACCTCAATTTGGCCGATGATGTCGCCCCGCTGTATAACACTGGTGTTGTGTGGATGGAGGGCATTTCCCCGAACTTTTCACTTAAGTTGAAGACGCGGACCGTAATTCAATATATTCCCACGTCTGGTTCCGTGCTTGCCAACTTCACAAGACACGAGCCCACTTACGATCAGATTGCCCTTGATGCAGCTGACCGTGTCAGGAGCATGATGCCTCATGCCTACCCGGCCGCTTACAACGACTGGGGCTGGCTCGGTGATTTGCTCGACTCAACCTTGTCCACGTTGCCTGGTATTAGTATGGCATACCGATTTGCTAAGCCGCTTATCAAGCCGGCTTGGAATTGGCTCGGTGGCAAGGTGTCTGATTTCTTCGGGAACCCTGTGTCGCGTGATGGTGACATATTCTATGACGCTAAA---
>Capsid-SRR806508_96800_length_2910_cov_14.753729 
ATGAATCAACAACAACTGAACCCC------GCGCAGCGATCGCTGCGCCCCCGCGCTCAATCTACTCCCTCTCGGTCCGCTCGACGACGACGCAATCGTAGGCGCCGT---AACCCTTCGACGCCTACTGGTGCGGTTGCACTTCAACCATCACGCATCACTCGCCGAGTAGTTTCCAATTTGGCCCGGCGCCCTCTCACCATTACAACCGCCGGTTTGGCCTGGCTTCGGCAGTATTTAAACCCTATGGGCCCTTCTACATCCAGTGTGAGTGGCTTTCCTGATGGGTCTGCTGTTACTACATGCATTGCCGATTATACCAACACATTCAATATCTCTTTCCCTCCTCGTGAGGCGATTTATTGTACCGGTTCTAATTCTGATGAGAAGCCTGTTATGTTGGACGCCGCCACCTATGCCAAGATCGACGCGTGGACAAAGTCGGATATCACTTTGTGCATACTCGCCTTGCCCATGCTTCGTAACGTGGTCATGATTCGCCTCTATGCTTCTACCCCGACCGCCTTCACATTAAGCGAAGGAGTGCCCAATTTTGTCCAACGATTTCCTAATTGGAGCGCCTTTACCACTGAGGGCAAGGTGCTTAACAATGGCGACTCACCCGGATATATTCAATCGTTTGTTTACTTGCCTAACGTGGACAAACATCTCTCTGCTGCTCGAGGCTTTCGTCTTTTGTCTCGTGGCTTGACCGGCATTTACACCGCTCCGTCCCTTGAAACCCAGGGATTTGTCACCGCATGTCAGTACCTTGCCGAGGGTGCGCTTCAAACCCAAACGGTCGGCAACGACTTTGTACAGTCTGTTGAGGTCAATGCTGACAAGACCGTCAAGAACGTTAATGGTAAACGTCTCCATTATTCTGGACCTCCCAAATTTGTGTTTCCGCTTGAGGGTGACAACTGTGCACCCTCATCCCTCGTGGAGACATACCATCAAGCTTACCAGGCTCGTGCTGTTGACGGTTTTTACATGCCAATCCTTTCTTCTTCCCGTGACAATCCTTTCATCTCCCCAAAACCACAGCCCATAGCGGTTTTCAACCGCTGGTATTACCGTGGTTGCCTTGATCCGGTCCCTGCCTCCAAGGTTGCTGACGGACCATCACAATACTACTATGATCTTAATGTCGCCGACGACGTCGCCCCGCTTTACAATACTGGTGTCGTGTGGATGGAGGGTATTTCTTCTAAGTTTTCCTTGAAGCTTAAGACCCGCACTGTCATCCAGTACATTCCCACTTCAGGATCGGTTCTTGCCAACTTTACTCGCCATGAGCCTACTTATGATCAGGTTGCCCTTGATGCCGCCGATCGCATCAGAAACATGATGCCTCATGCTTACCCCGCCGCTTATAATGACTGGGGCTGGCTTGGTGATTTGCTCGACTCCACGTTATCTATGTTGCCTGGTATCGGTACTGCTTATCGCTTTGCCAAACCCCTGATCAAGCCGGCGTGGAACTGGCTTGGTGGCAAAGTCTCAGACTTCTTTGGCAACCCTGTGTCCCGTGACGGTGACATATATTTTGATGCTAAG---
>Capsid-SRR806693_2511_length_6036_cov_17.948078
ATGAATCAACAACAATCCAATCCT------TCACAGCGCCAACCGCGCGCTCGTAACCAATCTGCACCTTCGCGTTCTGCTCGGCGCCGGCGTAATCGCAGGCGCCGTGCCAATGCTGTTACCTCTTCAGGCTCGGTTGCTCTTCAACCTACTCGCATCACGCGTCGCGTCGTGACTAATTTGACCAAGCGTTCCTCCACTATTTCTAGTGCTGGTCTTGCTTGGCTTCGGCAATATTTGAACCCTATGGGTCCTTCTTCATCTAGTGTGGCCGGGTTTCCTGATGGTTCCGCCGTTACCACTTGCATTGCCGATTATTCTAACAACTTTAACATATCGTTCCCACCGCGTGAGGCCATTTATTGTACTGGCTCAAATTCCGCTGAGACAGCTACTCTCATCGATGCCGCCACTTATACCAAAATCGACGCTTGGACTAAGGCCGACATAACACTCTGCATACTTGCGCTTCCTATGCTTCGAAATGTTGTTATGATCCGCCTTTATCCTACTACTCCAACCGCCTTCACCCTGAGTGATGGCATTCCTAATTTTGTCCAACGCTTCCCTAATTGGAGTGCTTTCACCACTGAGGGCAAGCTCCTCAACAACGGCGACTCCCCCGGGTATATCCAATCCTTTGTTTACCTTCCGAACGTGGACAAGCATTTGTCCGCTGCTCGGGGCTACCGTTTGCTGTCCCGAGGTTTGACTGGTATTTACACTGCGCCGTCTCTTGAAACGCAGGGCTTTGTCACCGCCTGCCAGTACCTTGCTGAAGGTGCTATTCAGACCCAGACTGTCGGCAACAATTTCGTTCAGGCCGTAGAGGTTAATGCTGACAAAACAGTGAAGAACGTTGCTGGCAAACGTCTTCATTATTCTGGGCCTCCCAAGTATGTCTTCCCTCTTGAAGGTGATAATTGCGCACCTTCCTCTCTTGTTGAGACTTATCACCAGGCTTACCAGTCGCGTGCCGTTGATGGGTTTTACATGCCACTCCTTTCTTCCTCTCGTGACAACCCGTTTGTCTCACCCAAACCGCAACCCATTGCGGTTTACAATCGGTGGTATTACCGCGGGTGTTTGGACCCTGTACCAGCTTCTAAATATGCTGATGGGCCTTCCCAATACTTTTATGACTTGAACCTTGCTGATGACGTCGCCCCCCTCTATAACACTGGTGTCGTGTGGATGGAGGGCATATCTTCGAAGTTTTCATTAAAGTTGAAAACACGCACTGTTATCCAGTATATTCCAACTTCTGGTTCAGTGCTCGCTAATTTCACTAGACATGAGCCTACTTATGACCAGGTGGCTTTGGATGCTGCGGATCGCATCAGAAACATGATGCCCCATGCGTATCCAGCCGCTTACAACGATTGGGGCTGGCTGGGCGACCTCATCGACTCAACTCTGTCTATGTTGCCTGGCATTGGCACAGCCTATCGCTTTGCCAAGCCTCTTATAAAACCAGCGTGGAATTGGTTGGGCAGTAAGGTTTCTGATTTCTTTGGGAATCCTGTCTCGCGTGATGGCGATGTCTATTTTGATGCTAAG---
>Capsid-HQ871931.2 Lake Sinai virus 1 Orf1, RNA-dependant RNA polymerase, and capsid protein genes, complete cds
ATGAATCAACAACAAATGAACCCC------GCGCAGCGATCGTTGCGCCCCCGCGCTCAATCTACTCCCTCTCGGTCCGCTCGACGACGACGCAATCGTAGGCGCCGT---AACCCTTCAACGCCTGCTGGTACGGTTGCAATTCAACCGTCACGCATCACTCGTCGAGTAGTTTCCAGTTTGGCCCGGCGCCCTCTCACCATTACAACCGCCGGTTTGGCCTGGCTTCGGCAGTATTTGAACCCTATGGGCCCTTCTACATCCAGTGTGAGTGGCTTTCCTGATGGGTCTGCTGTTACCACATGCATTGCCGATTACACCAACACATTCAATATCTCTTTCCCTCCTCGTGAGGCGATTTATTGTACCGGTTCTAATTCTGATGAGAAACCTGTTATGCTGGACGCCGCCACCTATGCTAAGATCGACGCGTGGACTAAGTCGGATATCACCTTGTGCATACTCGCCTTGCCCATGCTCCGCAATGTGGTTATGATTCGCCTCTACGCTTCTACTCCGACCGCTTTCACATTAAGCGAAGGAGTACCCAATTTCGTCCAAAGATTTCCTAATTGGAGCGCCTTTACCACCGAGGGCAAGGTGCTTAATAATGGCGACTCACCCGGATATATTCAGTCGTTTGTTTACCTGCCTAACGTGGATAAACACCTCTCTGCCGCCCGAGGCTTTCGTCTTTTGTCTCGCGGTTTGACCGGCATTTACACCGCTCCGTCCCTTGAAACTCAGGGATTTGTCACCGCATGTCAGTACCTTGCCGAGGGTGCGCTTCAAACCCAAACAGTCGGCAACGACTTTGTACAGTCTGTTGAGGTCAATGCTGACAAGACCGTCAAGAACGTTAATGGTAAACGTCTCCACTATTCCGGACCTCCGAAATTCGTGTTCCCGCTTGAGGGCGACAACTGTGCTCCCTCATCCCTTGTGGAGACATACCATCAAGCTTACCAGGCTCGTGCTGTAGACGGATTTTACATGCCAATCCTTTCTTCTTCCCGTGACAATCCTTTCATCTCCCCAAAACCACAGCCCATAGCGGTGTTCAACCGCTGGTATTACCGTGGTTGTCTCGATCCAGTCCCTGCTTCCAAGGTCGCTGACGGACCTTCACAATACTACTATGATCTTAACGTCGCCGACGACGTTGCTCCGCTTTACAATACTGGTGTCGTGTGGATGGAGGGTATTTCTTCCAAGTTTTCTTTGAAGCTGAAGACCCGCACTGTCATTCAGTATATTCCCACTTCAGGATCGGTTCTTGCCAATTTTACTCGGCATGAGCCCACATATGATCAGGTTGCTCTTGATGCTGCCGATCGTATCAGAAACATGATGCCTCATGCTTACCCCGCCGCTTATAATGACTGGGGCTGGCTTGGTGATTTGCTCGACTCCACGTTGTCTATGTTGCCTGGCATCGGTACTGCTTATCGCTTTGCCAAGCCCCTCATCAAGCCGGCGTGGAACTGGCTTGGTGGCAAGGTCTCTGACTTCTTTGGCAACCCCGTGTCCCGTGACGGCGACATTTATTTCGATGCTAAG---
>Capsid-HQ888865.2 Lake Sinai virus 2 strain BruceSD_T17E01 Orf1, RNA-dependant RNA polymerase, and capsid protein genes, complete cds
ATGAATCCACCAACTACGACTACGACTACGACGCGCACCATCCGCGCCCCAAAAGTTCAACTGACGCCCAATTCTGCTACTCGGCGTCGGCGTAATCGTCGGCGCCGTCGACCTGCCGCTGCTATTGCCGGGCCTTTATCCATTCAGCCTTCGTCTATTAATAGGCGTATGGTGTCCAGGGTCACCAGGAGGTCCGCCGTTGTTACTGCGGCTGGTCTAGCGTGGCTGCGTCAATATCTCAACCCCATGGGTCCCGACACAACCAGTGTTACAGGCTACCCCGATGGTTCTGCTGTCACCACATGTATCGCAGATTATTCCAACACGTTTAATGTGTCTTTCCCGCCCAGGGAGGCTCTTTATTGTACTGGGTCCTCTTCTTCGGAAAAGCCTACCCTTGTCGACGCTGATAATTATGCCAAGATAGACAAGTGGTCCAACTACGACATCACGCTATGCGTGCTTGCACTACCCATGTTGCGCAACGTTGTGATGCTTCGTCTTTACCCGCATACCCCTACCGCTTTCGCCCTTACTGAGCAGACTCCTAATTTTCCTCAACGTTTTCCCAACTGGAGTGTTTACTCCGCTGATGGTACCCGGTTCAACAACGGCGATGAGCCTGGTTACCTTCAGTCCTATGTTTACTTGCCGAACGTTGACAAGCACCTTTCTGCTGCCCGGGGATACCGCTTACTGTCCCGCGGCATCACTGGTATCTTTAGTGCTCCTGCTCTTGAGACTCAGGGATTCGTCACAGCTTGCCAGTATTTGGCTGAGGGGTCTATACAATCTCAGTCCATTAAGTCTGACGCTGTTCGATCCGTCACTGTTAACAGTGATGGTACTGTTAAGAACGTTGAGTCTAGCTCACAAACAGTTTCGTCTATGCCCCGATATGTGTTCCCGTTAGACGGAGATAATTGTGCTCCGTCGTCCCTCACTGAAACTTACCATCAAGCCTATCAGTCTAAGGCTACTGATGGATTTTACATGCCTGTGTTATCATCATCGAGGGACAATCCCTTCCACCCGCCACAGCCCAGGGCCATTGCAGTTTATGGCTCTTTCTTGGCTAGGGGTTGCCTTGACCCTGTTTCGGAAGCCCACGAGGCTGATGGCCCAACTCATGACATTTACCGTTTGAATGTTGCCGATGATGTGGCACCATTGTTCAATACCGGCGTCGTATGGTTTGAGGGCATCTCACCTAAATTTTCTCTCAAACTTAAGACTCGAACTGTATTGCAATATATTCCCACCTCCGGCTCTGTCTTGGCTAACTTCACCAGACACGAGCCTACTTACGATCAGATAGCGCTCGATGCTGCTGATCGTCTGCGTAACCTGATGCCTCACGCTTACCCTGCCGCATACAACGATTGGGGATGGCTTGGTGATCTGCTCGATTCTGCCATCTCCATGTTGCCGGGTGTAGGTACTGTGTATAACATTGCCAAACCACTCATCAAGCCTGCGTGGAACTGGCTCGGAAATAAGGTGTCTGATTTCTTCGGAAACCCGGTGGCTCGTGACGGCGACATCTTCTTTGACGCTAAG---
>Capsid-KM886902.1
ATGAATCAACCAACGACTACAACAACCACCACGCGCACTATCCGCGCCCCTAAGGTACAGTTAGCCCCAGCGTCCGTCAGTCGTCGACGTCGTAATCGTCGCCGCCGTAGACCAGTGTCTGCCCCGTCTGGGCCCCTCACTATTCAGCCGTCATCTATCAATAGGCGTATGGTGTCAAGGGTCACCAGGCGGTCCGCTGTTATCTCCGCTGCCGGCTTAGCCTGGCTTCGGCAATATCTCAACCCAATGGGTCCCGACACCACCAGTGTCACGGGCTATCCTGACGGTTCTGCTGTGACTACGTGTATCGCCGACTATTCTAATACATTTAACGTATCTTTCCCTCCTAAGGAGGCCCTGTACTGTACTGGGTCCTCCTCTTCTGAAAAGCCTGCGCTTATTGATAATGATGCTTACACTAAAATCGATAAATGGTCCAATTTTGACATCACTTTATGCGTTCTCGCTTTGCCTATGCTTCGTAATGTCGTGATGCTTCGTCTTTACCCTACTACACCCACCTCATTCGCCTTGACCGAGCAAACTCCAAACTTCCCCCAGCGTTTTCCCAACTGGAGTGTATACTCCGCTGATGGTACTCGGTTCAATAATGGTGATGAACCTGGTTATTTACAATCATATGTTTACTTACCTAACGTCGACAAGCATTTGTCGGCGTCTCGGGGTTATAGGTTGTTATCGCGTGGTATTACCGGCATTTTCAGCGCCCCAGCGCTCGAAACTCAAGGCTTTGTCACGGCCTGTCAGTATCTGGCTGAGGGATCCATCCAATCCCAGTCTATTAAGTCTGATGCTGTCCGTTCTGTGACCGTTAATAGCGACGGTACCGTTAAGAACGTTGAGTCGAGTTCACAAACCGTGTCGTCTATGCCACGATACGTTTTCCCGCTTGATGGCGACAATTGTGCCCCGTCGTCACTTACTGAGACTTACCATCAGGCCTATCAGTCAAAGGCTACAGACGGCTTTTACATGCCATTGTTGTCATCGTCCAGGGACAATCCGTTCCATCCACCCCAGCCTAGGGCTATAGCCGTTTACGGCGCCTTTTCCGCTAGGGGTTGTCTTGACTCCGTTTCTGAAGCTCACGAGGCGGATGGTCCTCAACACGATATATACCGCTTGAATGTGGCGGATGACGTTGCTCCGTTGTTCAACACCGGTGTGGTGTGGTTTGAGGGTATTTCAGGTAAATTCTCCCTCAAGCTGAAGACCCGCACCGTGTTGCAATACATCCCAACGTCCGGTTCCGTTCTTGCCAACTTCACGCGCCATGAGCCCACTTACGATCAGGTTGCCCTTGACGCTGCCGATCGTTTGCGAAACTTGATGCCCCATGCCTATCCTGCGGCGTACAATGATTGGGGATGGCTTGGAGATCTCCTTGACTCTGCCATCTCTATGTTGCCTGGCGTTGGTACTGTTTATAACATTGCCAAACCCCTTATCAAACCGGCCTGGAATTGGCTTGGCAATAAGGTGTCTGACTTCTTTGGCAACCCTGTCGCCCGTGATGGCGACATATTCTTCGATGCGAAG---
>Capsid-KM886903.1 Lake Sinai virus strain VBP166 Orf1 gene, partial cds; and RNA-dependent RNA polymerase and capsid genes, complete cds
ATGAACCAACAACAATCCACTGCA------TCGCCGCGCTCAACGCGGCCTTCCCCCCAAGCCCCTACCTCTCGTTCTGCTCGTCGCCGACGCAATCGGCGCCGCAGGAACGGCACTTCTGCAGCTGTCGGCCCGGTTGCCATCCAGCCTTCCCGAATCACACGCCGCACCGTCACCAATTTGACCAGGCGTCCCTTTACTATAACGTCTGCTGGTCTTGCCTGGCTTCGTCAGTACCTTAACCCCATGGGCCCTTCTATGTCCAGTGTTGCCGGGTTCCCTGATGGCTCTGCCGTCACCACCTGTATAGCCGATTACTCTAATAATTTTAACATCTCCTTCCCGCCCCGTGAAGCTATTTATTGCACTGGCACTAATTCTGAAAACCAAGCCACGTTGCTTGATGCTGCGACTTATGCTAAAATAGATGCTTGGACTAAGGCCGATATCACTCTTTGCATCCTTGCCTTGCCCATGCTTCGCAACGTGGCCATGGTCCGGCTCTATCCGACTACGCCAACCGCCTTCACATTGAGTGATGGCATCCCCAACTTCGTCCAGCGTTTCCCCAATTGGAGCGCCTTTACTACAGAGGGCAAGTTGTTAAATAATGGGGATTCTCCTGGTTACATCCAGTCCTTTATCTACTTGCCTAATGTGGACAAGCATTTGTCTGCTGCTAGGGGCTATAGGTTATTATCTCGTGGTTTAACTGGTATCTTTACTGCCCCGTCTCTCGAGACTCAGGGATTTGTCACTGCTTGTCAATATTTGGCACAGGGTACGGTCCTCACGCAAACTGTTGGTAATGACTTCGTCCAATCTGTCGAGGTCAATGCCGATAAGACCGTGAAGAACGTTGCCGGCAAGCGACTTCACTATTCTGGACCGCCCAAGTACGTCTTTCCCCTCGAAGGCGATAATTGTGCGCCTTCCTCTTTGGTTGAGACTTACCATCAGGCCTACCAGGCCCGTGCTGTGGACGGCTTTTATATGCCAATATTGTCCTCGTCTCGTGACAATCCGTTCCAGTCCCCTCGACCGCAGCCCATTGCTGTATATAACAGATGGTACTATCGTGGTTGTTTGGATCCCGTTCCCGCATCGAAATATGCCGACGGCCCCTCTCAGTACTTCTATGACCTTAATTTGGCCGATGATGTCGCTCCGCTGTACAACACTGGTGTTGTATGGATGGAGGGCATTTCCCCGAACTTTTCACTCAAGTTGAAGACGCGAACCGTGATCCAATACATCCCCACGTCTGGATCCGTACTCGCCAATTTCACTAGACACGAGCCTACTTACGATCAGATTGCCCTTGATGCAGCCGACCGCGTTAGGAGCATGATGCCTCACGCTTATCCGGCTGCTTATAACGACTGGGGCTGGCTCGGTGACTTACTTGACTCTACCTTGTCCACCTTGCCCGGTATTAGCATGGCATACCGCTTCGCCAAGCCGCTTATCAAACCGGCTTGGAATTGGCTTGGTGGCAAGGTATCTGACTTCTTTGGAAACCCCGTGTCACGTGATGGTGACATATTTTACGACGCTAAA---
>Capsid-KM886904.1 Lake Sinai virus strain VBP256 Orf1 gene, partial cds; and RNA-dependent RNA polymerase and capsid genes, complete cds
ATGAGTCAGTTACCTACCGTTACTACGACTACTCGCACAACTCGTGCACCCAAAGTATTACCTACCGCTGGTCGCGCAGCACAGCGGCGTCGCACCAGGCGCCGTCGACGCGCCGCGATGTCCATGGCTGGGCCTGTGTCTGTCCAGCCTTCCTCTATTAATCGGCGTACCGTGTCCAGACTTACCAGACGGGCTCCTGCCATATCAGCCGCGGGTCTCGCCTGGTTACGGCAGTATTTGAACCCCATGGGTCCTAGCACCACTAGTGTTACTGGTTACCCCGACGGTTCGGCTGTGACTACGTGTGTAGCCGATTACTCTAACACATTCAACGTCACTTTTCCTCCTAAGGACGCTATCTATTGTACTGGCAGTAGTGCCAATGAAGCTCCGCTTATGATAGATGACAAATCTTATGCTAAGTTTGATGCTTGGACGCACTCTGACATTACATTGTGCGTCCTCGCTTTGCCCATGTTGCGCAACGTTGTTATGTTGCGCTTGTATCCCCACACTCCCACAGAATTCTCACTAACCGTGCTAACTCCCAATTTCCCTCAACGGTTCCCCAATTGGAGTGCTTATGCCAACGATGGATCCCGGTTTGATAATGGTGACGAGCCTGGCTACTTGCAGTCATTTGTTTATCTGCCCAATGTCGATAAGCATTTGTCTGCTGCCAGGGGCTATCGCCTCTTGTCTCGCGGTGTGACCGGTATCTTCTCCGCCCCTGCTCTTGAGACTCAGGGTTTCGTAACGGCGTGTCAGTACTTGGCTGAAGGTTCTATACAATCTCAGTCAATACAGTCTGACGCCGTGCGCTCCATTGAGGTGAATAGCGACGGTACAGTTAAGAACGTCAAGTCTGGTACTCAGGTTGTTGCGTCTATGCCTAGGTATATCTTTCCTCTTGATGGCGACAATTGTACGCCGTCATCCCTCACGGAGACATATCATCAGGCCTATCAGTCCAAGGCCACCGATGGCTTTTATATGCCGATTCTTTCCTCATCGCGAGATAACCCTTTCCATCCGCCCCAACCTAGGGCTATTGCTGTGTATGGCGCCATGCTCAGGAGGGGCTGCCTCGACCCGGTGGCTGCTAGTCATGAACCTGATGGGCCCCAACATGCAATTAGTCATCTCAATGTTGCTGATGATGTTGCCCCGCTGTTTAACACAGGCGTGGTATGGCTTGAGGGCGTGTCTCCGAGATTTTCCCTCAAGCTTAAAGCGCGCACTATTCTCCAGTACGTGCCCACATCTGGGTCCGTTCTGGCTAACTTTACCAGACACGAGCCGACCTACGATCAGATCGCCCTTGATGCGGCTGATCGATTGCGCAACCTCATGCCTCACGCGTACCCTGCTGCTTATAATGATTGGGGCTGGCTCGGCGATCTCTTGGATTCTGCGATTTCAATGTTGCCCGGTGTTGGTACCGTTTATAATATTGCCAAGCCCCTCATCAAGCCTGCTTGGAATTGGCTTGGAGGGAAGGTCTCTGATTTCTTTGGTAACCCAGTGGCCCGAGACGGTGACATTTTCTACGATGCCAAG---
>Capsid-KM886905.1 Lake Sinai virus strain exp10 Orf1 gene, partial cds; and RNA-dependent RNA polymerase and capsid genes, complete cds
ATGAATCAACAACAACAACAACCTACTGTGGCGCAGCGCCTATTGCGTCCACGCCCTGCTCCTGCCCCGTCACGTTCGACGCGTCGTCGTCGGGCGCGTCGTCGCAGGCTTGCTTCTTCAGCCTTGGCTGGCACCGTTTCCCTTCAGCCTTCTCGCATCACGAGACGCGTGGCCACCAGTCTGGCCAGACGACCCATAACCATCACCACTGCTGGTCTTGCATGGTTGCGACAGTATCTCAACCCTATGGGTCCGTCTACGTCGAGTGTTACTGGTTTTCCCGATGGCTCCGCCGTAACTACTTGCATCGCCGACTACACCAATACATTCAACGTTTCCTTCCCGCCTCGGGAGGCTATTTATTGCACCGGCTCCAACTCTGCTGAAAAGCCCGCTTTGTTGGACGCCGCCACCTACGCAAAGATAGACGCTTGGACCAAGGCTGATATCACCTTGTGCGTACTTGCTCTTCCCATGCTCCGTAATGTCGTGATGTTACGTCTTTACCCTACCACCCCGACGGCATTTACGCTCAGTGATGGAATCCCTAATTTTGTCCAGCGTTTCCCTAATTGGAGCGCCTTTACCACTGAGGGCCAGCTCCTTAATAACGGTGACTCTCCTGGGTATATACAATCTTTCGTTTATTTACCTAATGTCGACAAGCATTTGTCAGCCGCCCGCTGTTACCGTTTGCTGTCTCGTGGTCTCACCGGTATATACACTGCACCTTCCCTTGAAACGCAGGGTTTCGTAACTGCGTGTCAGTATTTAGCTGAGGGTGCTCTTCAGACTCAGACTGTCGGTAATGATTTCGTGCAATCCGTCGAAGTCAATGCTGACAAGACCGTTAAGAGTGTGAATGGCAAGCGCCTTCATTATTCTGGCCCACCCAAGTACGTGTTCCCGCTTGAAGGTGACAATTGCGCGCCTTCCTCTCTTGTAGAAACCTACCATCAGGCGTACCAGGCGCGTGCCGTCGACGGGTTCTATATGCCTGTCTTATCTTCGTCACGTGATAACCCGTTCTGTTCCCCTAAGCCTCAGCCCATTGCTGTGTATAACAGGTGGTATTATAGGGGGTGTTTGGACCCCGTCCCGGCGGACAAGGTAGCTGATGGTCCTTCCCAATACTTCTACAACTTGAATGTGGCTGACGACGTTGCTGAGAGATTTAATACCGGTGTGGTTTGGATGGAGGGCATTTCTTCAAAGTTCTCTTTGAAACTTAAGACCCGCACCGTCATCCAGTACATCCCTACTTCAGGATCAGTGCTCGCCAACTTCACTAGACACGAGCCCACTTACGACCAGGTGGCCCTCGACGCTGCTGACCGTATCAGGAACATGATGCCTCATGCATATCCGGCTGCCTATAATGACTGGGGATGGCTGGGTGATTTGCTTGACTCAACATTGTCTATGCTTCCTGGTATAGGTACTGCATACCGTTTCGCAAAGCCCCTCATCAAGCCTGCCTGGAACTGGCTTGGCGGTAAGGTGTCCGATTTCTTTGGCAACCCGGTGTCTCGCGACGGAGACCTTTACTTTGACGCTAAG---
>Capsid-KX883223.1 Lake Sinai virus strain WHCC111282 hypothetical protein 1, hypothetical protein 2, hypothetical protein 3, and hypothetical protein 4 genes, complete cds
ATGAACCAACAACAATCTACTGCA------TCACCGCGCTTAGCGCGACCTTCCCCCCAAGCTCCTACCTCCCGTTCTGCTCGTCGCCGACGTAATCGGCGCCGCAGGAACGGCGCTACCGCCGCTGTTGGCCCGGTTGCCATTCAGCCTTCCCGCATTACGCGTCGTACCGTCACCAATCTCACCAGGCGTCCCTTTGCCATAACATCGGCTGGTCTTGCCTGGCTTCGTCAGTACCTTAACCCTATGGGTCCTTCTATGTCCAGTGTTGCCGGGTTTCCTGATGGTTCTGCCGTCACCACCTGCATAGCCGATTACTCCAATAATTTCAACATCTCTTTTCCACCCCGTGAGGCTATCTACTGCACTGGCACCAATTCCGAAAATCAAGCCACGTTGCTTGATGCTGCGACTTATGCTAAGATAGATGCTTGGACCAAGGCCGATATTACTCTTTGCATCCTCGCCTTGCCCATGCTCCGCAACGTGGCCATGGTCCGGCTGTATCCGACTACGCCAACTGCCTTCACATTGAGTGATGGCATTCCCAACTTCGTTCAGCGTTTCCCTAATTGGAGCGCTTTTACCACAGAAGGCAAGTTGTTGAATAATGGGGACTCTCCTGGATACATCCAATCTTTTATTTATTTGCCTAATGTGGACAAGCATTTGTCTGCTGCTAGGGGTTACAGGTTATTGTCTCGCGGTTTGACTGGTATCTTTACTGCCCCGTCTCTCGAGACTCAGGGATTTGTCACTGCTTGTCAATATTTGGCACAGGGCACGGTCCTCACGCAAACAGTTGGCAATGACTTTGTCCAATCCGTCGAGGTCAATGCTGACAAGACCGTGAAGAATGTTGCCGGTAAGCGACTTCACTATTCTGGACCGCCTAAGTACGTGTTTCCCCTTGAAGGCGACAATTGCGCGCCCTCTTCTTTGGTTGAGACCTACCATCAGGCGTACCAGGCCCGTGCTGTTGACGGCTTTTATATGCCATTATTGTCGTCTTCTCGTGATAATCCGTTCCAGTCCCCTCGACCGCAACCTATTGCTGTATACAATAGATGGTACTATCGTGGCTGTTTGGATCCTATCCCTGCATCGAAATATGCCGACGGTCCCTCTCAGTACTTCTATGACCTCAACTTGGCCGATGATGTCGCTCCGCTATACAACACTGGTGTTGTGTGGATGGAGGGCATTTCCCCGAACTTTTCACTTAAGTTGAAGACGCGGACCGTGATTCAATACATTCCCACGTCCGGTTCCGTGCTTGCCAATTTCACAAGACACGAGCCTACTTATGATCAGATCGCCCTTGATGCAGCTGATCGTGTCAGGAGCATGATGCCTCATGCCTACCCGGCCGCTTACAACGACTGGGGCTGGCTCGGTGATCTGCTCGACTCAACCTTGTCCACGTTGCCTGGTATTAGCATGGCATACCGCTTTGCTAAGCCGCTTATCAAGCCGGCTTGGAACTGGCTCGGTGGCAAGGTGTCTGATTTCTTCGGGAACCCCGTGTCGCGTGATGGTGACATATTCTATGACGCTAAA---
>Capsid-KY354241.1 Lake Sinai Virus TO ORF1, RNA-dependent RNA polymerase, ORF3, and ORF4 genes, complete cds
ATGAATCCACCAACTACGACTACAACCACGACGCGTACCATTCGCGCCCCAAAAGTCCAACTGACGCCTAACTCCGCCGCTCGTCGTCGGCGCAATCGTCGACGCCGTCGGCCTGCCGCCACTATCGCTGGGCCTCTGTCCATTCAGCCTTCGTCTATTAATAGGCGTATGGTGTCTAGGGTTACCAGAAGGTCCGCTGTTATTTCCGCGGCCGGTCTAGCGTGGCTGCGTCAGTATCTCAACCCCATGGGTCCCGACACAACCAGTGTTACGGGTTATCCCGATGGTTCTGCTGTTACCACGTGTATCGCAGACTATTCCAACACGTTTAATGTGTCTTTCCCGCCCAGGGAGGCTCTTTATTGTACTGGGTCCTCCTCTTCAGAAAATCCTACCCTTGTCGACTCTGATAATTATGCCAAGATAGACAAGTGGTCTAGCTACGACATCACACTATGCGTGCTCGCACTACCTATGTTGCGAAACGTTGTGATGCTTCGTCTTTACCCGCACACTCCCACCACTTTTGCCCTTACCGAGCAGACTCCTAATTTTCCTCAACGTTTCCCAAATTGGAGTGTCTACTCCGCTGATGGTACCCGGTTCAATAACGGTGATGAGCCTGGTTACCTTCAGTCCTACGTCTATTTGCCGAACGTTGACAAGCATCTTTCTGCTGCTCGGGGATACCGCTTACTGTCCCGAGGCATTACCGGTATCTTTAGTGCTCCTGCACTTGAGACTCAGGGATTCGTTACAGCCTGCCAGTACCTGGCTGAGGGGTCTATACAATCTCAGTCCATTAAGTCTGACGCTGTTCGGTCCGTCACTGTGAACAGTGATGGCACTGTCAAGAACGTTGAGTCTAGTACACAAACAGTTTCGTCTATGCCTCGATATGTGTTCCCGTTGGACGGAGATAATTGTGCTCCGTCATCCCTCACCGAAACCTACCATCAAGCCTATCAATCCAAGGCTACTGATGGATTTTACATGCCTATGTTATCGTCATCCAGGGATAACCCCTTCCACCCACCACAGCCTAGGGCCATTGCAGTTTATGGCTCTTTCCTGGCCAGGGGTTGCCTTGACCCCGTTTCTGAAGTTCACGAAGCTGATGGCCCAACTCATGATATTTACCGTCTGAATGTTGCTGATGATGTGGCGCCGTTGTTCAATACTGGCGTTGTCTGGTTCGAGGGCATCTCATCTAAATTTTCTCTCAAGCTTAAGACTCGAACTGTGTTGCAATATATTCCCACCTCCGGCTCAGTGTTGGCCAACTTTACTCGACACGAGCCTACTTACGACCAGATAGCACTTGATGCTGCTGATCGTCTGCGTAACTTGATGCCTCACGCTTACCCTGCTGCATACAACGATTGGGGTTGGCTTGGCGATTTACTCGATTCTGCCATCTCCATGTTACCGGGTGTGGGCACTGTCTATAACATTGCCAAACCACTTATCAAGCCTGCGTGGAACTGGCTTGGAAACAAGGTGTCCGATTTCTTCGGAAACCCGGTGGCTCGTGATGGCGACATTTTCTTTGACGCTAAG---
>Capsid-KY354242.1 Lake Sinai Virus NE ORF1, RNA-dependent RNA polymerase, ORF3, and ORF4 genes, complete cds
ATGAATCAACAACAACAACAACCCAATTTGACACAGCGCCCCTCGCGCTCACGCTCTATGCCAGCCACGCCGCGATCGTCGCGTCGACGACGAGCGCGCCGTCGCAGGCAGAACACCTCTACGTTAACTGGCACCGTCTCGCTTCAGCCTTCACGCATTACTCGACGCGTGGCTACTAGTTTGGCCAGGCGACCGGTTACCATTACTACGGCTGGTCTCGCATGGTTGCGGCAGTATCTTAACCCTATGGGCCCGTCTACGTCAAGTGTTACTGGCTTTCCCGACGGCTCTGCCGTAACTACTTGTATTGCTGACTATACCAACACATTTAACATCTCCTTCCCACCTCGTGAGGCTATTTATTGCACTGGTTCCAACTCCAGTGAGAAGCCCGTTCTGTTGGATGCCGCCACCTACGCGAAAATAGATGCCTGGACTAAGGCTGATATAACTCTTTGCATTCTGGCCCTTCCTATGCTTCGCAATGTGGTGATGTTGCGTCTTTATGCCACTACTCCAACAGCGTTCACTCTCAGTGACGGCATACCCAATTTCGTCCAGCGATTTCCCAACTGGAGCGCTTTTACTACTGAGGGTCAACTCCTCAATAATGGCGACTCCCCTGGGTACATACAGTCTTTCGTTTACTTGCCTAACGTTGACAAGCATTTGTCCGCGGCCCGGTGTTATCGCTTGTTATCTCGCGGTCTCACTGGCATATACACTGCACCCTCTCTAGAGACGCAGGGCTTCGTCACCGCTTGCCAGTATTTGGCTGAGGGATCTCTGCAAACTCAAACCGTTGGCAACGATTTTGTACAATCGGTCGAGGTTAACGCTGATAAGACCGTAAAGAATGTGAATGGTAAACGCCTTCACTATTCCGGTCCTCCTAAGTATGTTTTCCCGCTTGAAGGCGATAACTGCGCCCCCTCCTCACTCGTCGAGACTTACCATCAGGCTTACCAGGCTCGTGCTGTCGACGGGTTTTATATGCCCGTTTTGTCTTCATCTCGCGACAATCCATTTTGCTCCCCGAAGCCGCAGCCTATAGCTGTTTATAATAGGTGGTACTATAGAGGGTGTTTGGACCCTGTTCCTGCCGATAAGGTTGCGGATGGTCCCTCCCAGTACTTCTACAACTTAAACGTTGCTGATGACGTTGCCGAGCGATTCAACACTGGTGTGGTCTGGATGGAGGGCATTTCATCAAAGTTTTCTTTGAAGCTTAAGACCCGTACTGTTATCCAGTACATACCTACCTCCGGATCTGTGCTGGCTAATTTCACCAGACATGAGCCTACTTACGATCAGGTGGCTCTTGATGCTGCCGACCGCATCAGGAACATGATGCCACATGCGTATCCTGCAGCCTACAATGATTGGGGCTGGTTGGGCGATCTGCTCGACTCTACTCTGTCTATGCTTCCTGGCATCGGCACGGCTTACCGTTTTGCTAAACCTCTTATCAAGCCTGCCTGGAATTGGCTTGGCGGTAAGGTATCAGACTTCTTCGGTAATCCTGTGTCTCGCGACGGTGACATCTATTTCGATGCTAAG---
>Capsid-KY354243.1 Lake Sinai Virus SA1 ORF1, RNA-dependent RNA polymerase, and ORF4 genes, complete cds
ATGAGTCAACTATCTGCTGTTACTACAACTACTCGCACAACTCGTGCACCCAAAGTATTGCCTGCCGCTGGTCGCGTGGCGCAGCGGCGTCGCACCAGGCGCCGTCGTCGCGCCGCGATGTCCATGGCTGGGCCTGTTTCTGTCCAGCCTTCTTCTATCAATCGGCGCACTGTGTCCAGACTTACCAGACGGGCTCCTGCCATATCAGCTGCGGGTCTCGCCTGGTTACGGCAGTATTTGAACCCCATGGGTCCTAGTACTACTAGTGTCACTGGCTACCCCGACGGTTCGGCTGTGACTACGTGTATAGCCGATTACTCCAACACATTTAACGTCACTTTCCCTCCTAAGGACGCTATCTATTGTACTGGCAGTAGTGCCAATGAAGCCCCGGTTATGATGGACGATAAATCTTATGCTAAGGTTGATGCTTGGACGCACTCTGACATTACACTGTGCGTCCTCGCTTTGCCCATGTTGCGCAACGTCGTTGTGTTGCGTTTGTATCCTCACACTCCCACAGAATTCTCACTGACCGTGCTAACTCCCAATTTCCCTCAACGATTCCCCAATTGGAGTGCTTATGCTAACGACGGATCCCGGTTTGACAACGGCGACGAACCTGGCTACCTGCAGTCATTTGTTTATCTGCCTAACGTTGATAAGCATTTGTCTGCTGCCAGGGGCTACCGCCTCTTGTCTCGCGGTGTGACCGGTATCTTCTCCGCCCCTGCTCTTGAGACTCAGGGTTTCGTAACGGCGTGTCAGTACCTGGCTGAAGGTTCTATACAATCTCAGTCAATACAGTCTGACGCCGTGCGCTCCATTGAGGTGAATAGCGACGGCACAGTCAAGAATGTCAAGTCTGCCACTCAGGTTGTTGCGTCCATGCCTAGGTACATTTTCCCTCTTGATGGCGACAATTGTACGCCGTCATCCCTCACAGAGACGTATCATCAGGCTTACCAGTCCAAGGCCACCGATGGCTTTTATATGCCCATTCTTTCCTCATCGCGAGATAACCCTTTCCACCCACCCCAACCTAGGGCTATTGCAGTATATGGCGCCATGCTCAAGAGAGGCTGCCTCGACCCGGTGGCTGCTAGCCACGAACCTGATGGGCCCCAACATGCAATTAGTCATCTCAACGTTGCTGATGATGTTGCCCCGTTGTTTAACACTGGTGTGGTGTGGCTTGAGGGTGTGTCTCCGAAATTTTCCCTCAAACTTAAGGTGCGTACCGTTCTCCAGTACGTGCCCACATCTGGGTCAGTTCTGGCTAACTTCACCAGACACGAGCCGACCTATGATCAGATTGCACTTGATGCTGCTGATCGATTGCGCAACCTTATGCCTCATGCGTATCCTGCTGCTTACAATGATTGGGGTTGGCTTGGTGATCTCTTGGATTCCGCGATCTCAATGCTGCCTGGCGTCGGCACTGTTTACAACATTGCCAAGCCCCTCATCAAGCCTGCTTGGAATTGGCTTGGAGGCAAGGTCTCTGATTTCTTTGGCAATCCAGTGGCCCGAGATGGTGACATTTTCTACGATGCTAAG---
>Capsid-KY354244.1 Lake Sinai Virus SA2 ORF1, RNA-dependent RNA polymerase, ORF3, and ORF4 genes, complete cds
--GAATGCTCCTACATCCAACCCCACCACGGCACGCACTTTGCGTCCCGTTCGAACTAACCCAATGCCAAGGCGGTCG---------CGACGCTCTCGCCGCCGCCGTAGACCCAGGATTGTTACCACCGGGCTTACATCCCTCACACCGACTGCTATCAACCGACGTACCGTGACGCAAGTCACAAGACGCCAGCCTGCCCTCACCGGACCTGGTTTAGCATGGTTGCGACAATATTTAAACCCAATGGGCCTTTCCACCACCAGTGTAACAGGATTTCCTGACGGCTCTGCTGTCACGACTTGTGTTGCTGACTATTCGAACACATTTAATGTGACTTTCCCACCACGTGAGGCCCTCTATTGCACTGGCACCAGTGCTCAGCAGCACCCTGTGATGCTGGACCAGGCCTCCTATTCAAAGGTTGACAAGTGGTCTGAGTCAGATATTACGCTGTGTATTTTGGCCTTGCCTATGTTGCGCAATGTGGTCATGTTACGGCTTTATCCCACCACGCCGACTGTCTTTAATTTGACTGACCAAACTCCTAACTTTCCCCAGCGCTTCCCTAACTGGAGTGTCTTTGCCTCTGATGGCACCCGGTTTAATAATGGTGACAATCCTGGTTATCTCCAGTCTTACGTTTACCTCACGAACGTTGATAAGCACCTCTCAGCGGCCCGTGGCTATCGCTTGCTGTCTCGTGGGCTCACTGGCATCTTTTCAGCGCCTGCCCTTGAGACCCAAGGATTTGTTACGGCTTGTCAGTACCTGGCTGAGGGCTCTATCCAATCTCAGCCAATTCATTCTGATGCTGTTCGCGACATTACTCTCGACAATGATGGGAAGGTCAAGAACGTGCGTAAGAGCACTGACATCGTCAGTTCCATACCACGGTATGTCTTCCCCCTCGACGGTGATAATTGCGCGCCTTCGTCTCTCACTGAAACTTACCACCAGGCATACCAATCCAAAGCCACTGATGGTTTCTACATGCCCCTGCTTTCGTCATCGCGTGACAACCCTTTCCAGCCACCACAGCCGCGTGCCATTGCCGTTTATGGCAACATGCTCAGGCGTGGTTGTCTTGACCCTGTGTCTGAGCTTGATGAAGCACAAGGCCCTACCCACGTCATCCACCACCTTAATGTGGCTGATGATGTTGCACCGCTCTTTAACACCGGTGTCGTGTGGCTGGAGGGTGTCTCATCTAAGTTTTCTCTCAAACTTAAGACCCGAACCATCTTACAATATGTTCCAACGTCTGGCTCTGTCCTTGCTAATTTCACCCGGCATGAGCCCACTTATGATCAGATGGCACTCGATGCTGCTGACCGCTTGCGTAACATGATGCCCCATGCTTACCCCGCTGCTTACAATGACTGGGGCTGGCTTGGCGACCTCCTCGACTCTGCCATTTCTATGCTTCCCGGCGTTGGCACAGTCTACAATATAGCCAAGCCGCTGCTTAAACCGGCTTGGAATTGGTTGGGCGGCAAGGTTTCCGACTTCTTCGGCAACCCCGTCCACCGGGACGGTGACATTTTCTTTGACGCCAAGTCT
>Capsid-KY465697.1 Lake Sinai virus 1 strain WA1 ORF1, RNA-dependant RNA polymerase, and capsid protein genes, complete cds
ATGAATCAACAACAAATTAACCCC------GCGCAGCGATCGCTGCGCCCCCGCGCTCAGTCTGCTCCCTCTCGGTCTGCTCGACGACGACGTAATCGCAGGCGCCGTACTAACCCCTCAACTCCTGCTGGCACGGTTGCACTTCAACCGTCACGCATCACTCGCCGAGTTGTTTCCAACTTGGCCCGGCGCCCTCTCACTATTACAACCGCCGGCTTGGCCTGGCTTCGGCAGTATTTGAACCCTATGGGCCCTTCCACATCCAGTGTAAGTGGCTTCCCTGATGGGTCCGCTGTTACTACATGCATTGCCGATTACACCAACACATTCAATATCTCTTTCCCTCCTCGTGAGGCCATTTATTGTACCGGTTCTAACTCTGATGAGAAACCTGTTATGCTGGACGCCGCCACCTATGCTAAGATTGACGCGTGGACTAAGTCGGATATCACCTTGTGCATACTCGCCTTGCCCATGCTCCGCAATGTGGTTATGATCCGCCTCTACGCTTCTACTCCTACCGCCTTCACATTAAGCGAAGGAGTGCCCAATTTCGTCCAACGATTTCCTAATTGGAGCGCCTTTACCACCGAGGGTAAGGTGCTTAACAATGGCGACTCACCCGGATACATTCAGTCGTTTGTTTACCTGCCTAACGTGGACAAACACCTCTCTGCCGCTCGAGGCTTTCGTCTTTTGTCTCGCGGCTTGACCGGCATTTACACCGCTCCGTCCCTTGAAACTCAGGGATTTGTCACCGCATGTCAATACCTTGCCGAAGGTGCGCTTCAAACCCAAACGGTCGGCAACGACTTTGTACAGTCTGTTGAGGTCAATGCTGACAAGACCGTTAAGAACGTTAATGGTAAACGTCTCCACTATTCTGGACCACCTAAATTCGTGTTCCCGCTTGAGGGCGATAACTGTGCTCCCTCATCCCTAGTGGAAACATACCATCAAGCTTACCAGGCTCGTGCTGTTGACGGATTTTACATGCCAATCCTTTCTTCTTCCCGTGACAATCCTTTCATCTCCCCAAAACCACAACCTATAGCGGTGTTTAACCGCTGGTACTACCGTGGTTGTCTCGATCCAGTCCCTGCCTCTAAGGTTGCTGACGGACCATCGCAATATTACTATGATCTTAATGTCGCCGACGACGTTGCCCCACTTTACAATACTGGTGTCGTGTGGATGGAGGGTATCTCTTCCAAGTTTTCCTTGAAGCTTAAGACCCGCACTGTCATCCAGTATATTCCTACTTCAGGATCAGTGCTTGCTAATTTTACTAGGCATGAGCCCACGTATGATCAGGTGGCTCTGGATGCTGCAGATCGCATCAGAAATATGATGCCTCATGCTTACCCGGCCGCTTATAATGACTGGGGCTGGCTCGGTGATTTGCTCGACTCCACGTTATCTATGTTGCCTGGCATCGGTACTGCTTATCGCTTTGCCAAACCCCTGATCAAGCCGGCGTGGAACTGGCTTGGCGGCAAGGTCTCGGACTTCTTTGGCAACCCTGTGTCACGTGACGGCGATATTTTCTTCGATGCCAAA---
>Capsid-KY465698.1 Lake Sinai virus 1 strain WA2 ORF1, RNA-dependant RNA polymerase, and capsid protein genes, complete cds
ATGAATCAACAACAAATTAACCCC------GCGCAGCGATCGCTGCGCCCCCGCGCTCAATCTACTCCCTCTCGGTCTGCTCGACGACGACGTAATCGCAGGCGCCGT---AACCCCTCAACTCCTGCTGGAACGGGTGCACTTCAACCGTCACGCATTACTCGCCGAGTTGTTTCCAACTTGGCCCGGCGCCCTCTCACTATTACAACCGCCGGCTTGGCCTGGCTTCGGCAGTATTTGAACCCTATGGGCCCTTCCACATCCAGTGTAAGTGGCTTCCCTGATGGGTCCGCTGTTACTACATGCATTGCCGATTACACCAACACATTCAATATCTCTTTCCCTCCTCGTGAGGCCATTTATTGTACCGGTTCTAACTCTGATGAGAAACCTGTTATGCTGGACGCCGCCACCTATGCTAAGATTGACGCGTGGACTAAGTCGGATAACACTTTGTGCATACTCGCCTTGCCCATGCTCCGCAATGTGGTTATGATTCGCCTCTACGCTTCTACCCCGACCGCCTTCACATTAAGCGAAGGAGTGCCTAATTTCGTCCAACGATTTCCTAATTGGAGCGCCTTTACCACCGAGGGCAAGGTGCTTAACAATGGCGACTCACCCGGATACATTCAGTCGTTTGTTTACCTGCCTAACGTGGACAAACACCTCTCTGCCGCTCGAGGCTTTCGTCTTTTGTCTCGCGGCTTGACCGGCATTTACACCGCTCCGTCCCTTGAAACTCAGGGATTTGTCACCGCATGTCAATACCTTGCCGAAGGTGCGCTTCAAACCCAAACGGTCGGCAACGACTTTGTACAGTCTGTTGAGGTCAATGCTGACAAGACCGTTAAGAACGTTAATGGTAAACGTCTCCACTATTCTGGACCACCTAAATTCGTGTTCCCGCTTGAGGGCGATAACTGTGCTCCCTCATCCCTAGTGGAAACATACCATCAAGCTTACCAGGCTCGTGCTGTTGACGGATTTTACATGCCAATCCTTTCTTCTTCCCGTGACAATCCTTTCATCTCCCCAAAACCACAACCTATAGCGGTGTTTAACCGCTGGTACTACCGTGGTTGTCTCGATCCAGTCCCTGCCTCTAAGGTTGCTGACGGACCATCGCAATATTACTATGATCTTAATGTCGCCGACGACGTTGCCCCACTTTACAATACTGGTGTCGTGTGGATGGAGGGTATCTCTTCCAAGTTTTCCTTGAAGCTTAAGACCCGCACTGTCATTCAGTATATTCCTACTTCGGGATCAGTTCTTGCCAACTTTACTCGGCATGAGCCCACCTATGATCAGGTTGCTCTGGATGCCGCAGATCGCATCAGAAATATGATGCCTCATGCTTACCCAGCCGCTTATAATGACTGGGGCTGGCTTGGTGATTTGCTCGACTCCACGTTATCTATGTTGCCTGGCATCGGTACTGCTTATCGCTTTGCTAAGCCCCTGATCAAGCCGGCGTGGAACTGGCTTGGCGGCAAGGTCTCGGACTTCTTTGGCAACCCCGTTTCACGTGACGGCGATATTTTCTTCGATGCCAAA---
>Capsid-KY465699.1 Lake Sinai virus 1 strain VN1 ORF1, RNA-dependant RNA polymerase, and capsid protein genes, complete cds
ATGAATCAACAACAAATGAACCCC------GCGCAGCGATCGCTGCGCCCCCGCGCTCAGTCTACTCCCTCTCGGTCCGCTCGACGACGACGTAATCGCAGGCGCCGTTCTAACCCCTCAACTCCTGCTGGTACGGTTGCACTTCAACCGTCACGCATCACTCGCCGAGTTGTTTCCAATTTGGCCCGGCGCCCTCTCACTATTACAACCGCCGGCTTGGCCTGGCTTCGGCAGTATTTGAACCCTATGGGCCCTTCCACATCCAGTGTAAGTGGCTTTCCTGATGGGTCCGCTGTTACCACATGCATTGCCGATTACACCAATACATTCAATATCTCTTTCCCTCCTCGTGAGGCCATTTATTGTACCGGTTCTAATTCTGATGAGAAACCTGTTATGCTGGACGCCGCCACCTATGCTAAGATTGACGCGTGGACTAAGTCGGATATCACCTTGTGCATACTCGCCTTGCCCATGCTCCGCAATGTGGTTATGATTCGCCTCTACGCTTCTACTCCGACCGCCTTCACATTAAGCGAAGGAGTGCCTAATTTCGTCCAACGATTTCCTAATTGGAGCGCCTTTACCACCGAGGGTAAGGTGCTTAATAATGGCGACTCACCCGGATATATTCAGTCGTTTGTTTACCTGCCTAACGTGGACAAACACCTCTCTGCCGCTCGAGGCTTTCGTCTTTTGTCTCGCGGCTTGACCGGCATTTACACCGCTCCGTCCCTTGAAACTCAGGGATTTGTCACCGCATGTCAATACCTTGCCGAGGGTGCGCTTCAAACCCAAACAGTCGGCAACGACTTTGTACAGTCTGTCGAGGTCAATGCTGACAAGACCGTTAAGAACGTTAATGGTAAACGTCTCCACTATTCTGGACCACCTAAATTCGTGTTCCCGCTTGAGGGCGATAACTGTGCTCCCTCATCCCTAGTGGAAACATACCATCAAGCTTACCAGGCTCGTGCTGTTGACGGATTTTACATGCCAATCCTTTCTTCTTCCCGTGACAATCCTTTCATCTCCCCAAAACCACAACCTATAGCGGTGTTCAACCGCTGGTACTACCGTGGTTGTCTCGATCCAGTCCCTGCCTCTAAGGTTGCTGACGGACCATCGCAATATTACTATGATCTTAATGTCGCCGACGACGTTGCCCCACTTTACAATACTGGTGTCGTGTGGATGGAGGGTATTTCTTCCAAGTTTTCTTTGAAGCTTAAGACCCGCACTGTCATTCAGTATATTCCTACTTCGGGATCAGTTCTTGCCAACTTTACTCGGCATGAGCCCACATATGATCAGGTTGCTCTTGATGCCGCCGATCGTATTAGAAACATGATGCCTCATGCTTACCCCGCCGCTTATAATGACTGGGGCTGGCTTGGTGATTTGCTCGACTCCACGTTATCTATGTTGCCTGGCATCGGTACTGCTTATCGCTTTGCCAAACCCCTGATCAAGCCGGCGTGGAACTGGCTTGGCGGCAAGGTCTCAGACTTCTTTGGCAACCCTGTGTCCCGTGATGGTGACATTTATTTCGATGCTAAG---
>Capsid-KY465700.1 Lake Sinai virus 1 strain VN2 ORF1, RNA-dependant RNA polymerase, and capsid protein genes, complete cds
ATGAATCAACAACAAATGAACCCC------GCGCAGCGATCGCTGCGCCCCCGCGCTCAGTCTACTCCCTCTCGGTCCGCTCGACGACGACGTAATCGCAGGCGCCGT---AACCCTTCAACTCCTGCTGGTACGGTTGCACTTCAACCGTCACGCATCACTCGCCGAGTTGTTTCCAATTTGGCCCGGCGCCCTCTCACTATTACAACCGCCGGCTTGGCCTGGCTTCGGCAGTATTTGAACCCTATGGGCCCTTCCACATCCAGTGTAAGTGGCTTTCCTGATGGGTCCGCTGTTACCACATGCATTGCCGATTACACCAATACATTCAATATCTCTTTCCCTCCTCGTGAGGCCATTTATTGTACCGGTTCTAATTCTGATGAGAAACCTGTTATGCTGGACGCCGCCACCTATGCTAAGATCGACGCGTGGACTAAGTCGGATATCACTTTGTGCATACTCGCCTTGCCCATGCTCCGCAATGTGGTTATGATTCGCCTCTACGCTTCTACTCCGACCGCCTTCACATTAAGCGAAGGAGTGCCTAATTTCGTCCAACGATTTCCTAATTGGAGCGCCTTTACCACCGAGGGTAAGGTGCTTAACAATGGCGACTCACCCGGATATATTCAGTCGTTTGTTTACCTGCCTAACGTGGACAAACACCTCTCTGCCGCTCGAGGCTTTCGTCTTTTGTCTCGCGGCTTGACCGGCATTTACACCGCTCCGTCCCTTGAAACTCAGGGATTTGTCACCGCATGTCAATACCTTGCCGAGGGTGCGCTTCAAACCCAAACAGTCGGCAACGACTTTGTACAGTCTGTTGAGGTCAATGCTGACAAGACCGTCAAGAACGTTAATGGTAAACGTCTCCACTATTCTGGACCACCTAAATTCGTGTTCCCGCTTGAGGGCGATAACTGTGCTCCCTCATCCCTAGTGGAAACATACCATCAAGCTTACCAGGCTCGTGCTGTTGACGGATTTTACATGCCAATCCTTTCTTCTTCCCGTGACAATCCTTTCATCTCCCCAAAACCACAACCCATAGCGGTGTTCAACCGCTGGTACTACCGTGGTTGTCTCGATCCAGTCCCTGCCTCTAAGGTTGCTGACGGACCATCGCAATATTACTATGATCTTAATGTCGCCGACGACGTTGCCCCACTTTACAATACTGGTGTCGTGTGGATGGAGGGTATTTCTTCCAAGTTTTCTTTGAAGCTTAAGACCCGCACTGTCATTCAGTATATTCCTACTTCGGGATCAGTTCTTGCCAACTTTACTCGGCATGAGCCCACATATGATCAGGTTGCTCTTGATGCCGCCGATCGTATTAGAAACATGATGCCTCATGCTTACCCCGCCGCTTATAATGACTGGGGCTGGCTTGGTGATTTGCTCGACTCCACGTTATCTATGTTGCCTGGCATCGGTACTGCTTATCGCTTTGCCAAACCCCTGATCAAGCCGGCGTGGAACTGGCTTGGCGGCAAGGTCTCAGACTTCTTTGGCAACCCTGTGTCCCGTGATGGTGACATTTATTTCGATGCTAAG---
>Capsid-KY465701.1 Lake Sinai virus 1 strain VN3 ORF1, RNA-dependant RNA polymerase, and capsid protein genes, complete cds
ATGAATCAACAACAAATGAACCCC------GCGCAGCGATCGCTGCGCCCCCGCGCTCAGTCTACTCCCTCTCGGTCCGCTCGACGACGACGTAATCGTAGGCGCCGT---AACCCTTCAACGCCTGCTGGTACGGTTGCACTTCAACCGTCACGCATCACTCGCCGAGTTGTTTCCAACTTGGCCCGGCGCCCTCTCACTATTACAACCGCCGGCTTGGCCTGGCTTCGGCAGTATTTGAACCCTATGGGCCCTTCCACATCTAGTGTAAGTGGCTTTCCTGATGGGTCCGCTGTTACTACATGCATTGCCGATTACACCAATACATTCAATATCTCTTTCCCTCCTCGTGAGGCCATTTATTGTACCGGTTCTAATTCTGATGAGAAACCTGTTATGCTGGACGCCGCCACCTATGCTAAGATTGACGCGTGGACTAAGTCGGATATCACCTTGTGCATACTCGCCTTGCCCATGCTCCGCAATGTGGTTATGATTCGTCTCTACGCTTCTACTCCAACCGCCTTCACATTAAGCGAAGGAGTGCCTAATTTCGTCCAACGATTTCCCAATTGGAGCGCCTTTACCACTGAGGGAAAGGTGCTTAATAATGGCGACTCACCCGGATATATTCAGTCGTTTGTTTACCTGCCTAACGTGGACAAACACCTCTCTGCCGCTCGAGGCTTTCGTCTTTTGTCTCGCGGCTTGACCGGCATTTACACCGCTCCGTCCCTTGAAACTCAGGGATTTGTCACCGCTTGTCAATACCTTGCCGAGGGTGCGCTTCAAACCCAAACAGTAGGCAACGACTTTGTACAGTCTGTCGAGGTCAATGCTGACAAGACCGTTAAGAACGTTAATGGCAAACGTCTCCACTATTCTGGACCACCTAAATTCGTGTTCCCGCTTGAGGGCGATAACTGTGCTCCCTCATCCCTAGTGGAAACATACCATCAAGCTTACCAGGCTCGTGCTGTTGACGGATTTTACATGCCAATCCTTTCTTCTTCCCGTGACAATCCTTTCATCTCCCCAAAACCACAACCTATAGCGGTGTTCAACCGCTGGTACTACCGTGGTTGTCTCGATCCAGTCCCTGCCTCTAAGGTTGCTGACGGACCATCGCAATATTACTATGATCTTAATGTTGCCGATGACGTTGCCCCACTTTACAATACTGGTGTTGTGTGGATGGAGGGCATTTCTTCCAAGTTTTCTTTGAAGCTTAAGACCCGCACTGTCATTCAGTATATTCCTACTTCGGGATCAGTTCTTGCCAACTTTACTCGGCATGAGCCCACCTATGATCAGGTTGCTCTTGATGCCGCCGATCGCATTAGAAACATGATGCCTCATGCTTACCCCGCCGCTTATAATGACTGGGGCTGGCTTGGTGATTTGCTCGACTCCACGTTATCTATGTTGCCTGGCATCGGTACTGCTTATCGCTTTGCCAAACCCCTGATCAAGCCGGCGTGGAACTGGCTTGGCGGCAAGGTCTCGGACTTCTTTGGCAACCCTGTGTCCCGTGATGGCGACATTTATTTCGATGCTAAG---
>Capsid-KY465702.1 Lake Sinai virus 1 strain QLD ORF1, RNA-dependant RNA polymerase, and capsid protein genes, complete cds
ATGAATCAACAACAAATGAACCCC------GCGCAGCGATCGCTGCGCCCCCGCGCTCAGTCTACTCCCTCTCGGTCCGCTCGACGACGACGTAATCGCAGGCGCCGTTCTAACCCCTCAACTCCTGCTGGTACGGTTGCACTTCAACCGTCACGCATCACTCGCCGAGTTGTTTCCAACTTGGCCCGGCGCCCTCTCACTATCACAACCGCCGGCTTGGCCTGGCTTCGGCAGTATTTGAACCCTATGGGCCCTTCCACATCCAGTGTAAGTGGCTTTCCTGATGGGTCCGCTGTTACTACATGTATTGCCGATTACACCAATACATTCAATATCTCTTTCCCTCCTCGTGAGGCCATTTATTGTACCGGTTCTAATTCTGATGAGAAACCTGTTATGCTGGACGCCGCCACCTATGCTAAGATTGACGCGTGGACTAAGTCGGATATCACCTTGTGCATACTCGCCTTGCCCATGCTCCGCAATGTGGTTATGATTCGCCTCTACGCTTCTACTCCGACCGCCTTCACATTAAGCGAAGGAGTGCCTAATTTCGTCCAACGATTTCCTAATTGGAGCGCCTTTACCACCGAGGGTAAGGTGCTTAACAATGGCGACTCACCCGGATATATTCAGTCGTTTGTTTACCTGCCTAACGTGGACAAACACCTCTCTGCCGCTCGAGGCTTTCGTCTTTTGTCTCGCGGCTTGACCGGCATTTACACCGCTCCGTCCCTTGAAACTCAGGGATTTGTCACCGCATGTCAATACCTTGCCGAGGGTGCGCTTCAAACCCAAACAGTCGGCAACGACTTTGTACAGTCTGTTGAGGTCAATGCTGACAAGACCGTCAAGAACGTTAATGGTAAACGTCTCCACTATTCTGGACCACCTAAATTCGTGTTCCCGCTTGAGGGCGATAACTGTGCTCCCTCATCCCTAGTGGAAACATACCATCAAGCTTACCAGGCTCGTGCTGTTGACGGATTTTACATGCCAATCCTTTCTTCTTCCCGTGACAATCCTTTCATCTCCCCAAAACCACAGCCCATAGCGGTGTTCAACCGCTGGTACTACCGTGGTTGTCTCGATCCAGTCCCTGCCTCTAAGGTTGCTGACGGACCATCGCAATATTACTATGATCTTAATGTCGCCGACGACGTTGCCCCACTTTACAATACTGGTGTCGTGTGGATGGAGGGTATTTCTTCCAAGTTTTCTTTGAAGCTTAAGACCCGCACTGTCATTCAGTATATTCCTACTTCGGGATCAGTTCTTGCCAACTTTACTCGGCATGAGCCCACATACGATCAGGTTGCTCTCGATGCCGCCGATCGTATTAGAAACATGATGCCTCATGCTTACCCCGCCGCTTACAATGACTGGGGCTGGCTTGGTGATTTGCTCGACTCCACGTTATCTATGTTGCCTGGCATCGGTACTGCTTATCGCTTTGCCAAACCCCTGATCAAGCCGGCGTGGAACTGGCTTGGCGGCAAGGTCTCAGACTTCTTTGGCAACCCTGTGTCCCGTGATGGTGACATTTATTTCGATGCTAAG---
>Capsid-KY465703.1 Lake Sinai virus 1 strain SA ORF1, RNA-dependant RNA polymerase, and capsid protein genes, complete cds
ATGAATCAACAACAAATTAACCCC------GCGCAGCGATCGCTGCGCCCCCGCGCTCAGTCTGCTCCCTCTCGGTCTGCTCGACGACGACGTAATCGCAGGCGCCGT---AACCCCTCAACTCCTGCTGGCACGGTTGCACTTCAACCGTCACGCATCACTCGCCGAGTTGTTTCCAACTTGGCCCGGCGCCCTCTCACTATTACAACCGCCGGCTTGGCCTGGCTTCGGCAGTATTTGAACCCTATGGGCCCTTCCACATCCAGTGTAAGTGGCTTCCCTGATGGGTCCGCTGTTACTACATGCATTGCCGATTACACCAACACATTCAATATCTCTTTCCCTCCTCGTGAGGCCATTTATTGTACCGGTTCTAACTCTGATGAGAAACCTGTTATGCTGGACGCCGCCACCTATGCTAAGATTGATGCGTGGACTAAGTCGGATATCACCTTGTGCATACTCGCCTTGCCCATGCTCCGCAATGTGGTTATGATCCGCCTCTACGCTTCTACTCCGACCGCCTTCACATTAAGCGAAGGAGTGCCTAATTTCGTCCAACGATTTCCTAATTGGAGCGCCTTTACCACCGAGGGTAAGGTGCTTAACAATGGCGACTCACCCGGATACATTCAGTCGTTTGTTTACCTGCCTAACGTGGACAAACACCTCTCTGCCGCTCGAGGCTTTCGTCTTTTGTCTCGCGGCTTGACCGGCATTTACACCGCTCCGTCCCTTGAAACTCAGGGATTTGTCACCGCATGTCAATACCTTGCCGAAGGTGCGCTTCAAACCCAAACGGTCGGCAACGACTTTGTACAGTCTGTTGAGGTCAATGCTGACAAGACCGTTAAGAACGTTAATGGTAAACGTCTCCACTATTCTGGACCACCTAAATTCGTGTTCCCGCTTGAGGGCGATAACTGTGCTCCCTCATCCCTAGTGGAAACATACCATCAAGCTTACCAGGCTCGTGCTGTTGACGGATTTTACATGCCAATCCTTTCTTCTTCCCGTGACAATCCTTTCATCTCCCCAAAACCACAACCTATAGCGGTGTTTAACCGCTGGTACTACCGTGGTTGTCTCGATCCAGTCCCTGCCTCTAAGGTTGCTGACGGACCATCGCAATATTACTATGATCTTAATGTCGCCGACGACGTTGCCCCACTTTACAATACTGGTGTCGTGTGGATGGAGGGTATCTCTTCCAAGTTTTCCTTGAAGCTTAAGACCCGCACTGTCATTCAGTATATTCCTACTTCGGGATCAGTTCTTGCCAACTTTACTCGGCATGAGCCCACATATGATCAGGTTGCTCTTGATGCCGCCGATCGTATTAGAAACATGATGCCTCATGCTTACCCCGCCGCTTATAATGACTGGGGCTGGCTTGGTGATTTGCTCGACTCCACGTTATCTATGTTGCCTGGCATCGGTACTGCTTATCGCTTTGCTAAGCCCCTGATCAAGCCGGCGTGGAACTGGCTTGGCGGCAAGGTCTCGGACTTCTTTGGCAACCCTGTGTCCCGTGATGGTGACATTTATTTCGATGCTAAG---
>Capsid-KY465704.1 Lake Sinai virus 1 strain TAS ORF1, RNA-dependant RNA polymerase, and capsid protein genes, complete cds
ATGAATCAACAACAAATGAACCCT------GCGCAGCGATCGCTGCGCCCCCGCGCTCAGTCTACTCCCTCTCGGTCTGCTCGACGGCGACGTAATCGCAGGCGCCGT---AACCCCTCAACTCCTGCTGGCACGGTTGCACTTCAACCGTCACGCATCACTCGTCGAGTTGTTTCCAACTTGGCCCGGCGCCCTCTCACTATTACAACCGCCGGCTTGGCCTGGCTTCGGCAGTATTTGAACCCTATGGGCCCTTCCACATCCAGTGTAAGTGGCTTTCCTGATGGGTCCGCTGTTACTACATGCATTGCCGATTACACCAATACATTCAATATCTCTTTCCCTCCTCGTGAGGCCATTTATTGTACCGGTTCTAATTCTGATGAGAAACCTGTTATGCTGGACGCCGCCACCTATGCTAAGATTGACGCGTGGACTAAGTCGGATATCACCTTGTGCATACTCGCCTTGCCCATGCTCCGTAATGTGGTTATGATTCGTCTCTACGCTTCTACTCCGACCGCCTTCACATTAAGCGAAGGAGTGCCTAATTTCGTCCAACGATTTCCTAATTGGAGCGCCTTTACCACCGAGGGTAAGGTGCTTAACAATGGCGACTCACCCGGATATATTCAGTCGTTTGTTTACCTGCCTAACGTGGACAAACACCTCTCTGCCGCTCGAGGCTTTCGTCTTTTGTCTCGCGGCTTGACCGGCATTTACACCGCTCCGTCCCTTGAAACTCAGGGATTTGTCACCGCATGTCAATACCTTGCCGAGGGTGCGCTTCAAACCCAAACAGTCGGCAACGACTTTGTACAGTCTGTTGAGGTCAATGCTGACAAGACCGTTAAGAATGTTAATGGTAAACGTCTCCACTATTCTGGACCACCTAAATTCGTGTTCCCGCTTGAGGGCGATAATTGTGCTCCCTCGTCCCTAGTGGAAACATACCATCAAGCTTACCAGGCTCGTGCTGTTGACGGATTTTACATGCCCATCCTTTCTTCTTCCCGTGACAATCCTTTCATCTCCCCAAAACCACAACCCATAGCGGTGTTCAACCGCTGGTACTACCGTGGTTGTCTCGATCCAGTCCCTGCCTCTAAGGTTGCTGACGGACCATCGCAATATTACTATGATCTTAATGTCGCCGACGACGTTGCCCCACTTTACAATACTGGTGTCGTGTGGATGGAGGGTATCTCTTCCAAGTTTTCTTTGAAACTTAAGACCCGCACTGTCATTCAGTATATTCCTACTTCGGGATCAGTTCTTGCCAACTTTACTCGGCATGAGCCCACATATGATCAGGTAGCTCTTGATGCCGCCGATCGTATTAGAAATATGATGCCTCATGCTTACCCCGCCGCTTATAATGACTGGGGCTGGCTTGGTGATTTGCTCGACTCCACCTTATCTATGTTGCCTGGCATCGGTACTGCCTATCGCTTTGCCAAACCCTTGATCAAGCCGGCGTGGAACTGGCTTGGCGGCAAGGTCTCGGACTTCTTTGGCAACCCTGTGTCCCGTGATGGTGACATTTATTTCGATGCTAAG---
>Capsid-KY465705.1 Lake Sinai virus 1 strain NT ORF1, RNA-dependant RNA polymerase, and capsid protein genes, complete cds
ATGAATCAACAACAAATGAATCCC------GCGCAGCGATCGCTGCGCCCCCGCGCTCAGACTACTCCCTCTCGGTCTGCTCGACGACGACGTAATCGCAGGCGTCGT---AACCCCTCAACTCCTGCTGGTACGGTTGCACTTCAACCGTCACGCATCACCCGCCGAGTTGTTTCCAACTTGGCCCGGCGCCCTCTCACTATTACAACCGCCGGCTTGGCCTGGCTTCGGCAGTATTTGAACCCTATGGGCCCTTCCACATCCAGTGTAAGTGGCTTTCCTGATGGGTCTGCTGTTACTACATGCATTGCCGATTACACCAATACATTCAATATCTCTTTCCCTCCTCGTGAGGCCATTTATTGCACCGGTTCTAATTCTGATGAGAAACCTGCTATGCTGGACGCCGCCACCTATGCTAAGATTGACGCGTGGACTAAGTCGGATATCACTTTGTGCATACTCGCCTTGCCCATGCTCCGCAATGTAGTTATGATTCGCCTCTACGCTTCTACTCCGACCGCCTTCACATTAAGCGAAGGAGTGCCTAATTTCGTCCAACGATTTCCTAATTGGAGTGCCTTTACCACCGAGGGTAAGGTGCTTAACAATGGCGACTCACCCGGATATATTCAGTCGTTTGTTTACCTGCCTAACGTGGACAAACACCTCTCTGCCGCTCGAGGCTTTCGTCTTTTGTCTCGCGGCTTGACCGGCATTTACACCGCTCCGTCCCTTGAAACTCAGGGATTTGTCACCGCATGTCAATACCTTGCCGAGGGTGCGCTTCAAACCCAAACAGTCGGCAACGACTTTGTACAGTCTGTTGAGGTCAATGCTGACAAGACCGTTAAGAATGTTAATGGTAAACGTCTCCACTATTCTGGACCACCTAAATTCGTGTTCCCGCTTGAGGGCGATAACTGTGCTCCCTCGTCCCTAGTGGAAACATACCATCAAGCTTACCAGGCTCGTGCTGTCGACGGATTTTACATGCCAATCCTTTCTTCTTCCCGTGACAATCCTTTCATCTCCCCAAAACCACAACCTATAGCGGTGTTCAACCGCTGGTACTACCGTGGTTGTCTCGATCCAGTCCCTGCCTCTAAGGTTGCTGACGGACCATCGCAATATTACTATGATCTTAATGTCGCCGACGACGTTGCCCCACTTTACAATACTGGTGTCGTGTGGATGGAGGGTATTTCTTCCAAGTTTTCTTTGAAGCTTAAGACCCGCACTGTCATTCAGTATATTCCTACCTCGGGATCAGTTCTTGCCAACTTTACTCGGCATGAGCCCACATATGATCAGGTTGCTCTTGATGCCGCCGATCGTATTAGAAACATGATGCCTCATGCTTACCCCGCCGCTTATAATGACTGGGGCTGGCTTGGTGATTTGCTCGACTCCACGTTATCTATGTTGCCTGGCATTGGTACTGCTTATCGCTTTGCCAAACCCCTGATCAAGCCGGCGTGGAACTGGCTTGGCGGCAAGGTCTCGGACTTCTTTGGCAACCCTGTGTCCCGTGATGGTGACATTTATTTCGATGCTAAG---
>Capsid-KY465706.1 Lake Sinai virus 2 strain WA1 ORF1, RNA-dependant RNA polymerase, and capsid protein genes, complete cds
ATGAATCCACCAACTACGACCACAACTACGACGCGTACCATTCGCGCCCCGAGAGTCCAACTGACGCCCAACTCTGCCGCTCGGCGTCGGCGTAATCGTCGACGCCGTCGACCTGCCGCTACTATTACCGGGCCTTTGTCCATTCAGCCTTCGTCTATTAATAGGCGTATGGTGTCTAGAGTTACCAGAAGGTCCGCTGTTATTTCCGCGGCCGGTCTGGCGTGGCTGCGCCAGTATCTCAACCCCATGGGTCCCGATACAACCAGTGTTACGGGTTATCCTGATGGTTCTGCTGTTACCACGTGTATCGCAGACTATTCTAACACGTTCAATGTGTCTTTCCCGCCCAGGGAGGCTCTTTATTGTACTGGGTCCTCCTCTTCGGAAAAGCCTACCCTTGTCGACGCTGACAATTATGCCAAGATAGACAAGTGGTCCGGCTACGACATCACATTATGCGTGCTCGCGCTACCCATGTTGCGTAACGTTGTGATGCTTCGTCTTTACCCGCACACTCCTACTACTTTCGCCCTCACCGAGCAGACTCCCAATTTTCCTCAACGTTATCCAAATTGGAGCGTTTACTCCGCTGATGGTACCCGGTTCAACAACGGTGATGAGCCTGGTTACCTTCAGTCCTATGTTTACTTGCCGAACGTTGACAAGCATCTTTCTGCCGCCCGGGGATATCGATTGCTGTCCCGCGGCATTACCGGTATCTTCAGTGCTCCTGCTCTTGAGACTCAGGGATTCGTTACAGCTTGCCAGTATCTGGCTGAGGGGTCTATACAATCTCAGTCCATTAAGTCTGACGCTGTTCGGTCCGTCACTGTTAATAGTGATGGCACTGTTAAGAACGTTGAGTCTAGCTCACAAACAGTCTCGTCCATGCCTCGATATGTATTCCCGTTAGATGGAGATAATTGTGCTCCGTCATCCCTCACCGAAACTTACCATCAAGCCTATCAATCCAAGGCTACTGATGGATTTTACATGCCTATGTTATCATCATCCAGGGATAATCCTTTCCACCCACCACAGCCCAGAGCCATTGCCGTTTATGGTTCGTTCCTAGCTAGGGGTTGCCTTGACCCTGTTTCGGAAGATCACGAAGCTGATGGTCCAACTCATGCCATTTACCGTTTGAATGTTGCTGATGATGTGGCGCCTTTGTTTAATACCGGCGTTGTCTGGTTCGAGGGCATCTCATCTAAATTTTCTCTCAAGCTTAAGACTCGAACTGTGTTGCAATACATTCCCACCTCCGGTTCTGTGTTGGCCAATTTTACCCGACACGAGCCTACTTACGACCAGATAGCACTTGATGCTGCTGATCGTCTGCGCAACTTGATGCCTCACGCTTACCCTGCTGCATACAACGATTGGGGATGGCTTGGCGATTTGCTCGACTCGGCCATCTCCATGTTGCCTGGTGTTGGTACTGTATATAACATTGCCAAACCACTTATCAAGCCTGCGTGGAACTGGCTTGGAAATAAGGTGTCCGATTTCTTCGGAAACCCCGTGGCTCGTGATGGTGACATCTTCTTTGACGCTAAG---
>Capsid-KY465707.1 Lake Sinai virus 2 strain WA2 ORF1, RNA-dependant RNA polymerase, and capsid protein genes, complete cds
ATGAATCCACCAACTACGACCACAACTACGACGCGTACCATTCGCGCCCCGAAAGTCCAACTGACGCCCAACTCTGCCGCTCGGCGTCGGCGTAATCGTCGACGCCGTCGACCTGCCGCTACTATTACTGGGCCTTTGTCCATTCAGCCTTCGTCTATTAATAGGCGTATGGTGTCTAGAGTCACCAGAAGGTCCGCTGTTGTTTCTGCGGCCGGTCTGGCGTGGCTGCGCCAGTATCTCAACCCCATGGGTCCCGACACAACCAGTGTTACGGGCTACCCCGATGGTTCTGCTGTTACCACGTGTATCGCAGACTATTCTAACACGTTCAATGTGTCTTTCCCGCCCAGGGAGGCTCTTTATTGTACTGGGTCCTCCTCTTCAGAAAAGCCTACCCTTGTCGACGCTGACAATTATGCCAAGATAGACAAGTGGTCTAGCTACGACATCACATTATGCGTGCTCGCGCTACCCATGTTGCGCAACGTTGTGATGCTTCGTCTTTACCCGCACACTCCTACTACTTTCGCCCTCACCGAGCAGACTCCCAATTTTCCTCAACGTTATCCAAATTGGAGTGTTTACTCCGCTGATGGTACCCGGTTCAACAACGGTGATGAGCCTGGTTATCTTCAGTCCTATGTTTATTTGCCGAACGTTGACAAGCATCTTTCTGCTGCCCGGGGATATCGCTTACTGTCCCGCGGCATTACCGGTATCTTCAGTGCTCCTGCTCTTGAGACTCAGGGATTCGTTACAGCTTGCCAGTACCTGGCTGAGGGGTCTATACAATCTCAGTCTATTAAGTCTGACGCTGTTCGGTCCGTCACTGTCAATAGTGATGGTACTGTTAAGAACGTTGAGTCTAGCTCACAAACAGTCTCGTCTATGCCTCGATATGTATTCCCGTTGGATGGAGATAATTGTGCTCCGTCATCCCTCACCGAAACTTACCATCAAGCCTATCAATCCAAGGCTACTGATGGATTTTACATGCCTATGTTATCATCATCCAGGGATAATCCCTTCCACCCACCACAGCCCAGGGCCATTGCTGTTTATGGTTCGTTCCTGGCCAGGGGTTGCCTTGACCCTGTTTCGGAGGATCACGAGGCTGATGGTCCAACTCATGCCATTTACCGTTTGAATGTTGCTGATGATGTGGCGCCTTTGTTTAATACCGGCGTTGTCTGGTTCGAGGGCATCTCATCTAAATTTTCTCTCAAGCTTAAGACTCGAACTGTGTTGCAATACATTCCCACCTCCGGCTCTGTGTTGGCTAATTTTACCCGACACGAGCCTACTTACGACCAGATAGCACTTGATGCTGCTGATCGTCTGCGCAACTTGATGCCTCACGCTTACCCTGCCGCATACAACGATTGGGGATGGCTTGGCGATTTGCTCGATTCAGCCATCTCCATGTTGCCGGGTGTTGGTACTGTATACAACATTGCCAAACCACTTATCAAGCCTGCGTGGAACTGGCTTGGAAACAAGGTGTCCGATTTCTTCGGAAACCCGGTGGCTCGTGATGGCGACATCTTCTTTGACGCTAAG---
>Capsid-KY465708.1 Lake Sinai virus 2 strain VN1 ORF1, RNA-dependant RNA polymerase, and capsid protein genes, complete cds
ATGAATCCACCAACTACGACCACAACTACGACGCGTACCATTCGCGCCCCGAAAGTTCAACTGACGCCCAATTCTGCCGCTCGGCGTCGGCGTAATCGTCGACGCCGTCGACCTGCCGCTACTATTGCTGGGCCTTTGTCCATTCAGCCTTCGTCTATTAATAGGCGTATGGTGTCTAGGGTCACCAGAAGGTCCGCTGTTATTTCCGCGGCCGGTCTAGCGTGGCTGCGTCAGTATCTCAACCCCATGGGTCCCGACACAACCAGTGTTACGGGTTACCCCGATGGTTCTGCTGTTACCACGTGTATCGCAGACTATTCTAACACGTTTAACGTGTCTTTCCCGCCCAGGGAGGCTCTTTACTGCACTGGGTCCTCCTCTTCGGAAAAGCCCACCCTTGTCGACGCTGACAATTATGCCAAGATAGACAAGTGGTCCACCTATGACATCACACTATGCGTGCTCGCACTACCCATGTTGCGGAACGTTGTGATGCTTCGTCTTTATCCACACACTCCCACTACTTTCGCCCTCACCGAGCAGACTCCCAATTTTCCTCAACGTTTTCCGAACTGGAGTGTTTACTCCGCTGATGGTACCCGGTTCAACAACGGTGATGAGCCTGGTTACCTTCAGTCCTATGTTTACTTGCCGAACGTTGACAGGCATCTTTCTGCTGCCCGGGGGTACCGCTTACTGTCCCGCGGCATTACCGGTATTTTCAGTGCTCCAGCTCTTGAGACTCAGGGATTCGTTACAGCTTGCCAGTATTTGGCTGAGGGGTCTATACAATCTCAGTCCATTAAGTCTGACGCTGTTCGGTCCGTCACTGTTAACAGTGATGGCACTGTTAAGAACGTTGAGTCTAGCACGCAAACAGTTTCGTCTATGCCTCGATATGTATTCCCGTTAGACGGAGATAATTGTGCCCCGTCATCCCTTACCGAAACTTACCACCAAGCCTATCAATCCAAGGCTACTGATGGATTTTACATGCCTATGTTATCATCATCCAGGGATAATCCCTTCCATCCACCGCAGCCCAGGGCCATTGCGGTCTATGGCTCGTTCCTGGCTAGGGGTTGCCTTGACCCTGTTTCGGAAGCTCACGAAGCTGATGGTCCAACTCATGACATTTACCGTTTGAATGTTGCTGATGATGTGGCCCCATTGTTTAATACCGGCGTTGTCTGGTTCGAGGGCATCTCACCTAAATTTTCTCTCAAGCTTAAGACTCGAACTGTGTTGCAATATATTCCCACCTCCGGCTCTGTGTTGGCTAACTTTACCCGACACGAGCCTACTTACGACCAGATAGCACTTGATGCTGCTGATCGTCTGCGTAACTTGATGCCTCACGCTTACCCTGCCGCATACAACGATTGGGGATGGCTTGGCGATTTGCTCGATTCTGCCATCTCCATGTTGCCGGGTGTGGGTACTGTATATAACATTGCCAAACCACTTATCAAGCCTGCGTGGAACTGGCTTGGAAACAAGGTGTCCGATTTCTTCGGAAACCCGGTGGCTCGTGATGGCGACATCTTCTTTGACGCTAAG---
>Capsid-KY465709.1 Lake Sinai virus 2 strain VN2 ORF1, RNA-dependant RNA polymerase, and capsid protein genes, complete cds
ATGAATCCACCAACTACGACTACAACTACGACGCGCACCATTCGCGCCCCGAAAGTCCAACTGACGCCCAATTCTGCCGCTCGGCGTCGGCGTAATCGTCGACGCCGCCGACCTGCCGCTGCTATTGCTGGGCCTTTGTCCATTCAGCCTTCGTCTATTAACAGGCGTATGGTGTCTAGGGTCACCAGAAGGTCCGCTGTTATTTCCGCGGCCGGTCTAGCGTGGCTGCGTCAGTATCTCAACCCCATGGGTCCCGACACAACCAGTGTTACGGGTTACCCCGATGGTTCTGCTGTTACCACGTGTATCGCAGACTATTCTAACACGTTTAATGTGTCTTTCCCGCCCAGGGAGGCTCTTTATTGTACTGGGTCCTCCTCTTCAGAAAAGCCTACCCTTGTCGACGCTGACAATTATGCCAAGATAGACAAGTGGTCCAGCTACGACATCACACTATGCGTGCTCGCACTACCTATGTTGCGGAACGTTGTGATGCTTCGTCTTTACCCGCACACTCCCACCACTTTTGCCCTCACCGAGCAGACTCCCAATTTTCCTCAACGTTTTCCGAACTGGAGTGTTTACTCCGCTGATGGTACCCGGTTCAACAACGGTGATGAGCCTGGTTACCTTCAGTCCTATGTTTACTTGCCGAACGTTGACAAGCATCTTTCTGCTGCCCGGGGATACCGCTTACTGTCCCGCGGCATTACCGGTATCTTCAGTGCTCCTGCTCTTGAGACTCAGGGATTCGTCACAGCTTGCCAGTATCTGGCTGAGGGGTCTATACAATCTCAGTCCATTAAGTCTGACGCTGTTCGGTCCGTCACTGTTAACAGTGATGGTACTGTTAAGAACGTTGAGTCTAGCTCACAAACAGTTTCGTCTATGCCTCGATATGTATTCCCGTTAGACGGAGATAATTGTGCTCCGTCATCCCTCACCGAAACTTACCACCAAGCCTATCAATCCAAGGCTACTGATGGATTTTACATGCCTATGTTATCATCATCTAGGGATAATCCCTTCCACCCACCGCAGCCCAGGGCCATTGCAGTTTATGGTTCGTTCCTGGCCAGGGGTTGCCTTGACCCTGTTTCGGAAGATCACGAGGCTGACGGTCCAACTCATGCTATTTACCGTTTGAATGTTGCTGATGATGTGGCGCCATTGTTTAATACCGGCGTTGTCTGGTTCGAGGGCATCTCACCTAAATTTTCTCTCAAGCTTAAGACTCGAACTGTGTTGCAATATATTCCCACCTCCGGCTCTGTGTTGGCTAATTTTACCCGACACGAGCCTACTTACGACCAGATAGCACTTGATGCTGCTGATCGTCTGCGTAACTTGATGCCTCACGCTTACCCTGCCGCATACAACGATTGGGGATGGCTTGGCGATTTACTCGATTCTGCCATCTCCATGTTGCCGGGTGTGGGTACTGTATATAACATTGCCAAACCACTTATCAAGCCTGCGTGGAACTGGCTTGGAAACAAGGTGTCCGATTTCTTCGGAAACCCGGTGGCTCGTGATGGCGACATCTTCTTTGACGCTAAG---
>Capsid-KY465710.1 Lake Sinai virus 2 strain VN3 ORF1, RNA-dependant RNA polymerase, and capsid protein genes, complete cds
ATGAATCCACCAACTACGACCACAACTACGACGCGTACTATTCGCGCCCCAAAAGTCCAACTGACGCCCAATTCTGCCACTCGGCGTCGGCGTAATCGTCGACGCCGTCGACCTGCCGCTACTATTGCCGGGCCTTTGTCCATTCAGCCTTCGTCTATTAATAGGCGTATGGTGTCTAGGGTCACCAGAAGGTCCGCTGTTATTTCCGCGGCCGGTCTAGCGTGGCTGCGTCAGTATCTCAACCCCATGGGTCCCGACACAACCAGTGTTACGGGTTACCCCGATGGTTCTGCTGTTACCACGTGTATCGCAGACTATTCTAACACGTTTAATGTGTCTTTCCCGCCCAGGGAGGCTCTTTATTGTACTGGGTCCTCCTCTTCAGAAACGCCTACCCTTGTCGACGCTGACAATTATGCCAAGATAGACAAGTGGTCCAGCTACGACATCACACTATGCGTGCTCGCACTACCCATGTTGCGGAACGTTGTGATGCTTCGTCTTTACCCGCACACTCCTACTACTTTCGCCCTCACCGAGCAGACTCCCAATTTTCCTCAACGTTTTCCGAACTGGAGTGTTTACTCCGCTGATGGTACCCGGTTCAACAACGGTGATGAGCCTGGTTACCTTCAGTCCTATGTTTACTTGCCTAACGTTGACAAGCATCTTTCTGCTGCCCGGGGATACCGCTTGCTGTCCCGCGGCATCACCGGTATCTTCAGTGCTCCTGCTCTTGAGACTCAGGGGTTCGTTACAGCTTGCCAGTATTTGGCTGAGGGGTCTATTCAATCTCAGTCCATTAAGTCTGACGCTGTTCGGTCCGTCACTGTTAACAGTGATGGTACTGTTAAGAACGTTGAGTCTAGCTCGCAAACAGTCTCGTCTATGCCTCGATATGTGTTCCCGTTAGACGGAGACAATTGTGCCCCGTCATCCCTCACCGAAACTTACCATCAAGCCTATCAATCCAAGGCTACTGATGGATTTTACATGCCTATGTTATCATCGTCCAGGGATAATCCCTTCCACCCACCACAGCCCAGGGCCATTGCAGTTTATGGCTCGTTCCTGGCCAGGGGTTGCCTTGACCCTGTTTCGGAAGCTCACGAAGCTGATGGTCCAACTCATGACATTTACCGTTTGAATGTTGCTGATGATGTGGCCCCATTGTTTAATACCGGCGTTGTCTGGTTCGAGGGCATCTCACCTAAATTTTCTCTCAAGCTTAAGACTCGAACTGTGTTGCAATATATTCCCACCTCCGGCTCTGTGTTGGCTAACTTTACCCGACACGAGCCTACTTACGACCAGATAGCACTTGATGCTGCTGATCGTCTGCGTAACTTGATGCCTCACGCTTACCCTGCCGCATACAACGATTGGGGATGGCTTGGCGATTTGCTCGATTCTGCCATCTCCATGTTGCCGGGTGTGGGTACTGTATATAACATTGCCAAACCACTTATCAAGCCTGCGTGGAACTGGCTTGGAAACAAGGTGTCCGACTTCTTCGGAAACCCGGTGGCTCGTGATGGCGACATCTTCTTTGACGCTAAG---
>Capsid-KY465711.1 Lake Sinai virus 2 strain QLD ORF1, RNA-dependant RNA polymerase, and capsid protein genes, complete cds
ATGAATCCACCAACTACGACTACAACCACGACGCGCACTATTCGCGCCCCTAAAGTCCAACTGACGCCCAATTCTGCCACTCGGCGTCGGCGTAATCGTCGACGCCGTCGACCTGCCGCTACTATTGCCGGGCCTTTGTCCATTCAGCCTTCGTCTATTAATAGGCGTATGGTGTCTAGGGTCACCAGAAGGTCCGCTGTTATTTCCGCGGCCGGTCTAGCGTGGCTGCGTCAGTATCTCAACCCCATGGGTCCCGACACAACCAGTGTTACGGGTTACCCCGATGGTTCTGCTGTTACCACGTGTATCGCAGACTATTCTAACACGTTTAATGTGTCTTTCCCGCCCAGGGAGGCTCTTTATTGTACTGGGTCCTCCTCTTCAGAAAAGCCTACCCTTGTCGACGCTGACAATTATGCCAAGATAGACAAGTGGTCCAGCTACGACATCACACTATGCGTGCTCGCACTACCCATGTTGCGGAACGTTGTGATGCTTCGTCTTTACCCGCACACTCCTACTACTTTCGCCCTCACCGAGCAGACTCCCAATTTTCCTCAACGTTTTCCGAACTGGAGTGTTTACTCCGCTGATGGTACCCGGTTCAACAACGGTGATGAGCCTGGTTACCTTCAGTCCTATGTTTACTTGCCGAACGTTGACAAGCATCTTTCCGCTGCCCGGGGATACCGCTTGCTGTCCCGCGGCATCACCGGTATCTTCAGTGCTCCTGCTCTTGAGACTCAGGGGTTCGTTACAGCTTGCCAGTATCTGGCTGAGGGGTCTATACAATCTCAGTCCATTAAGTCTGACGCTGTTCGGTCCGTCACTGTTAACAGTGATGGTACTGTTAAGAACGTTGAGTCTAGCTCACAAACAGTCTCGTCTATGCCTCGATATGTATTCCCGTTAGACGGAGACAATTGTGCTCCGTCATCCCTCACCGAAACTTACCATCAAGCCTATCAATCCAAGGCTACTGATGGATTTTACATGCCTATGTTGTCATCGTCCAGGGATAATCCCTTCCACCCACCACAGCCCAGGGCCATTGCAGTTTATGGCTCGTTCCTGGCCAGGGGTTGCCTTGACCCTGTTTCGGAAACCCACGAAGCTGATGGTCCAACTCATGCTATTTACCGTTTGAATGTTGCTGATGATGTGGCACCATTGTTTAATACCGGCGTTGTTTGGTTCGAGGGCATCTCACCTAAATTTTCTCTCAAGCTTAAGACTCGAACTGTGTTGCAATATATTCCCACCTCCGGCTCTGTGTTGGCTAACTTTACCCGACACGAGCCTACTTACGACCAGATAGCACTTGATGCTGCTGATCGTCTGCGTAACTTGATGCCTCACGCTTACCCTGCCGCATACAACGATTGGGGATGGCTTGGCGATTTGCTCGATTCTGCCATCTCCATGTTGCCGGGTGTGGGTACTGTGTACAACATTGCCAAACCACTTATCAAGCCTGCGTGGAACTGGCTTGGAAACAAGGTGTCCGACTTCTTCGGAAACCCGGTGGCTCGTGATGGCGACATCTTCTTTGACGCTAAG---
>Capsid-KY465712.1 Lake Sinai virus 2 strain TAS ORF1, RNA-dependant RNA polymerase, and capsid protein genes, complete cds
ATGAATCCACCAACTACGACTACAACTACGACGCGTACCATTCGCGCCCCAAAAGTCCAACTGACGCCCAATTCTACCACTCGGCGTCGGCGTAATCGTCGACGCCGTCGACCTGCCGCCACTATTGCCGGGCCCTTGTCCATCCAGCCTTCGTCTATTAATAGGCGTATGGTGTCCAGGGTCACCAGACGGTCCGCTATTATTTCCGCGGCCGGTCTAGCGTGGCTGCGTCAGTACCTCAACCCCATGGGTCCCGACACAACTAGTGTTACGGGTTACCCCGATGGTTCTGCTGTTACCACGTGTATCGCAGACTACTCTAACACGTTCAACGTGTCTTTCCCGCCCAGGGAGGCTCTTTATTGTACTGGGTCTTCCTCTTCAGAAACGCCTACCCTTGTCGACGCTGACAATTATGCCAAGATAGACAAGTGGTCCAGCTACGACATCACACTATGCGTGCTCGCACTACCCATGTTGCGGAACGTTGTGATGCTTCGTCTTTACCCGCACACTCCTACTACTTTTGCCCTCACCGAGCAGACTCCCAATTTTCCCCAACGTTTCCCGAACTGGAGTGTTTACTCCGCTGATGGTACCCGGTTCAATAACGGTGATGAGCCTGGTTACCTTCAGTCCTATGTTTACTTGCCTAACGTTGACAAGCATCTTTCTGCCGCCCGGGGATACCGTTTGCTGTCCCGCGGCATCACCGGTATCTTCAGTGCTCCTGCTCTTGAGACTCAGGGGTTCGTTACAGCTTGCCAGTATCTGGCTGAGGGGTCTATTCAATCTCAGTCCATTAAATCTGACGCCGTTCGGTCCGTCACCGTTAACAGTGATGGTACAGTTAAGAACGTTGAGTCTAGCTCGCAAACAGTCTCGTCCATGCCTCGATATGTTTTCCCGTTAGACGGAGATAATTGTGCCCCGTCATCTCTCACTGAGACATACCATCAAGCCTATCAATCCAAGGCTACTGATGGATTTTACATGCCTATGTTGTCATCGTCCAGGGATAATCCCTTCCACCCACCACAGCCCAGGGCCATTGCAGTTTACGGCTCGTTCCTGGCCAGGGGTTGCCTTGACCCCGTTTCGGAAACTCACGAAGCTGATGGTCCAACTCATGCTATTTACCGCTTGAATGTTGCTGATGACGTGGCACCACTGTTCAATACCGGCGTCGTTTGGTTCGAGGGCATTTCACCTAAATTTTCTCTCAAGCTTAAGACTCGAACTGTATTGCAATATATTCCCACCTCTGGCTCTGTGTTGGCTAATTTTACCCGACACGAGCCTACTTACGACCAGGTAGCACTTGATGCTGCTGATCGCCTGCGCAACTTGATGCCTCACGCTTACCCTGCCGCATACAACGATTGGGGATGGCTTGGCGATTTGCTTGATTCTGCCATCTCCATGTTGCCGGGTGTGGGTACTGTATATAATATCGCCAAACCACTTATCAAGCCTGCGTGGAACTGGCTTGGAAATAAGGTGTCCGACTTCTTCGGAAACCCAGTGGCTCGTGATGGCGACATCTTCTTTGACGCCAAG---
>Capsid-KY465713.1 Lake Sinai virus 2 strain SA ORF1, RNA-dependant RNA polymerase, and capsid protein genes, complete cds
ATGAATCCACCAACTACGACTACAACCACGACGCGTACCATTCGCGCCCCAAAAGTTCAACTGACGCCCAATTCTGCCGCTCGGCGTCGGCGTAATCGTCGACGCCGTCGACCTGCCGCTACTATTGCTGGGCCTTTGTCCATTCAGCCTTCGTCTATTAATAGGCGTATGGTGTCTAGGGTCACCAGAAGGTCCGCTATTATTTCTGCGGCTGGTCTAGCGTGGCTGCGTCAGTATCTCAACCCCATGGGTCCTGACACAACTAGTGTTACGGGTTACCCCGATGGTTCTGCTGTTACCACGTGTATCGCGGACTATTCCAACACGTTTAATGTGTCTTTCCCGCCCAGGGAGGCTCTTTATTGTACTGGGTCCTCCTCCTCAGAAAACCCTACCCTTGTCGACGCTGACAATTATGCCAAGATAGACAAGTGGTCCAGCTACGACATCACATTATGCGTGCTCGCACTACCCATGTTGCGGAACGTTGTGATGCTTCGTCTTTACCCGCATACTCCCACTACTTTCGCCCTCACCGAGCAGACTCCCAATTTTCCTCAACGTTTTCCGAACTGGAGTGTTTACTCCGCTGATGGTACCCGGTTCAACAACGGTGATGAGCCTGGTTACCTTCAGTCCTATGTTTATTTGCCAAACGTTGACAAGCATCTTTCTGCCGCCCGGGGATATCGCCTACTGTCCCGCGGCATTACTGGTATCTTCAGTGCTCCTGCTCTTGAGACTCAGGGATTCGTTACAGCTTGCCAGTATTTGGCTGAGGGGTCTATACAATCTCAGTCCATTAAGTCTGACGCTGTTCGGTCCGTCACTGTTAACAGTGATGGTACTGTTAAGAACGTTGAGTCTAGCTCACAAACAGTTTCGTCTATGCCTCGATATGTATTCCCGTTAGACGGTGATAATTGTGCTCCGTCATCCCTCACCGAAACTTACCATCAAGCCTATCAATCTAAGGCTACTGATGGATTTTACATGCCTATGTTATCATCATCCAGGGACAATCCCTTCCACCCACCACAGCCCAGGGCCATTGCAGTCTATGGCTCGTTCGTGGCCAGGGGTTGCCTTGACCCTGTTTCGGAAGCTCACGAAGCTGATGGTCCAACTCATGCTATTTACCGCTTGAATGTTGCTGATGATGTGGCGCCATTGTTCAATACCGGCGTCGTCTGGTTCGAGGGCATCTCACCCAAATTTTCCCTCAAGCTTAAGACTCGAACTGTGTTGCAATATATTCCCACCTCCGGCTCTGTGTTGGCTAACTTTACCCGACACGAGCCTACTTACGACCAGATAGCACTTGATGCTGCTGATCGTTTGCGTAACTTGATGCCTCACGCTTACCCTGCCGCATATAACGATTGGGGATGGCTTGGCGATTTGCTCGATTCTGCCATCTCCATGTTGCCGGGTGTGGGTACTGTATATAACATTGCCAAACCACTTATTAAGCCTGCGTGGAACTGGCTTGGAAATAAGGTGTCCGACTTCTTCGGAAACCCGGTGGCTCGTGATGGCGACATCTTCTTTGACGCTAAG---
>Capsid-KY465714.1 Lake Sinai virus strain WA2-LSV8 ORF1 and RNA-dependant RNA polymerase genes, complete cds; and capsid protein gene, partial cds
ATGAATGCTTCTACATCCAACCCTACTGCGGTGCGCACTTTGCGCCCCGTTCGAACTAACCCAATACCGAGGCGGGTA---------CGACGTGCCCGCCGCCGCCGCCGACCCAGAGTTGTCACCACTGGACTCACATCCCTCACACCAGCAGCAATCACCCGGCGCACCGTAACCCAGGTTACGCGACGCCAGCCTGCTCTAACCGGTCCTGGGCTTGCTTGGTTGCGCCAATACCTGAATCCAATGGGCCTTTCGACCACTAGCGTCACGGGATACCCTGATGGTTCGGCTGTCACCACTTGTGTCGCCGACTATTCAAACACATTCAACGTGTCCTTTCCACCACGTGAAGCCCTTTATTGCACTGGCACCAGTGCGCAGCAGAGCCCAGTGATGATTGATCAGGCTTCTTACTCGAAGGTTGACAAATGGTCCGAGTCCGACATTACTCTGTGCATATTGGCCTTACCCATGTTACGTAACGTGGTCATGTTGCGGCTTTACCCCACAACGCCAACCGCCTTCAACCTGACCGACCAAACCCCTAACTTCCCGCAGCGGTTTCCGAACTGGAGTGTTTACGCATCTGACGGCACCAGGTTCAACAATGGCGACAACCCTGGTTACCTTCAGTCTTACGTGTACCTAACGAACGTTGACAAACACCTATCTGCCGCTCGCGGCTATCGCTTATTGTCCCGTGGACTTACTGGTATCTTCACGGCACCGGCCCTCGAGACTCAGGGCTTCGTCACAGCTTGTCAGTACTTGGCTGAGGGTTCTATCCAATCCCAGCCTATACACTCTGATGCCGTTCGTGATATCACTCTCGACAATGACGGGAAGGTTAAGAATGTGCGCAAAAGCTCCGACATTGTCAGTTCTATACCGCGGTACGTTTTCCCCCTCGACGGTGACAACTGTGCTCCTTCGTCCCTCACCGAAACATACCATCAGGCATATCAATCCAAAGCCACTGACGGATTCTATATGCCTTTGCTGTCTTCATCACGGGACAATCCCTTCCGACCACCTCAGCCGCGCGCTGTTGCCGTTTATGGTACTATGCTTAAGCGCGGCTGCCTCGACCCAGTATCTGAGCTTGATGAAGCACAGGGCCCCACTCATGTCATTCACCATCTTAATGTTGCTGATGATGTCGCGTCGCTCTTCAATACTGGTGTCGTGTGGCTGGAGGGTGTTTCGGCCAAGTTCTCCCTTAAACTTAAGACTCGCACCGTCTTGCAATACGTCCCAACGTCTGGCTCAGTTCTTGCCAACTTCACCCGCCATGAGCCCACCTATGACCAGATGGCGCTTGATGCGGCTGATCGGTTACGCAACCTGATGCCCCACGCCTATCCGGCTGCTTACAACGACTGGGGCTGGCTCGGCGACCTTCTTGATTCTGCCATTTCGATGTTGCCTGGAGTCGGTACTGTTTACAATATAGCCAAGCCGTTGCTCAAACCGGCTTGGAATTGGCTGGGCGGCAAGGTTTCCGACTTCTTCGG----------------------------------------------
>Capsid-KY465715.1 Lake Sinai virus strain VN2-LSV8 ORF1, RNA-dependant RNA polymerase, capsid protein, and ORF4 genes, complete cds
--GAATACTCCTACACCCAATCCCATTACGGCACGCACCATGCGTCCCGTTAGAACTAACCCAATACCAAGACGGGCA---------CGACGCGCTCGTCGCCGTCGCCGACCTAGAATTGTCACCACCGGACTCACTTCCCTCGCACCCACAGCTATAAATCGGCGTACTGTGACTCAGGTCACTCGGCGTCAGCCTTCCCTGACTGGTCCCGGCCTCGCCTGGTTGCGCCAATATCTGAATCCTATGGGCCTCTCTACCACCAGCGTCACGGGATATCCTGACGGCTCAGCTGTTACAACGTGTGTCGCTGACTATTCAAACACGTTTAATGTGTCTTTCCCACCGCGCGAAGCGCTCTATTGCACTGGCACCAGTGCACAACAAAGTCCGGTAATGCTTGATCAAGCCTCTTACGCAAAAGTTGACAAATGGTCTGAGTCTGACATTACACTGTGCATCTTGGCTCTGCCTATGTTGCGTAATGTGGTCATGTTGCGGCTCTATCCAACTACACCAACTGCCTTTAACTTGACCGATCAGACCCCCAACTTTCCGCAACGTTTCCCGAACTGGAGCGTTTACGCCTCCGATGGCACTAGGTTCAACAATGGTGACAATCCCGGTTACCTCCAGTCCTATGTGTATTTGACGAACGTTGACAAACACTTAACCGCTGCTCGCGGTTACCGCTTATTGTCTCGTGGGCTCACTGGTATCTTCACTGCGCCCGCCCTCGAGACTCAGGGCTTCGTTACAGCTTGTCAGTATTTGGCTGAGGGTTCCATCCAATCTCAGCCCATACATTCTGACGCTGTTCGAGACATCACTCTCGATAACGACGGAAAGGTTAAGAACGTGCGTAAGAGTACTGACATTGTCAGTTCTATACCGCGGTATGTCTTTCCTCTCGACGGTGACAATTGTGCTCCTTCGTCCCTCACCGAAACTTACCATCAGGCATATCAATCCAAAGCTACTGATGGATTCTACATGCCTTTACTTTCTTCATCACGGGACAATCCCTTCCGACCGCCCCAGCCGCGCGCCGTTGCTGTGTATGGCAATATGCTTAAGCGTGGCTGTCTCGACCCTGTATCTGAGCTTGATGAGGCGCAGGGCCCCACCCATGTTATCCATCATCTCAATGTTGCTGATGATGTCGCATCGCTCTTCAACACGGGTGTTGTCTGGCTGGAGGGTGTTTCAGCCAAGTTTTCTCTCAAGCTCAAGACCCGAACTATTTTGCAATACGTCCCAACGTCTGGCTCAGTTCTCGCTAATTTCACTCGCCACGAGCCTACCTACGATCAGATGGCACTTGACGCAGCTGATCGCTTGCGTAACTTGATGCCCCACGCCTACCCAGCCGCCTACAACGACTGGGGATGGCTCGGCGATCTTCTTGACTCCGCTATTTCGATGTTGCCCGGAGTTGGTACTGTCTACAACATAGCCAAACCGCTGCTCAAACCAGCTTGGAATTGGTTAGGCGGCAAGGTTTCCGATTTCTTCGGAAATCCCGTCCACCGGGATGGCGACATCTTCTTTGACGCCAAGTCT
>Capsid-KY465716.1 Lake Sinai virus strain VN3-LSV3 RNA-dependant RNA polymerase gene, partial cds; and capsid protein and ORF4 genes, complete cds
ATGAATCAACAACAACCTAATCCT------TCGCAGCGCCAACCGCGCTCTCGTAATCAACCCGGTCTTTCGCGTTCCGCTCGACGCCGACGTAATCGCAGGCGTCGCGCTAACGCTGTCGCCTCTTCTGGTTCCGTGGCCCTTCAGCCGTCACGTATCACGCGTCGCGTCGTAACCAACTTGACTAAGCGCTCCCCTACTATCTCCAGCGCTGGTCTCGCGTGGCTTCGGCAATACTTGAATCCCATGGGTCCTTCCTCTACCAGTATTGCGGGTTTTCCTGACGGTTCTGCCGTCACCACTTGCATAGCTGATTATGCGAACAATTTCAATATATCATTCCCGCCTCGTGAAGCCGTTTACTGTACTGGCTCCAATTCTGATGAGAAGGCCACCCTTCTTGATGCCGCCACTTACGCCAAAATCGACGCTTGGACCAAGGCAGATATAACACTTTGCATCCTTGCGCTTCCCATGCTTCGGAATGTTGTTATGGTGCGCCTTTATCCTTCCACTCCAACCGCCTTCACTTTGAGTGATGGCATTCCCAATTTTGTCCAGCGCTTCCCCAACTGGAGTGCTTTCACCACTGAAGGCAAAGTTCTTAACAACGGCGATTCTCCCGGGTACATCCAATCCTTTGTCTACCTCCCGAATGTGGACAAGCATTTGTCCGCTGCTCGGGGTTACCGTTTGCTGTCTCGAGGGTTGACTGGTATTTACACTGCTCCGTCCCTCGAGACGCAGGGCTTCGTTACGGCGTGCCAGTACCTAGCCCAGGGTGCAATTCAAACCCAGACCGTGGGCAACGATTTCGTGCAGTCTGTGGAGGTCAATGCCGATAAGACTGTGAAGAATGTTGCAGGCAAACGCCTCCATTACTCTGGGCCTCCCAAGTATGTCTTCCCTCTTGAGGGTGACAATTGCGCACCCTCCTCTCTTGTTGAGACCTACCACCAGGCTTATCAGTCTCGTGCTGTTGACGGGTTTTATATGCCGCTCCTCTCATCTTCGCGAGACAATCCATTCACTTCACCTAAACCACAGCCTATCGCGGTTTATAACAGGTGGTATTACCGTGGGTGCTTGGATCCCATACCAGCCTCGAAGTATGCTGATGGGCCTTCCCAATACTTTTACGACTTAAACCTCGCCGATGATGTTGCTCCTCTCTACAACACTGGTGTTGTATGGATGGAGGGAATATCTTCAAAGTTTTCGTTGAAGTTGAAGACTCGCACTGTTATCCAATACATTCCAACTTCTGGTTCGGTCCTTGCTAATTTCACGAGACATGAGCCCACGTATGACCAAGTGGCTTTGGATGCTGCAGATCGTATTCGAAACATGATGCCTCATGCTTACCCGGCTACTTACAACGATTGGGGTTGGTTGGGCGATCTTCTTGACTCAACTTTGTCTATGTTGCCCGGTATTGGTACAGCTTACCGCTTTGCTAAACCTCTTATCAAACCAGCTTGGAACTGGCTGGGCGGTAAGGTTTCAGATTTCTTCGGGAATCCCGTTGCGCGCGACGGCGACATTTTCTTTGATGCTAAA---
>Capsid-KY465717.1 Lake Sinai virus strain NT-LSV3 ORF1 gene, partial cds; and RNA-dependant RNA polymerase and capsid protein genes, complete cds
ATGAATCAACAACAACCTAATCCT------TCACAGCGCCAACCGCGCTCCCGTAATCAACCCGGTCTCTCGCGTTCCGCTCGACGCCGACGTAATCGCAGGCGtCGCGCTAACGCTGTCGCCTCTTCTGGTTCCGTGGCCCTTCAGCCGTCGCGTATCACGCGTCGCGTCGTGACCAACTTGACTAAGCGCTCCCCTACTATCTCCAGCGCTGGCCTCGCGTGGCTTCGGCAATACCTGAATCCCATGGGTCCCTCCTCTACCAGTGTTGCGGGTTTTCCTGACGGTTCTGCTGTCACGACTTGCATAGCTGATTATGCGAACAATTTCAACATATCATTCCCGCCTCGTGAAGCCGTTTACTGCACTGGCTCCAATTCTGATGAGAAGGCCACCCTTCTTGATGCCACCACTTACGCTAAAATCGACGCTTGGACCAAGGCAGATATAACACTTTGCATCCTTGCGCTTCCTATGCTTCGGAATGTTGTTATGGTGCGCCTTTATCCTTCCACTCCAACCGCCTTCACCTTGAGTGATGGTATTCCCAATTTTGTTCAGCGCTTCCCCAACTGGAGTGCTTTCACCACTGAAGGTAAGGTCCTTAATAACGGCGATTCTCCCGGGTACATCCAATCCTTTGTCTACCTCCCGAATGTGGACAAGCATTTGTCCGCTGCTCGGGGTTATCGTTTGCTATCTCGAGGGTTGACTGGTATTTACACTGCTCCGTCCCTCGAGACGCAGGGCTTCGTTACGGCGTGCCAGTACCTAGCCCAGGGTGCTATTCAAACCCAGACTGTTGGTAACGATTTCGTGCAGTCTGTGGAGGTCAATGCCGATAAGACTGTGAAGAATGTTGCAGGCAAACGCCTCCATTATTCTGGGCCTCCCAAGTATGTCTTCCCTCTTGAAGGTGACAATTGTGCACCCTCCTCTCTTGTTGAGACTTACCACCAGGCTTATCAGTCTCGTGCTGTTGACGGGTTCTATATGCCACTCCTCTCATCTTCGCGAGACAATCCATTCACCTCGCCAAAACCACAGCCCATCGCTGTTTACAACCGGTGGTATTACCGTGGATGCCTGGATCCCGTACCAGCTTCGAAGTATGCTGATGGGCCCTCTCAATACTTTTACGACTTAAACCTTGCTGATGATGTTGCCCCTCTCTACAACACCGGTGTTGTGTGGATGGAGGGTATATCTCCAAAGTTTTCACTAAAGTTGAAGACTCGCACTGTTATCCAGTATATTCCAACTTCTGGTTCGGTGCTTGCTAATTTCACCAGACATGAGCCTACGTATGACCGGGTGGCTTTGGATGCTGCAGATCGTATCCGAAATATGATGCCTCATGCTTACCCGGCTACTTACAACGATTGGGGCTGGTTGGGCGACCTCCTTGACACCACCCTGTCTATGTTGCCCGGTATTGGCACAGCTTACCGCTTTGCCAAACCACTTATAAAGCCCGCTTGGAATTGGCTCGGTGGCAAGGTTTCTGATTTCTTTGGGAATCCCGTTGCACGCGATGGTGACATTTTCTTTGATGCCAAA---
>Capsid-KY465719.1 Lake Sinai virus strain QLD-LSV3 RNA-dependant RNA polymerase, capsid protein, and ORF4 genes, complete cds
ATGAATCAACAACAACCTAACTCT------TCACAGCGCCAACCGCGCTCTCGTAATCAACCCGGTCTTTCGCGTTCTGCTCGGCGCCGACGTAATCGTAGGCGCCGCGCTAACGCTGTCGCCTCTTCTGGTTCCGTGGCCCTCCAGCCGTCGCGTATCACACGCCGCGTCGTGACTAACTTGACCAAGCGCTCCCCTTCTATCTCCAGTGCTGGTCTCGCGTGGCTTCGGCAATACTTGAATCCCATGGGTCCTTCTTCTACCAGTATTGCGGGTTTTCCTGACGGCTCCGCCGTTACTACTTGCATAGCTGATTATGCAAACAATTTCAATATATCATTCCCGCCTCGTGAAGCCGTTTACTGTACTGGCTCCAATTCTGATGAGAAGGCCACCCTTCTTGATGCCGACACCTATGCCAAAATCGACGCTTGGACTAAGGCCGATATAACACTTTGCATACTTGCACTTCCCATGCTTCGAAATGTTGTTATGGTGCGCCTTTATCCTTCCACCCCAACTGCTTTCACTTTAAGTGATGGTATCCCCAATTTTGTCCAGCGCTTCCCTAACTGGAGTGCTTTCACTACTGAAGGCAAGGTTCTCAACAACGGCGATTCTCCCGGGTATATCCAATCCTTTGTTTACCTCCCAAATGTGGACAAGCATTTGTCCGCTGCTCGGGGTTACCGTTTGCTGTCTCGAGGGTTGACTGGCATTTACACCGCTCCGTCCCTCGAGACGCAGGGCTTCGTTACGGCGTGCCAGTACCTAGCCCAGGGTGCAATTCAAACCCAGACTGTTGGTAATGATTTCGTGCAGTCTGTGGAGGTCAATGCCGATAAGACTGTGAAGAATGTTGCAGGCAAACGCCTCCATTATTCTGGGCCTCCCAAGTATGTCTTCCCTCTTGAAGGTGACAATTGCGCACCCTCTTCTCTTGTTGAGACCTACCACCAGGCTTATCAGTCTCGTGCTGTTGACGGGTTCTATATGCCGCTCCTCTCATCTTCGCGAGACAATCCATTTACTTCACCTAAACCACAGCCTATCGCGGTTTACAACAGGTGGTATTACCGTGGGTGCTTGGATCCTATACCAGCTTCGAAGTATGCTGATGGGCCTTCCCAATACTTTTACGACTTAAACCTCGCTGATGATGTTGCTCCTCTCTACAACACTGGTGTTGTATGGATGGAGGGAATATCTTCAAAGTTTTCGTTGAAGTTGAAGACTCGCACTGTTATCCAGTACATTCCAACTTCTGGTTCGGTCCTTGCTAATTTCACGAGACATGAGCCCACGTATGACCAAGTGGCTTTGGATGCTGCAGATCGTATCCGAAACATGATGCCTCATGCTTACCCGGCTACTTATAACGATTGGGGCTGGTTGGGCGACCTTCTTGACTCAACTCTGTCTATGTTGCCCGGCATTGGTACAGCTTATCGCTTTGCCAAACCTCTTATAAAGCCTGCTTGGAATTGGTTGGGCGGCAAGGTATCCGATTTCTTTGGGAATCCAGTTTCGCGTGATGGTGATATCTTCTTTGATGCTAAA---
>Capsid-MG918125.1 Lake Sinai virus strain M92/2010, complete genome
ATGAATCAACAACAACCCAATCCC------TCGCAGCGCCAACCGCGCATGCGTAATCAACCCGGTCTCTCGCGTTCTGCTAGGCGTCGGCGTAATCGCAGGCGCCGTGCTAACGCTGTTGCCTCTTCGGGCGCCCTGGCTCTCCAGCCGTCCCGCATTACACGCCGCGTCGTGACCAACCTCACCAAGCGGTCGCCTACTATCTCTAGTGCTGGTCTTGCGTGGCTTAGGCAATATTTGAACCCTATGGGTCCTTCTTCGTCCAGCGTAGCGGGTTTTCCTGACGGCTCTGCTGTCACCACTTGCATAGCTGATTATTCCAATAATTTTAATATATCATTCCCACCTCGCGAAGCCGTCTATTGTACTGGCTCCAATTCCGACGAGAAGGCCACCCTTCTTGACGCTCCGACTTATGCTAAAATTGACGCCTGGACTAAGGCCGACATAACATTGTGCATACTCGCACTCCCTATGCTCCGTAACGTTGTCATGGTACGCCTTTACCCCACCACTCCGACTGCTTTCACTTTGAGTGACGGCATTCCTAACTTCGTTCAACGTTTTCCCAATTGGAGTGCTTTCACCACTGAAGGCAAGGTCCTCAACAATGGCGATTCCCCCGGGTATATTCAATCTTTTGTTTACCTTCCAAATGTGGACAAGCATTTGTCCGCTGCTCGGGGCTATCGCTTGTTGTCTCGAGGTTTAACTGGTATTTATACTGCCCCGTCTCTTGAGACACAGGGCTTTGTTACTGCTTGCCAGTATCTTGCTGAGGGCGCCATTCAGACTCAGACTGTTGGTAACAATTTCGTGCAGTCTGTGGAGGTTAATGCAGATAAGACCGTGAAGAATGTTGAAGGCAAACGCCTTCATTATTCCGGACCTCCTAAGTACGTCTTCCCTCTTGAAGGCGACAATTGTGCGCCCTCTTCTCTTGTTGAGACATACCACCAGGCTTACCAGTCACGTGCGGTCGATGGGTTTTACATGCCACTTCTCTCATCTTCGCGTGATAACCCGTTCGCCTCACCAAAACCACAGCCCATTGCAGTGTATAATCGATGGTACTATCGTGGGTGTTTGGACCCCATACCAGCTTCTAAGTATGCTGATGGGCCTTCCCAATACTTTTACGATCTGAACCTTGCTGATGATGTTGCCCCTCTCTACAACACTGGTGTTGTGTGGATGGAGGGTATATCTTCAAAGTTTTCATTAAAGCTRAAGACGCGCACTGTTATTCAGTATATTCCAACTTCTGGTTCGGTGCTCGCCAACTTCACCAGGCATGAGCCCACGTATGACCAGGTGGCCTTGGATGCTGCGGATCGCATCAGAAATATGATGCCTCATGCTTATCCGGCTACCTATAATGACTGGGGTTGGCTGGGCGACCTTCTTGACTCAACTTTGTCAATGCTACCTGGCATTGGCACCGCCTATCGCTTTGCCAAACCGCTTATAAAGCCTGCATGGAACTGGTTGGGGGGCAAGGTTTCTGACTTCTTCGGGAACCCCGTTGCACGCGATGGTGACATCTTTTACGATGCCAAA---
>ORF4-SRR2032817_153685_length_5778_cov_6.191097
ATGTTAGTGTTCTTTGCCCTCTATCACTTCTTACTTGCTGTGTGGTTACTGGTAATCAGTCGCAGACTGTTCCACACTATGGCTCCCCGCGGATCTTACAGCGCCATGCTTGCTACTGAGTGCCTCCGCGTACAACTTCAGCTGGCTAAACGTGTTGCGGAGTACCTTGGTGTTGAGTGTGTGTACGTCTTTGATACGGACGGCTTCTTCGATGCAGCCTCCGTTCACGTTACCACTCATGGACTCCGTTATCGCACTCGTGACGGCATTGTTGCTGTTTTGTCCCAGTCGGCGCAGGCCATTCTGCCCCGTGCCGACCCTAATGTGTTCCAACAGATCGCCCGTCGCCGGCTTACACCTGCCGAGCACGGCCTCTGTTTGCACGTCCCTCTACGCCCCTCTACCGAGCCTGATGCCGCTCGTGATCGGGGGCGTGATGAGGTAGACGGG
>ORF4-SRR2032827_33201_length_1621_cov_7.523839
ATGTTAGTGTTCTTTGCCCTCTATCACTTCTTACTTGCTGTGTGGTTACTGGTAATCAGTCGCAGACTGTTCCACACTATGGCTCCCCGCGGATCTTACAGCGCCATGCTTGCTACTGAGTGCCTCCGCGTACAACTTCAGCTGGCTAAACGTGTTGCGGAGTACCTTGGTGTTGAGTGTGTGTACGTCTTTGATACGGACGGCTTCTTCGATGCAGCCTCCGTTCACGTTACCACTCATGGACTCCGTTATCGCACTCGTGACGGCATTGTTGCTGTTTTGTCCCAGTCGGCGCAGGCCATTCTGCCCCGTGCCGACCCTAATGTGTTCCAACAGATCGCCCGTCGCCGGCTTACACCTGCCGAGCACGGCCTCTGTTTGCACGTCCCTCTACGCCCCTCTACCGAGCCTGATGCCGCTCGTGATCGGGGGCGTGATGAGGTAGACGGG
>ORF4-SRR2032844_110349_length_6025_cov_11.412971 
ATGCCTATCGTACTTACGTTGTACGTTCTCTTCCTTATTGTGTGGTTACTGGTAATCAGTCGCAGACTGTTCCACACTATGCCTATCCGTGGTTCTTATAGTTCCATGCTCGCTACCGAGTGCTTGCGAGCTCAGCTCGCCCTTGCGCGGCAGGTTGCCGATTACCTTTGTGTCGACCACGTTTACGTGTTCGACACTACTGGTTTCTTCGACAGCTCTTCCGTCCATCTCACTTCTTCCGGCTTGCGTTATCGCTCCCGGGATGGTCATGTTGCCGTTTTGTCGTTGGCCGCACAGTCTGTGCTACCGATGGCAGATCCCAACGTGTACCAGCAGATTGCCCGTTGCCGCCTGACTAATGCGGCTTACGGCCTCTGCCTCGACACCCCTCAAACCGCGCCTTGCAGTGTACCTGACTCTGCACAGCGTGGTCGCGATGAGGTTGACGGC
>ORF4-SRR2032857_70291_length_6040_cov_27.210544
ATGCCTATCGTACTTACGTTGTACGTTCTTTTCCTTATTGTGTGGTTACTGGTAATCAGTCGCAGACTGTTCCACACTATGCCTGTCCGTGGTTCTTATAGTTCCATGCTCGCTACCGAGTGCTTGCGAGCTCAGCTCGCCCTTGCGCGGCAGGTTGCCGATTACCTTTGTGTCGACCACGTTTACGTGTTCGACACTACTGGTTTCTTCGACAGCGCTTCCGTCCATCTCACTTCTTCCGGCTTGCGTTATCGCTCCCGGGATGGTCATGTTGCCGTTTTGTCGTTGGCTGCACAGTCTGTGCTACCGATGGCAGATCCCAACGTGTACCAGCAGATTGCCCGTTGCCGCCTGACTAATGCGGCTTACGGCCTCTGCCTCGACACCCCTCAAACCGCGCCTTGCAGTGTACCTGACTCTGCACAGCGTGGTCGCGATGAGGTTGACGGC
>ORF4-SRR5109828_230907_length_1116_cov_7.910927
ATGTTAGCGTTCTTCGCCCTCTACCATTTCTTACTTGCTGTGTGGTTACTGGTAATCAGTCGCAGACTGTTCCACACAATGGCTCCTCGAGGATCTTACAGCGCCATGCTCGCCACTGAGTGCCTCCGTGTACAGCTTCAGCTTGCTAAACGTGTGGCGGAGTACCTTGGTGTTGAGTGTGTGTACGTCTTTGATACGGACGGCTTCTTTGATGCCGCTTCCGTTCACGTTACCACTCATGGGCTCCGCTACCGGACCCGTGACGGTATTGTTGCCGTTCTATCCCAGTCAGCACAGGCCATTCTGCCACGTGCTGACCCTAATGTGTTCCAGCAGATTGCACGCCGCCGGCTTACACCTGCCGAGCATGGCCTTTGTCTGCACATCCCTCTGCGCCCCTCTGCCGAGCCTGATGCTGCTCGTGATCGGGGGCGTGATGAGGTTGACGGG
>ORF4-SRR5109829_404803_length_5921_cov_17.656770
ATGCCTATTGTACTTACCTTGTACGTTCTTTTCCTCCTCGTGTGGTTACTGGTAATCAGTCGCAGACTGCTCCACACTATGCCTACTCGCGGCTCTTACAGTTCAATGCTCGCTACTGAGTGTCTTCGCGCTCAGCTTATGTTAGCACGTCAGGTTGCCGATTATTTGTGTGTCGATCATGTCTACGTTTTCGACACCACCGGTTTCTTTGACAGTGCGTCCGTCCATCTTACCTCTTCCGGGCTGCGTTACCGCTCCCGGGAGGGTCATGTTGCCGTGTTATCCATGGCAGCTCAAGCAATTCTGCCTATGGCTGACCCTAATGTCTATCAGCAAATTGCCCGCTGCCGCTTAACCAATGCGGCTTACGGGCTTTGCCTTGAGACGCCACGTCCCGAGTCTTGCAGCGTTACTGATGCTGCAGACCGCGGTCGTGATGAGGTTGATGGT
>ORF4-SRR5109834_36661_length_5880_cov_19.973005 
ATGCCAAGTATCTTAACGTTGTATTTCGTCTTTATTGTAGTGTGGTTACTGGTAATCAGTCGCAGACTGCTCCACGCTATGCGCCCCAGGGGTTCTTACAGTTCGATGCTTGCCACCGAATGCTTGCGAGTCCAACTTGAACTCGCTCGCAAAGTGGCCAACTACCTTGGTGTCGATCACGTCTATGTGTTCGATACTACCGGGTTCTTTGACAGTGCTTCCGTCCATGTTACCTCCCACGGTTTGCGATACCGCACCCGAGAGGGGCATGTTGCTGTGCTGTCTCAGTCAGCGCAGTTGATACTGCCACGCGCTGATCCTAATGTGTTCCAGCAGATCGCCAGATGCCGACTCATTAATGCTGCTTATGGCCTCTGCTTGGATACCCCCCAGTCAGACCGTTCGGACGCTGTTGATGCGTCCGACCGCGGCCGAGACGAGGTTGACGGT
>ORF4-SRR5116308_22723_length_1860_cov_5.355155
ATGCCTATTGTACTCACGTTGTACGTTCTTTTCCTTATCGTGTGGTTACTGGTAATCAGTCGCAGACTGTTCCACACTATGCCTGTCCGTGGTTCCTACAGCTCTATGCTCGCTACTGAATGTCTGCGAGCTCAGCTCGCTCTTGCGCGGCAGGTTGCCGATTACCTCTGTGTCGACCACGTTTATGTGTTCGACACTACTGGTTTCTTCGACAGCGCTTCCGTCCATCTCACATCTTCCGGTTTGCGTTATCGCTCCCGGGATGGTCACGTTGCTGTTTTGTCGTTGGCTGCACAATCTGTGCTACCAATGGCAGATCCCAACGTTTACCAGCAGATTGCCCGTTGCCGCTTAACCAATGCGGCTTACGGCCTCTGCCTCGATACT---------------------------------------------------------------
>ORF4-SRR6901859_37878_length_4150_cov_104.525831
ATGCCCATCGTGCTTACTTTGTACGTTACATTTGTTATCGTGTGGTTACTGGTAATCAGTCGCAGACTGTTCCACACTATGCCTACTAGAGGTTCTTATAGTTCTATGCTCGCCACAGAGTGTTTGAGAGCCCAACTTGCGTTGGCTCGGCAGGTCGCTGACTATCTTTGTGTCGACCATGTTTATGTGTTCGACACCACTGGTTTCTTTGACAGTGCCTCTGTGCACTTGACGTCTTCCGGCCTACGTTACCGCTCTCGCGACGGTCATGTTGCCGTCCTTTCTCTAGCCGCTCAGGCTATACTGCCCATGGCAGATCCTAATGTGTATCAACAGATTGCCAGGTGTCGCTTAACTAATGCGACTTACGGCCTCTGTCTTGATACCCCGCACGCCTCGCCA------------------------------------------------
>ORF4-SRR801788_78869_length_764_cov_29.073270
ATGCCTGCGTTATACGCCTTTTACATTTTATTCGTTCTTGTGTGGTTACTGGTAATCAGTCGCAGACTGTTCCACACTATGCCTACCCGCGGTTCGTACAGTTCCATGCTTGCTACTGAGTGCTTACGTGCGCAACTCGCCATGGCGCGTCAAGTTGCCGATTATTTGTGTGTCGAGCGCGTTTACGTGTTCGACACGACCGGTTTCTTTGACGCTGCTTCCGTTCACCTCACTTCTTCCGGCCTTCGTTACCGCTCTCGTGATGGGCATGTTGCTGTGCTCTCGCTCGCCGCACAGGCAATTCTTCCGAGAGCGGACCCGAACGTGTATCAACAGATAGCGCGATGTCGGTTGATCAGCTCTGCTCACGGACTTTGCTTAGACACACCTCAATCCACGTCCAGTTGCGTGCCTGATTCAGCTCCGCGCGGACGTGACGAAGTGGATGGC
>ORF4-SRR806693_2511_length_6036_cov_17.948078 
ATGCCTATCGTACTTACGTTGTACGTTCTTTTCCTTATTGTGTGGTTACTGGTAATCAGTCGCAGACTGTTCCACACTATGCCTGTCCGTGGTTCCTACAGCTCTATGCTCGCCACTGAATGCTTGCGAGCTCAGCTCGCCCTTGCGCGGCAGGTTGCCGATTACCTCTGTGTCGACCACGTTTACGTGTTCGACACCACTGGTTTCTTCGACAGCGCTTCCGTCCACCTCACATCTTCCGGTTTGCGTTATCGCTCCCGTGATGGTCATGTTGCTGTTTTGTCGTTGGCTGCACAGTCTGTGCTACCAATGGCAGATCCCAACGTTTACCAGCAGATTGCCCGTTGCCGCTTGACTAATGCGGCTTACGGTCTCTGCCTTGACACTCCTCAAACCGCGCCTTGCAGTGTCCCCGACTCTGCACAGCGCGGGCGCGACGAGGTTGACGGC
>ORF4-KR022003.1 Lake Sinai virus 1 clone 2014MT-LSV1 capsid protein gene, partial cds
ATGCCCATCGTACTTACTTTGTACGTTATATTTGTTATTGTGTGGTTACTGGTAATCAGTCGCAGACTGCTCCACACTATGCCTACCAGAGGTTCTTATAGTTCTATGCTTGTCACAGAGTGCTTGAGAGCCCAACTCGCGTTGGCTCAACAGGTCGCTGACTACCTTTGTGCTGACCATGTTTACGTGTTCGACACCACCGGTTTCTTCGACAGTGCCTCTGTGCACTTGACGTCTTCCGGCTTGCGTTACCGCTCTCGTGACGGTCATGTTGCCGTCCTTTCTCTAGCCGCACAGGCTATTCTGCCTATGGCAGATCCTAATGTGTATCAACAGATTGCCAGGTGTCGCTTAACCAATGCGACTTACGGTCTCTGTCTTGATACTCCGCATGCCTCGCCACAGAGTGTTACTGACGCTGCTGGGCGTGGCCGCGATGAGGTTGATGGC
>ORF4-KY465704.1 Lake Sinai virus 1 strain TAS ORF1, RNA-dependant RNA polymerase, and capsid protein genes, complete cds
ATGCCTATCGTGCTTACTTTGTACGTTATATTTGTTATTGTGTGGTTACTGGTAATCAGTCGCAGACTGTTCCACACTATGCCTACCAGAGGTTCTTATAGTTCCATGCTCGCCACAGAGTGTTTGAGAGCCCAACTTGCATTGGCTCGGCAGGTCGCTGACTATCTTTGTGTTGACCATGTTTATGTGTTCGACACTACCGGTTTCTTTGACAGTGCTTCTGTGCACTTGACGTCTTCCGGCCTACGTTACCGCTCTCGCGACGGTCATGTTGCCGTCCTTTCTCTAGCCGCACAGGCTATTCTGCCTATGGCAGACCCTAATGTGTACCAACAGATCGCCAGGTGTCGCTTAACTAATGCGACTTACGGTCTCTGTCTTGATACTCCGCATGCCTCGCCACAGAGTGTTACTGACGCTGCTGGGCGTGGCCGTGATGAGGTTGATGGC
>ORF4-KY465700.1 Lake Sinai virus 1 strain VN2 ORF1, RNA-dependant RNA polymerase, and capsid protein genes, complete cds
ATGCCCATCGTACTTACTTTGTACGTTATATTTGTTATTGTGTGGTTACTGGTAATCAGTCGCAGACTGTTCCACACTATGCCTACCAGAGGTTCTTATAGTTCCATGCTTGCCACAGAGTGTTTGAGAGCCCAACTTGCATTGGCTCGGCAGGTCGCTGACTATCTTTGTGTCGACCATGTTTATGTGTTCGACACTACCGGTTTCTTCGACAGTGCTTCTGTGCACTTGACGTCTTCCGGCCTACGTTACCGCTCTCGCGACGGTCATGTTGCCGTCCTTTCTCTAGCCGCACAGGCTATTCTGCCTATGGCAGACCCTAATGTGTATCAACAGATTGCCAGGTGTCGCTTAACTAATGCGACTTACGGTCTCTGTCTTGATACTCCGCATGCCTCGCCACAGAGTGTTACTGACGCTGCTGGGCGTGGCCGTGATGAGGTTGATGGC
>ORF4-KY465703.1 Lake Sinai virus 1 strain SA ORF1, RNA-dependant RNA polymerase, and capsid protein genes, complete cds
ATGCCCATCGTGCTTACTTTGTACGTTATATTTGTTATTGTGTGGTTACTGGTAATCAGTCGCAGACTGTTCCACACTATGCCTACCAGAGGTTCTTATAGTTCCATGCTTGCCACAGAGTGTTTGAGAGCCCAACTTGCATTGGCTCGGCAGGTCGCTGACTATCTTTGTGTTGACCATGTTTATGTGTTCGACACTACCGGTTTCTTCGACAGTGCTTCTGTGCACTTGACGTCTTCCGGCCTACGTTACCGCTCTCGCGACGGTCATGTTGCCGTCCTTTCTCTAGCCGCACAGGCTATTCTGCCTATGGCAGACCCTAATGTGTACCAACAGATTGCCAGGTGTCGCTTAACTAATGCGACTTACGGTCTCTGTCTTGATACTCCACATGCCTCGCCACAGAGTGTTACTGACGCTGCTGGGCGTGGCCGTGATGAGGTTGATGGC
>ORF4-KY465699.1 Lake Sinai virus 1 strain VN1 ORF1, RNA-dependant RNA polymerase, and capsid protein genes, complete cds
ATGCCCATCGTGCTTACTTTGTACGTTATATTTGTTATTGTGTGGTTACTGGTAATCAGTCGCAGACTGTTCCACACTATGCCTACCAGAGGTTCTTATAGTTCCATGCTTGCCACAGAGTGTTTGAGAGCTCAACTTGCATTGGCTCGGCAGGTCGCTGACTATCTTTGTGTTGATCATGTTTATGTGTTCGACACTACCGGTTTCTTCGACAGTGCTTCTGTGCACTTGACGTCTTCCGGCCTACGTTACCGCTCTCGCGACGGTCATGTTGCCGTCCTTTCTCTAGCCGCACAGGCTATTCTGCCTATGGCAGACCCTAATGTGTATCAACAGATTGCCAGGTGTCGCTTAACTAATGCGACTTACGGTCTCTGTCTTGATACTCCGCATGCCTCGCCACAGAGTGTTACTGACGCTGCTGGGCGTGGCCGTGATGAGGTTGATGGC
>ORF4-KY465701.1 Lake Sinai virus 1 strain VN3 ORF1, RNA-dependant RNA polymerase, and capsid protein genes, complete cds
ATGCCCATCGTGCTTACTTTGTACGTTATATTTGTTATTGTGTGGTTACTGGTAATCAGTCGCAGACTGTTCCACACTATGCCTACCAGAGGTTCTTATAGTTCTATGCTTGCCACAGAGTGTTTGAGAGCTCAACTTGCGTTGGCTCGGCAGGTCGCTGACTATCTTTGTGTTGATCATGTTTATGTGTTCGACACTACCGGTTTCTTCGACAGTGCTTCTGTGCACTTGACGTCTTCCGGCCTACGTTACCGCTCTCGCGACGGTCATGTTGCCGTCCTTTCTCTAGCCGCACAGGCTATTCTGCCTATGGCAGACCCTAATGTGTATCAACAGATTGCCAGGTGTCGCTTAACTAATGCGACTTACGGTCTCTGTCTTGATACTCCGCATGCCTCGCCACAGAGTGTTACTGACGCTGCTGGGCGTGGCCGTGATGAGGTTGATGGC
>ORF4-KY465705.1 Lake Sinai virus 1 strain NT ORF1, RNA-dependant RNA polymerase, and capsid protein genes, complete cds
ATGCCTATCGTACTCACTTTGTACGTTCTTTTCCTTATTGTGTGGTTACTGGTAATCAGTCGCAGACTGTTCCACACTATGCCTACTAGAGGTTCTTATAGTTCTATGCTTGCCACAGAGTGTTTGAGAGCCCAACTTGCATTGGCTCGGCAGGTCGCTGACTATCTTTGTGTTGACCATGTTTATGTGTTCGACACTACCGGTTTCTTCGACAGTGCTTCTGTGCACTTGACGTCTTCCGGCCTACGTTACCGCTCTCGCGACGGTCATGTTGCCGTCCTTTCTCTAGCCGCACAGGCTATTCTGCCTATGGCAGACCCTAATGTGTACCAACAGATTGCCAGGTGTCGCTTAACTAATGCGACTTACGGTCTCTGTCTTGATACTCCGCATGCCTCGCCACAGAGTGTTACTGACGCTGCTGGGCGTGGCCGTGATGAGGTTGATGGC
>ORF4-KY465702.1 Lake Sinai virus 1 strain QLD ORF1, RNA-dependant RNA polymerase, and capsid protein genes, complete cds
ATGCCTATCGTGCTTACTTTGTACGTTCTATTCCTTATTGTGTGGTTACTGGTAATCAGTCGCAGACTGTTCCACACTATGCCTACCAGAGGTTCTTATAGTTCCATGCTTGCCACAGAGTGTTTGAGAGCCCAACTTGCATTGGCTCGGCAGGTCGCTGACTATCTTTGTGTTGACCATGTTTATGTGTTCGACACTACCGGTTTCTTCGACAGTGCTTCTGTGCACTTGACGTCTTCCGGCCTACGTTACCGCTCTCGCGACGGTCATGTTGCCGTCCTTTCTCTAGCCGCACAGGCTATTCTGCCTATGGCAGACCCTAATGTGTATCAACAGATTGCCAGGTGTCGCTTAACTAATGCGACTTACGGTCTCTGTCTTGATACTCCGCATGCCTCGCCACAGAGTGTTACTGACGCTGCTGGGCGTGGCCGTGATGAGGTTGATGGC
>ORF4-KY465719.1 Lake Sinai virus strain QLD-LSV3 RNA-dependant RNA polymerase, capsid protein, and ORF4 genes, complete cds
ATGCCTATCGTACTCACTTTGTACGTTCTTTTCCTTATTGTGTGGTTACTGGTAATCAGTCGCAGACTGTTCCACACTATGCCTGTTCGTGGTTCCTACAGCTCTATGCTCGCAACCGAGTGTTTGCGAGCCCAACTTGCACTTGCGCGGCAGGTTGCCGATTACCTTTGTGTCGACCATGTTTACGTGTTCGACACTACTGGTTTCTTCGACAGTGCTTCCGTTCACCTTACATCCTCCGGCTTGCGTTATCGCTCCCGAGACGGCCACGTTGCTGTCTTGTCGTTGGCTGCACAGTCTGTGCTGCCGATGGCAGACCCCAACGTATACCAGCAGATTGCCCGCTGCCGTTTAACCAACGCGGCTTACGGCCTCTGCCTTGACACTCCCCAGGCTGCGCCTTGCAGTGTTCCTGACTCTGCACAGCGTGGTCGTGACGAGGTTGAC---
>ORF4-MG918125.1 Lake Sinai virus strain M92/2010, complete genome
ATGCCTATCGTACTTACTTTGTACGTTCTTTTCCTTATTGTGTGGTTACTGGTAATCAGTCGCAGACTGTTCCACACTATGCCCGTCCGTGGTTCTTACAGTTCTATGCTAGCAACGGAATGCCTGCGTGCCCAACTGGCCCTTGCGCGGCAGGTTGCCGATTACCTTTGTGTTGACCATGTTTACGTGTTCGACACTACTGGTTTCTTCGACGGTGCTTCCGTTCACCTCACATCCTCCGGTTTGCGTTATCGCTCCCGTGATGGTCATGTTGCTGTCTTGTCGTTGGCTGCACAGTCTGTGCTGCCGATGGCAGACCCCAACGTGTATCAGCAGATTGCCCGTTGCCGCTTGACTAATGCGGCTTATGGCCTCTGCCTTGATACACCTCAAACTGCGCCTTGTAGTGCTCCTGACTCTGCACAGCGTGGTCGTGACGAGGTCGACGGT
>ORF4-KX883223.1 Lake Sinai virus strain WHCC111282 hypothetical protein 1, hypothetical protein 2, hypothetical protein 3, and hypothetical protein 4 genes, complete cds
ATGCCCGCGTTATACGCCTTTTACATTTTATTCGTTCTTGTGTGGTTACTGGTAATCAGTCGCAGACTGTTCCACACTATGCCTACCCGAGGTTCGTACAGTTCCATGCTTGCTACCGAGTGCTTACGTGCGCAACTCGCCATGGCGCGTCAAGTTGCCGATTATTTGTGTGTCGAGCGCGTTTGCGTGTTCGACACGACCGGTTTCTTTGACACTGCTTCCGTTCACCTCACTTCTTCCGGCCTTCGTTACCGCTCTCGTGATGGGCATGTTGCTGTGCTCTCGCTCGCCGCACAGGCAATTCTGCCAAGAGCGGACCCGAACGTGTATCAGCAGATAGCGCGATGTCGGTTGATCAGCTCTGTTCACGGACTTTGCTTAGACACACCTCAATCCACGTCCAGTTGCGTGCCCGATTCAGCTCCGCGCGGACGTGACGAAGTGGATGGC
>ORF4-KY465716.1 Lake Sinai virus strain VN3-LSV3 RNA-dependant RNA polymerase gene, partial cds; and capsid protein and ORF4 genes, complete cds
ATGCCTATCGTACTCACTTTGTACGTCCTTTTCCTTATTGTGTGGTTACTGGTAATCAGTCGCAGACTGTTCCACACTATGCCTGTTCGCGGTTCTTACAGCTCTATGCTCGCAACTGAGTGTCTGCGAGCTCAACTCGCGCTTGCACGTCAGGTTGCCGATTACCTTTGTGTCGACCATGTTTACGTGTTCGACACTACTGGCTTCTTCGACAGTGCTTCCGTTCATCTTACATCTTCCGGCTTGCGTTATCGCTCCCGAGATGGTCACGTTGCTGTCTTGTCGTTGGCTGCACAGTCTGTGCTGCCGATGGCAGACCCCAACGTATACCAGCAGATTGCCCGCTGCCGTTTAACCAACGCGGCTTACGGCCTCTGCCTTGACACTCCCCAGGCTGCGCCTTGTAGTGTTCCTGACTCTGCACAGCGTGGTCGTGACGAGGTTGACGGT
>ORF4-HQ871931.2 Lake Sinai virus 1 Orf1, RNA-dependant RNA polymerase, and capsid protein genes, complete cds
ATGCCCATCGTGCTTACTTTGTACGTTTTATTTGTTATTGTGTGGTTACTGGTAATCAGTCGCAGACTGTTCCACACTATGCCTACCAGAGGTTCTTATAGTTCTATGCTCGCCACAGAGTGTTTGAGAGCCCAACTCGCGTTGGCTCGGCAGGTCGCTGACTGCATTTGTGCTGACCATGTTTACGTGTTCGACACCACCGGTTTCTTCGACAGTGCCTCTGTGCACTTGACGTCTTCCGGCTTGCGTTACCGCTCTCGTGACGGTCATGTTGCCGTCCTTTCTCTAGCCGCACAGGCTATTCTGCCTATGGCAGATCCTAATGTGTATCAACAGATTGCCAGGTGTCGCTTAACCAATGCGACTTACGGTCTCTGTCTTGATACTCCGCATGCCTCGCCACAGAGTGTTACTGACGCTGCTGGGCGTGGCCGCGATGAGGTTGATGGC
>ORF4-KY465698.1 Lake Sinai virus 1 strain WA2 ORF1, RNA-dependant RNA polymerase, and capsid protein genes, complete cds
ATGCCTATCGTACTTACTTTGTACGTTCTTTTCCTTGTTGTGTGGTTACTGGTAATCAGTCGCAGACTGTTCCACACTATGCCTGTTCGCGGTTCGTATAGTTCTATGCTCGCTACTGAGTGTCTGCGAGCCCAACTCGCGCTTGGCTCGGCAGTCGCTGACTATCTTTGTGTTGACCACGTTTACGTGTTCGACACTACCGGTTTCTTCGACAGTGCTTCTGTGCACTTGACGTCTTCCGGCCTACGTTACCGCTCTCGCGACGGTCATGTTGCCGTCCTTTCCCTAGCCGCACAGGCTATTCTGCCTATGGCAGACCCTAATGTGTACCAACAGATTGCCAGGTGTCGCTTAACTAATGCGACTTACGGTCTCTGTCTTGATACTCCACATGCCTCGCCACAGAGTGTTACTGACGCTGCTGGGCGTGGCCGCGATGAGGTTGATGGC
>ORF4-KY465697.1 Lake Sinai virus 1 strain WA1 ORF1, RNA-dependant RNA polymerase, and capsid protein genes, complete cds
ATGCCTATCGTACTTACTTTGTACGTTCTTTTCCTTGTTGTGTGGTTACTGGTAATCAGTCGCAGACTGTTCCACACTATGCCTGTTCGCGGTTCGTATAGTTCTATGCTCGCTACTGAGTGTCTGCGAGCCCAACTCGCATTGGCTCGGCAGGTCGCTGACTATCTTTGTGTTGACCATGTTTATGTGTTCGACACTACCGGTTTCTTCGACAGTGCTTCTGTGCACTTGACGTCTTCCGGCCTACGTTACCGCTCTCGCGACGGTCATGTTGCCGTCCTTTCTCTAGCCGCACAGGCTATTCTGCCTATGGCAGACCCTAATGTGTACCAACAGATTGCCAGGTGTCGCTTAACTAATGCGACTTACGGTCTCTGTCTTGATACTCCGCATGCCTCGCCACAGAGCGTTACTGACGCTGCTGGGCGTGGCCGTGATGAGGTTGATGGC
>ORF4-KY465712.1 Lake Sinai virus 2 strain TAS ORF1, RNA-dependant RNA polymerase, and capsid protein genes, complete cds
ATGCCAAGTATCTTAACGTTGTATTTCGTCTTTATTGTAGTGTGGTTACTGGTAATCAGTCGCAGACTGTTCCACGCTATGCGCCCTAGGGGTTCTTACAGTTCGATGCTTGCCACCGAATGCTTGCGAGTCCAACTTGAACTCGCTCGCAAAGTGGCTAACTACCTCGGTGTCGACCACGTTTATGTGTTCGACACCACCGGGTTCTTTGACAGTGCGTCTGTCCATGTTACCTCCCACGGTTTGCGTTACCGCACCCGCGAGGGCCATGTTGCCGTGCTGTCTCAGTCAGCGCAGTTGATACTGCCACGCGCTGATCCTAATGTGTTCCAGCAGATTGCCAGATGCCGACTCATCAATGCTGCTTATGGCCTCTGCTTGGACACCCCCCAGTCAGACCGCTCGGACGCAGTTGATGCGTCCGACCGCGGTCGAGACGAGGTTGACGGT
>ORF4-KY354241.1 Lake Sinai Virus TO ORF1, RNA-dependent RNA polymerase, ORF3, and ORF4 genes, complete cds
ATGCCAAGTATCTTAACGTTGTATTTCGTCTTTATTGTAGTGTGGTTACTGGTAATCAGTCGCAGACTGCTCCACGCTATGCGCCCCAGGGGTTCTTACAGTTCGATGCTTGCCACCGAATGCTTGCGAGTCCAACTTGAACTCGCTCGCAAAGTGGCCAACTACCTTGGTGTCGATCACGTCTATGTGTTCGATACTACCGGGTTCTTTGACAGTGCTTCCGTCCATGTTACCTCCCACGGTTTGCGATACCGCACCCGAGAGGGGCATGTTGCTGTGCTGTCTCAGTCAGCGCAGTTGATACTGCCACGCGCTGATCCTAATGTGTTCCAGCAGATCGCCAGATGCCGACTCATTAATGCTGCTTATGGCCTCTGCTTGGATACCCCCCAGTCAGACCGTTCGGACGCTGTTGATGCGTCCGACCGCGGCCGAGACGAGGTTGACGGT
>ORF4-KR022004.1 Lake Sinai virus 2 clone 2014MT-LSV2 capsid protein gene, partial cds
ATGCCAAGTATCTTGACGTTGTATTTCGTCTTTATTGTAGTGTGGTTACTGGTAATCAGTCGCAGACTGCTCCACGCTATGCGCCCCAGAGGTTCGTACAGTTCGATGCTTGCCACCGAATGCTTGCGAGTCCAACTTGAACTCGCTCGCAAAGTGGCCAACTACCTCGGTGTCGATCACGTTTATGTGTTCGATACCACCGGGTTCTTTGACAGTGCTTCAGTTCATGTCACCTCCCACGGTTTGCGTTATCGCACCCGCGAGGGACATGTTGCTGTGCTGTCTCAGTCAGCGCAGTTGATACTCCCACGCGCTGACCCTAATGTGTTCCAGCAGATCGCCAGATGCCGACTCATCAATGCTGCGTATGGCCTCTGCTTGGACACCCCCCAGTCCGACCGCTCGGACGCTGTTGATGCGTCCGACCGCGGTCGAGACGAGGTTGACGGT
>ORF4-KY465711.1 Lake Sinai virus 2 strain QLD ORF1, RNA-dependant RNA polymerase, and capsid protein genes, complete cds
ATGCCAAGTATCTTAACGTTGTATTTCGTCTTTATTGTAGTGTGGTTACTGGTAATCAGTCGCAGACTGCTCCACGCTATGCGCCCCAGGGGTTCTTACAGTTCGATGCTTGCCACCGAATGCTTGCGAGTCCAACTTGAACTCGCTCGCAAAGTGGCTAACTACCTTGGTGTCGATCACGTTTATGTGTTCGATACCACCGGGTTCTTTGACAGTGCTTCTGTCCATGTTACCTCCCACGGTTTGCGTTACCGCACCCGCGAGGGCCATGTTGCTGTGCTGTCTCAGTCAGCGCAGTTGATACTGCCACGCGCTGACCCTAACGTGTTCCAGCAGATCGCCAGATGCCGACTCATCAATGCTGCTTATGGCCTCTGCTTGGACACCCCCCAGTCAGACCGTTCGGACGCTGTTGATGCGTCCGACCGCGGTCGAGACGAGGTTGACGGT
>ORF4-KY465713.1 Lake Sinai virus 2 strain SA ORF1, RNA-dependant RNA polymerase, and capsid protein genes, complete cds
ATGCCAAGTATCTTAACGTTGTATTTCGTCTTTATTGTAGTGTGGTTACTGGTAATCAGTCGCAGACTGCTCCACGCTATGCGCCCCAGAGGTTCTTACAGTTCGATGCTTGCCACTGAATGCTTGCGAGTCCAACTTGAGCTCGCTCGCAAGGTGGCAAACTACCTCGGTGTCGATCACGTTTATGTGTTCGATACCACCGGGTTCTTTGACAGTGCTTCCGTCCATGTCACCTCCCACGGTTTGCGTTACCGCACCCGTGAGGGACATGTTGCTGTGCTGTCCCAGTCAGCGCAGTTGATACTGCCACGTGCTGACCCTAATGTGTTCCAGCAGATCGCTAGATGCCGGCTCATTAATGCTGCTTATGGCCTCTGCTTGGACACCCCCCAGTCCGACCGTTCGGACGCTGTTGATGCGTCCGACCGCGGTCGAGACGAGGTTGACGGT
>ORF4-KY465710.1 Lake Sinai virus 2 strain VN3 ORF1, RNA-dependant RNA polymerase, and capsid protein genes, complete cds
ATGCCAAGTATCTTAACGTTGTATTTCGTCTTTATTGTAGTGTGGTTACTGGTAATCAGTCGCAGACTGCTCCACGCTATGCGCCCCAGGGGTTCTTACAGTTCGATGCTTGCCACCGAATGCTTGCGAGTCCAACTTGAACTCGCTCGCAAAGTGGCTAATTACCTTGGTGTCGATCACGTTTATGTGTTCGATACCACCGGGTTCTTTGACAGTGCTTCCGTCCATGTTACCTCCCACGGTTTGCGTTACCGCACCCGCGAGGGCCATGTTGCTGTGCTGTCTCAGTCAGCGCAGTTGATACTGCCACGCGCTGACCCTAACGTGTTCCAGCAGATCGCCAGATGCCGACTCATCAATGCTGCTTATGGCCTCTGCTTGGACACCCCCCAGTCAGACCGTTCGGACGCTGTTGATGCGTCCGACCGCGGTCGAGACGAGGTTGACGGT
>ORF4-KY465709.1 Lake Sinai virus 2 strain VN2 ORF1, RNA-dependant RNA polymerase, and capsid protein genes, complete cds
ATGCCAAGTATCTTAACGTTGTATTTCGTCTTTATTGTAGTGTGGTTACTGGTAATCAGTCGCAGACTGCTCCACGCTATGCGCCCCAGGGGTTCTTACAGTTCGATGCTTGCCACCGAATGCTTGCGAGTCCAACTTGAACTCGCTCGCAAAGTGGCTAATTACCTTGGTGTCGATCACGTTTATGTGTTCGATACCACCGGGTTCTTTGACAGTGCTTCCGTCCATGTCACCTCCCACGGTTTGCGTTACCGCACCCGCGAGGGACATGTTGCTGTGCTGTCTCAGTCAGCGCAGTTGATACTGCCACGCGCTGACCCTAATGTGTTCCAGCAGATCGCCAGATGCCGACTCATTAATGCTGCTTATGGCCTCTGCTTGGACACCCCACAGTCAGACCGTTCGGACGCTGTTGATGCGTCCGACCGCGGTCGAGACGAGGTTGACGGT
>ORF4-KY465708.1 Lake Sinai virus 2 strain VN1 ORF1, RNA-dependant RNA polymerase, and capsid protein genes, complete cds
ATGCCAAGTATCTTGACGTTGTATTTCGTCTTTATTGTAGTGTGGTTACTGGTAATCAGTCGCAGACTGCTCCACGCTATGCGCCCCAGGGGTTCTTACAGTTCAATGCTTGCCACCGAATGCTTGCGAGTTCAACTTGAACTCGCTCGCAAAGTGGCTAATTACCTCGGTGTCGATCACGTTTATGTGTTCGATACCACCGGGTTCTTTGACAGTGCTTCCGTCCATGTCACCTCCCACGGTTTGCGTTACCGCACCCGCGAGGGACATGTTGCTGTGCTGTCTCAGTCAGCGCAGTTGATACTGCCACGCGCTGACCCTAACGTGTTCCAGCAGATCGCCAGATGCCGACTCATCAATGCTGCTTATGGCCTCTGCTTGGACACCCCACAGTCAGACCGTTCGGACGCTGTTGATGCGTCCGACCGCGGTCGAGACGAGGTTGACGGT
>ORF4-HQ888865.2 Lake Sinai virus 2 strain BruceSD_T17E01 Orf1, RNA-dependant RNA polymerase, and capsid protein genes, complete cds
ATGCCAAGTATCTTGACGTTGTATTTCGTCTTTATTGTAGTGTGGTTACTGGTAATCAGTCGCAGACTGCTCCACGCTATGCGCCCCAGAGGTTCGTACAGTTCGATGCTTGCCACCGAATGCTTGCGAGTCCAACTTGAACTCGCTCGCAAAGTGGCCAACTACCTCGGTGTCGATCACGTTTATGTGTTCGATACCACCGGGTTCTTTGACAGTGCTTCAGTTCATGTCACCTCCCACGGTTTGCGTTATCGCACCCGCGAGGGACATGTTGCTGTGCTGTCTCAGTCAGCGCAGTTGATACTCCCACGCGCTGACCCTAATGTGTTCCAGCAGATCGCCAGATGCCGACTCATCAATGCTGCGTATGGCCTCTGCTTGGACACCCCCCAGTCCGACCGCTCGGACGCTGTTGATGCGTCCGACCGCGGTCGAGACGAGGTTGACGGT
>ORF4-KY465707.1 Lake Sinai virus 2 strain WA2 ORF1, RNA-dependant RNA polymerase, and capsid protein genes, complete cds
ATGCCAAGTATCTTGACGTTGTATTTCGTCTTTATTGTAGTGTGGTTACTGGTAATCAGTCGCAGACTGCTCCACGCTATGCGCCCCAGGGGTTCCTACAGTTCTATGCTTGCCACCGAATGCTTGCGAGTTCAGCTTGAACTCGCTCGCAAAGTGGCTAACTACCTTGGTGTCGATCACGTTTATGTGTTCGATACCACCGGGTTCTTTGACAGTGCTTCCGTCCATGTCACCTCCCACGGTTTGCGTTACCGCACCCGCGAGGGACATGTTGCTGTGCTGTCTCAGTCAGCGCAGTTGATACTGCCACGCGCTGACCCTAACGTGTTCCAGCAGATCGCCAGATGCCGACTCATTAATGCTGCTTATGGCCTCTGCTTGGACACCCCCCAGTCAGACCGTACGGACGCTGTTGATGCGTCCGACCGCGGTCGAGACGAGGTTGACGGT
>ORF4-KY354243.1 Lake Sinai Virus SA1 ORF1, RNA-dependent RNA polymerase, and ORF4 genes, complete cds
ATGCCAAGCGCCTTAGCGTTGTATTTCGTCTTTATTTCAGTGTGGTTACTGGTAATCAGTCGCAGACTGCTCCACACTATGCGTCCTAGAGGTTCTTATAGCTCAATGCTTGCTACTGAGTGCCTGCGTGTTCAATTAGAACTCGCACGGCGTGTAGCTGATTACTTGTCTGTCGACCACGTTTATGTGTTCGACACGACTGGATTCTTTGACAGCGCATCTGTCCACGTGACCACTCATGGTTTGCGTTATCGCACGCGTGAGGGCCATGTTGCTGTGCTGTCGCAGTCAGCGCAGGCTATCTTGCCTCGTGCCGATCCAAACGTGTTCCAGCAGATCGCTCGTTGTCGGCTAGTAAATGCCGCTTACGGGCTCTGTTTGGACACACCTCAGCCCGACCGGACGGACTCTGTCGATGCGTCCGATCGTGGCCGAGATGAGGTTGATGGA
>ORF4-KY465706.1 Lake Sinai virus 2 strain WA1 ORF1, RNA-dependant RNA polymerase, and capsid protein genes, complete cds
ATGCCAAGTATCTTGACGTTGTATTTCGTCTTTATTGTAGTGTGGTTACTGGTAATCAGTCGCAGACTGCTCCACGCTATGCGCCCCAGGGGATCTTACAGTTCTATGCTTGCCACCGAATGCTTGCGAGTTCAGCTTGAACTCGCTCGCAAAGTGGCTAACTATCTCGGTGTCGATCACGTTTATGTGTTCGATACCACCGGGTTCTTTGACAGTGCTTCCGTTCATGTCACCTCCCACGGTTTGCGTTACCGCACCCGCGAGGGACATGTAGCTGTGCTGTCTCAGTCAGCGCAGTTGATACTGCCACGCGCTGACCCTAATGTGTTCCAGCAGATCGCCAGATGCCGACTCACTAATGCTGCTTATGGCCTCTGCTTGGACACTCCCCAGTCAGACCGTACGGACGCTGTTGATGCGTCCGACCGCGGTCGAGACGAGGTTGACGGT
>ORF4-KY354242.1 Lake Sinai Virus NE ORF1, RNA-dependent RNA polymerase, ORF3, and ORF4 genes, complete cds
ATGCCTATTGTACTTACCTTGTACGTTCTTTTCCTCCTCGTGTGGTTACTGGTAATCAGTCGCAGACTGCTCCACACTATGCCTACTCGCGGCTCTTACAGTTCAATGCTCGCTACTGAGTGTCTTCGCGCTCAGCTTATGTTAGCACGTCAGGTTGCCGATTATTTGTGTGTCGATCATGTCTACGTTTTCGACACCACCGGTTTCTTTGACAGTGCGTCCGTCCATCTTACCTCTTCCGGGCTGCGTTACCGCTCCCGGGAGGGTCATGTTGCCGTGTTATCCATGGCAGCTCAAGCAATTCTGCCTATGGCTGACCCTAATGTCTATCAGCAAATTGCCCGCTGCCGCTTAACCAATGCGGCTTACGGGCTTTGCCTTGAGACGCCACGTCCCGAGTCTTGCAGCGTTACTGATGCTGCAGACCGCGGTCGTGATGAGGTTGATGGT
>ORF4-KY465715.1 Lake Sinai virus strain VN2-LSV8 ORF1, RNA-dependant RNA polymerase, capsid protein, and ORF4 genes, complete cds
ATGTTAGCGTTCTTCGCCCTCTATCACTTCTTACTCGCTGTGTGGTTACTGGTAATCAGTCGCAGACTGTTCCACACTATGCCTGTTCGCGGTTCTTACAGCTCTATGCTCGCAACTGAGTGCCTTCGCGTTCAGCTTCAGCTCGCGAAACGCGTCGCGGAGTACCTTGGTGTTGAGTGTGTGTATGTGTTTGACACGGACGGCTTCTTCGATGCCGCTTCCGTCCACGTTACCACTCACGGACTCCGTTATCGTACCCGTGACGGCATTGTTGCTGTTCTGTCCCAGTCGGCACAGGCTATCTTGCCTCGCGCCGACCCCAACGTGTTCCAGCAGATTGCACGCCGTCGGCTCACACCCGCCGAGCACGGCCTCTGTCTGCACATCCCTCTGCGCCCCTCCACCGAGCCTGATGCTGCTCGTGATCGGGGGCGTGACGAGGTAGACGGG
>ORF4-KY354244.1 Lake Sinai Virus SA2 ORF1, RNA-dependent RNA polymerase, ORF3, and ORF4 genes, complete cds
ATGCTGGTGTTCTTCGCCCTTTATCATTTCTTACTTGCTGTGTGGTTACTGGTAATCAGTCGCAGACTGTTCCACACAATGGCTCCCCGCGGTTCTTACAGCGCTATGCTCGCCACTGAGTGTCTCCGTGTGCAGCTCCAGCTCGCTAAGCGTGTGGCGGAGTACCTTGGCGTTGAGTGTGTGTACGTCTTTGACACGGATGGCTTCTTTGACACTGCCTCCGTTCACGTCACCACTCATGGACTCCGTTACCGCACTCGTGACGGCATTGTTGCTGTTTTGTCCCAGTCGGCACAGGCTATTCTGCCCCGTGCGGACCCCAATGTGTTTCAGCAGATTGCACGCCGTCGGCTCACGCCTGCCGAACACGGTCTCTGTCTGCACATCCCTCTGCGCCCCTCCACCGAGCCCGATACTGCTCGCGATCGGGGGCGTGACGAGGTAGACGGG
>ORF4-SRR806508_85475_length_554_cov_11.085389
------------------------------------------TGGTTACTGGTAATCAGTCGCAGACTGCTCCACACTATGCCTGCCAGAGGTTCTTATAGTTCTATGCTTGCCACAGAGTGTTTGAGAGCCCAACTCGCGCTGGCTCGACAGGTCGCTGACTATCTTTGTGTCGACCATGTCTACGTGTTCGACACCACCGGTTTCTTCGACAGTGCCTCTGTGCACTTGACGTCTTCCGGCCTGCGCTACCGCTCTCGTGACGGTCATGTTGCCGTTCTTTCTCTAGCCGCACAGGCTATTCTGCCTATGGCAGATCCTAATGTGTATCAACAGATTGCCAGGTGTCGCTTAACTAATGCGACTTACGGTCTCTGTCTTGATACTCCGCATGCCTCGCCACAGAGTGTTACTGACGCTGCTGGGCGCGGTCGCGATGAGGTTGATGGC
>ORF4-SRR547522_8350_length_485_cov_17.513100
---------------------------------------------------------AGTCGCAGACTGTTCCACACTATGCCTACTAGAGGTTCTTATAGTTCTATGCTCGCCACAGAGTGTTTGAGAGCCCAACTCGCGTTGGCTCGGCAGGTCGCTGACTACCTTTGTGTCGACCATGTTTATGTGTTCGACACCACTGGTTTCTTTGACAGTGCCTCTGTGCACTTGACGTCTTCCGGGCTACGTTACCGCTCTCGCGACGGTCATGTTGCCGTCCTTTCTCTAGCCGCTCAGGCTATTCTGCCCATGGCAGATCCTAATGTGTATCAACAGATTGCCAGGTGTCGCTTAACTAATGCGACTTACGGCCTCTGTCTTGATACTCCGCACGCCTCGCCACAGAGTGTTACTGACGCTGCTGGGCGTGGCCGTGATGAGGTTGATGGT
>ORF4-SRR547522_9649_length_459_cov_212.520833
------------------------------------------TGGTTACTGGTAATCAGTCGCAGACTGCTCCACGCTATGCGCCCCAGAGGTTCGTACAGTTCGATGCTCGCCACCGAATGCTTGCGAGTCCAACTTGAGCTCGCTCGCAAAGTGGCCAATTATCTCGGTGTCGATCACGTTTATGTGTTCGATACCACCGGGTTCTTTGACAGTGCTTCCGTCCATGTCACCTCCCACGGTTTGCGTTACCGCACCCGCGAGGGACATGTTGCTGTGCTGTCTCAGTCAGCGCAGTTGATACTGCCACGCGCTGACCCTAATGTGTTCCAGCAGATCGCCAGATGCCGACTCATCAATGCTGCTTATGGCCTCTGCTTGGACACCCCCCAGTCAGACCGCTCGGACGCTGTTGATGCGTCCAACCGCGGTCGAGACGAGGTTGACGGT
>ORF4-SRR6823685_384578_length_470_cov_319.589165
-------------------------------TCTTGTTAGTGTGGTTACTGGTAATCAGTCGCAGACTGTTCCACACTATGCCTACTCGCGGTTCTTATAGTTCGATGCTCGCCACTGAGTGCCTTCGTGCTCAGCTTGTGTTAGCGCGTCAAGTTGCCGATTATCTGTGTGTCGATCATGTTTACGTGTTCGACACCACCGGCTTCTTTGACAGCGCGTCAGTTCACCTCACCTCTTCTGGGCTGCGTTATCGCTCCCGGGAGGGGCACGTAGCTGTGTTATCCATGGCAGCTCAAGCTATTCTGCCCATGGCTGACCCTAATGTCTATCAGCAAATTGCTCGTTGTCGCCTAACTAATGCGGCTTACGGGCTTTGCCTTGAAACGCCACGCCCTGAGTCACGCAGCGTGCCCGACGCTGCGGACCGCGGTCGTGATGAGGTTGACGGT
>ORF4-SRR5109832_89211_length_437_cov_2881.000000
----------------------------------------------------------------GACTGCTCCACACTATGCGTCCTAGAGGTTCTTACAGCTCAATGCTTGCTACTGAGTGCCTGCGTGTTCAATTGGAACTCGCACGGCGTGTAGCTGATTACTTGTCTGTCGACCACGTTTATGTGTTCGACACGACTGGATTCTTTGACAGCGCATCTGTCCACGTGACCACTCATGGTTTGCGTTATCGCACGCGTGAGGGCCATGTTGCTGTGCTGTCGCAGTCGGCGCAGGCTATTTTGCCTCGTGCCGATCCAAATGTGTTCCAGCAGATCGCTCGTTGTCGGCTAGTAAATGCCGCTTACGGGCTCTGCTTGGACACGCCTCAGCCTGACCGGACGGACTCTGTCGATGCGTCCGATCGTGGCCGAGACGAGGTTGATGGA
>ORF4-SRR806508_79281_length_486_cov_41.938998
--------------------------------------------------------------CAGACTGTTCCACACTATGCCTGTCCGTGGTTCCTACAGCTCTATGCTCGCCACTGAATGCTTGCGAGCTCAGCTCGCCCTTGCGCGGCAGGTTGCCGATTACCTCTGTGTCGACCACGTTTACGTGTTCGACACCACTGGTTTCTTCGACAGCGCTTCCGTCCACCTCACATCTTCCGGTTTGCGTTATCGCTCCCGTGATGGTCATGTTGCTGTTTTGTCGTTGGCTGCACAGTCTGTGCTGCCAATGGCAGATCCCAACGTTTACCAGCAGATTGCCCGTTGCCGCTTGACCAATGCGGCTTACGGCCTCTGCCTTGACACTCCTCAGACCGCGCCTTGTAGTGTCCCCGACTCTGCACAGCGCGGGCGCGACGAGGTTGACGGC
>ORF4-SRR806508_79282_length_486_cov_22.206972
--------------------------------------------------------------CAGACTGTTCCACACTATGCCTGTCCGCGGCTCCTACAGCTCTATGCTCGCAACTGAGTGTCTGCGAGCTCAACTCGCGCTTGCACGGCAGGTTGCCGATTACCTTTGTGTTGACCATGTTTACGTGTTCGACACTACTGGTTTCTTCGACAGTGCTTCCGTTCATCTTACTTCCTCCGGCCTGCGTTATCGCTCGCGGGACGGCCACGTCGCTGTCTTGTCGTTGGCTGCGCAGTCTGTGCTGCCGATGGCAGACCCCAATGTGTACCAGCAGATTGCCCGTTGCCGCTTAACTAATGCGGCTTACGGTCTCTGCCTTGACACTCCCCAAACTGCGCCTTGCAGTGTTCCTGACTCTGCACAGCGTGGTCGTGACGAGGTCGACGGT
>Merged-3prime-ORFs-HQ871931.2 Lake Sinai virus 1 Orf1, RNA-dependant RNA polymerase, and capsid protein genes, complete cds
ATGAATCAACAACAAATGAACCCC------GCGCAGCGATCGTTGCGCCCCCGCGCTCAA
TCTACTCCCTCTCGGTCCGCTCGACGACGACGCAATCGTAGGCGCCGT---AACCCTTCA
ACGCCTGCTGGTACGGTTGCAATTCAA---CCGTCACGCATCACTCGTCGAGTAGTTTCC
AGTTTGGCCCGGCGCCCTCTCACCATTACAACCGCCGGTTTGGCCTGGCTTCGGCAGTAT
TTGAACCCTATGGGCCCTTCTACATCCAGTGTGAGTGGCTTTCCTGATGGGTCTGCTGTT
ACCACATGCATTGCCGATTACACCAACACATTCAATATCTCTTTCCCTCCTCGTGAGGCG
ATTTATTGTACCGGTTCTAATTCTGATGAGAAACCTGTTATGCTGGACGCCGCCACCTAT
GCTAAGATCGACGCGTGGACTAAGTCGGATATCACCTTGTGCATACTCGCCTTGCCCATG
CTCCGCAATGTGGTTATGATTCGCCTCTACGCTTCTACTCCGACCGCTTTCACATTAAGC
GAAGGAGTACCCAATTTCGTCCAAAGATTTCCTAATTGGAGCGCCTTTACCACCGAGGGC
AAGGTGCTTAATAATGGCGACTCACCCGGATATATTCAGTCGTTTGTTTACCTGCCTAAC
GTGGATAAACACCTCTCTGCCGCCCGAGGCTTTCGTCTTTTGTCTCGCGGTTTGACCGGC
ATTTACACCGCTCCGTCCCTTGAAACTCAGGGATTTGTCACCGCATGTCAGTACCTTGCC
GAGGGTGCGCTTCAAACCCAAACAGTCGGCAACGACTTTGTACAGTCTGTTGAGGTCAAT
GCTGACAAGACCGTCAAGAACGTTAATGGTAAACGTCTCCACTATTCCGGACCTCCGAAA
TTCGTGTTCCCGCTTGAGGGCGACAACTGTGCTCCCTCATCCCTTGTGGAGACATACCAT
CAAGCTTACCAGGCTCGTGCTGTAGACGGATTTTACATGCCAATCCTTTCTTCTTCCCGT
GACAATCCTTTCATCTCCCCAAAACCACAGCCCATAGCGGTGTTCAACCGCTGGTATTAC
CGTGGTTGTCTCGATCCAGTCCCTGCTTCCAAGGTCGCTGACGGACCTTCACAATACTAC
TATGATCTTAACGTCGCCGACGACGTTGCTCCGCTTTACAATACTGGTGTCGTGTGGATG
GAGGGTATTTCTTCCAAGTTTTCTTTGAAGCTGAAGACCCGCACTGTCATTCAGTATATT
CCCACTTCAGGATCGGTTCTTGCCAATTTTACTCGGCATGAGCCCACATATGATCAGGTT
GCTCTTGATGCTGCCGATCGTATCAGAAACATGATGCCTCATGCTTACCCCGCCGCTTAT
AATGACTGGGGCTGGCTTGGTGATTTGCTCGACTCCACGTTGTCTATGTTGCCTGGCATC
GGTACTGCTTATCGCTTTGCCAAGCCCCTCATCAAGCCGGCGTGGAACTGGCTTGGTGGC
AAGGTCTCTGACTTCTTTGGCAACCCCGTGTCCCGTGACGGCGACATTTATTTCGATGCT
AAGATGCCCATCGTGCTTACTTTGTACGTTTTATTTGTTATTGTGTGGTTACTGGTAATC
AGTCGCAGACTGTTCCACACTATGCCTACCAGAGGTTCTTATAGTTCTATGCTCGCCACA
GAGTGTTTGAGAGCCCAACTCGCGTTGGCT---CGGCAGGTCGCTGACTGCATTTGTGCT
GACCATGTTTACGTGTTCGACACCACCGGTTTCTTCGACAGTGCCTCTGTGCACTTGACG
TCTTCCGGCTTGCGTTACCGCTCTCGTGACGGTCATGTTGCCGTCCTTTCTCTAGCCGCA
CAGGCTATTCTGCCTATGGCAGATCCTAATGTGTATCAACAGATTGCCAGGTGTCGCTTA
ACCAATGCGACTTACGGTCTCTGTCTTGATACTCCGCATGCCTCGCCACAGAGTGTTACT
GACGCTGCTGGGCGTGGCCGCGATGAGGTTGATGGC
>Merged-3prime-ORFs-HQ888865.2 Lake Sinai virus 2 strain BruceSD_T17E01 Orf1, RNA-dependant RNA polymerase, and capsid protein genes, complete cds
ATGAATCCACCAACTACGACTACGACTACGACGCGCACCATCCGCGCCCCAAAAGTTCAA
CTGACGCCCAATTCTGCTACTCGGCGTCGGCGTAATCGTCGGCGCCGTCGACCTGCCGCT
GCTATTGCCGGGCCTTTATCCATTCAG---CCTTCGTCTATTAATAGGCGTATGGTGTCC
AGGGTCACCAGGAGGTCCGCCGTTGTTACTGCGGCTGGTCTAGCGTGGCTGCGTCAATAT
CTCAACCCCATGGGTCCCGACACAACCAGTGTTACAGGCTACCCCGATGGTTCTGCTGTC
ACCACATGTATCGCAGATTATTCCAACACGTTTAATGTGTCTTTCCCGCCCAGGGAGGCT
CTTTATTGTACTGGGTCCTCTTCTTCGGAAAAGCCTACCCTTGTCGACGCTGATAATTAT
GCCAAGATAGACAAGTGGTCCAACTACGACATCACGCTATGCGTGCTTGCACTACCCATG
TTGCGCAACGTTGTGATGCTTCGTCTTTACCCGCATACCCCTACCGCTTTCGCCCTTACT
GAGCAGACTCCTAATTTTCCTCAACGTTTTCCCAACTGGAGTGTTTACTCCGCTGATGGT
ACCCGGTTCAACAACGGCGATGAGCCTGGTTACCTTCAGTCCTATGTTTACTTGCCGAAC
GTTGACAAGCACCTTTCTGCTGCCCGGGGATACCGCTTACTGTCCCGCGGCATCACTGGT
ATCTTTAGTGCTCCTGCTCTTGAGACTCAGGGATTCGTCACAGCTTGCCAGTATTTGGCT
GAGGGGTCTATACAATCTCAGTCCATTAAGTCTGACGCTGTTCGATCCGTCACTGTTAAC
AGTGATGGTACTGTTAAGAACGTTGAGTCTAGCTCACAAACAGTTTCGTCTATGCCCCGA
TATGTGTTCCCGTTAGACGGAGATAATTGTGCTCCGTCGTCCCTCACTGAAACTTACCAT
CAAGCCTATCAGTCTAAGGCTACTGATGGATTTTACATGCCTGTGTTATCATCATCGAGG
GACAATCCCTTCCACCCGCCACAGCCCAGGGCCATTGCAGTTTATGGCTCTTTCTTGGCT
AGGGGTTGCCTTGACCCTGTTTCGGAAGCCCACGAGGCTGATGGCCCAACTCATGACATT
TACCGTTTGAATGTTGCCGATGATGTGGCACCATTGTTCAATACCGGCGTCGTATGGTTT
GAGGGCATCTCACCTAAATTTTCTCTCAAACTTAAGACTCGAACTGTATTGCAATATATT
CCCACCTCCGGCTCTGTCTTGGCTAACTTCACCAGACACGAGCCTACTTACGATCAGATA
GCGCTCGATGCTGCTGATCGTCTGCGTAACCTGATGCCTCACGCTTACCCTGCCGCATAC
AACGATTGGGGATGGCTTGGTGATCTGCTCGATTCTGCCATCTCCATGTTGCCGGGTGTA
GGTACTGTGTATAACATTGCCAAACCACTCATCAAGCCTGCGTGGAACTGGCTCGGAAAT
AAGGTGTCTGATTTCTTCGGAAACCCGGTGGCTCGTGACGGCGACATCTTCTTTGACGCT
AAGATGCCAAGTATCTTGACGTTGTATTTCGTCTTTATTGTAGTGTGGTTACTGGTAATC
AGTCGCAGACTGCTCCACGCTATGCGCCCCAGAGGTTCGTACAGTTCGATGCTTGCCACC
GAATGCTTGCGAGTCCAACTTGAACTCGCT---CGCAAAGTGGCCAACTACCTCGGTGTC
GATCACGTTTATGTGTTCGATACCACCGGGTTCTTTGACAGTGCTTCAGTTCATGTCACC
TCCCACGGTTTGCGTTATCGCACCCGCGAGGGACATGTTGCTGTGCTGTCTCAGTCAGCG
CAGTTGATACTCCCACGCGCTGACCCTAATGTGTTCCAGCAGATCGCCAGATGCCGACTC
ATCAATGCTGCGTATGGCCTCTGCTTGGACACCCCCCAGTCCGACCGCTCGGACGCTGTT
GATGCGTCCGACCGCGGTCGAGACGAGGTTGACGGT
>Merged-3prime-ORFs-KM886903.1 Lake Sinai virus strain VBP166 Orf1 gene, partial cds; and RNA-dependent RNA polymerase and capsid genes, complete cds
ATGAACCAACAACAATCCACTGCA------TCGCCGCGCTCAACGCGGCCTTCCCCCCAA
GCCCCTACCTCTCGTTCTGCTCGTCGCCGACGCAATCGGCGCCGCAGGAACGGCACTTCT
GCAGCTGTCGGCCCGGTTGCCATCCAG---CCTTCCCGAATCACACGCCGCACCGTCACC
AATTTGACCAGGCGTCCCTTTACTATAACGTCTGCTGGTCTTGCCTGGCTTCGTCAGTAC
CTTAACCCCATGGGCCCTTCTATGTCCAGTGTTGCCGGGTTCCCTGATGGCTCTGCCGTC
ACCACCTGTATAGCCGATTACTCTAATAATTTTAACATCTCCTTCCCGCCCCGTGAAGCT
ATTTATTGCACTGGCACTAATTCTGAAAACCAAGCCACGTTGCTTGATGCTGCGACTTAT
GCTAAAATAGATGCTTGGACTAAGGCCGATATCACTCTTTGCATCCTTGCCTTGCCCATG
CTTCGCAACGTGGCCATGGTCCGGCTCTATCCGACTACGCCAACCGCCTTCACATTGAGT
GATGGCATCCCCAACTTCGTCCAGCGTTTCCCCAATTGGAGCGCCTTTACTACAGAGGGC
AAGTTGTTAAATAATGGGGATTCTCCTGGTTACATCCAGTCCTTTATCTACTTGCCTAAT
GTGGACAAGCATTTGTCTGCTGCTAGGGGCTATAGGTTATTATCTCGTGGTTTAACTGGT
ATCTTTACTGCCCCGTCTCTCGAGACTCAGGGATTTGTCACTGCTTGTCAATATTTGGCA
CAGGGTACGGTCCTCACGCAAACTGTTGGTAATGACTTCGTCCAATCTGTCGAGGTCAAT
GCCGATAAGACCGTGAAGAACGTTGCCGGCAAGCGACTTCACTATTCTGGACCGCCCAAG
TACGTCTTTCCCCTCGAAGGCGATAATTGTGCGCCTTCCTCTTTGGTTGAGACTTACCAT
CAGGCCTACCAGGCCCGTGCTGTGGACGGCTTTTATATGCCAATATTGTCCTCGTCTCGT
GACAATCCGTTCCAGTCCCCTCGACCGCAGCCCATTGCTGTATATAACAGATGGTACTAT
CGTGGTTGTTTGGATCCCGTTCCCGCATCGAAATATGCCGACGGCCCCTCTCAGTACTTC
TATGACCTTAATTTGGCCGATGATGTCGCTCCGCTGTACAACACTGGTGTTGTATGGATG
GAGGGCATTTCCCCGAACTTTTCACTCAAGTTGAAGACGCGAACCGTGATCCAATACATC
CCCACGTCTGGATCCGTACTCGCCAATTTCACTAGACACGAGCCTACTTACGATCAGATT
GCCCTTGATGCAGCCGACCGCGTTAGGAGCATGATGCCTCACGCTTATCCGGCTGCTTAT
AACGACTGGGGCTGGCTCGGTGACTTACTTGACTCTACCTTGTCCACCTTGCCCGGTATT
AGCATGGCATACCGCTTCGCCAAGCCGCTTATCAAACCGGCTTGGAATTGGCTTGGTGGC
AAGGTATCTGACTTCTTTGGAAACCCCGTGTCACGTGATGGTGACATATTTTACGACGCT
AAAATGCCTGCGTTATACGCTCTCTACATTTTGTTTATTAT-------------------
------------------------------------------------------------
------------------------------------------------------------
------------------------------------------------------------
------------------------------------------------------------
------------------------------------------------------------
------------------------------------------------------------
------------------------------------
>Merged-3prime-ORFs-KM886904.1 Lake Sinai virus strain VBP256 Orf1 gene, partial cds; and RNA-dependent RNA polymerase and capsid genes, complete cds
ATGAGTCAGTTACCTACCGTTACTACGACTACTCGCACAACTCGTGCACCCAAAGTATTA
CCTACCGCTGGTCGCGCAGCACAGCGGCGTCGCACCAGGCGCCGTCGACGCGCCGCGATG
TCCATGGCTGGGCCTGTGTCTGTCCAG---CCTTCCTCTATTAATCGGCGTACCGTGTCC
AGACTTACCAGACGGGCTCCTGCCATATCAGCCGCGGGTCTCGCCTGGTTACGGCAGTAT
TTGAACCCCATGGGTCCTAGCACCACTAGTGTTACTGGTTACCCCGACGGTTCGGCTGTG
ACTACGTGTGTAGCCGATTACTCTAACACATTCAACGTCACTTTTCCTCCTAAGGACGCT
ATCTATTGTACTGGCAGTAGTGCCAATGAAGCTCCGCTTATGATAGATGACAAATCTTAT
GCTAAGTTTGATGCTTGGACGCACTCTGACATTACATTGTGCGTCCTCGCTTTGCCCATG
TTGCGCAACGTTGTTATGTTGCGCTTGTATCCCCACACTCCCACAGAATTCTCACTAACC
GTGCTAACTCCCAATTTCCCTCAACGGTTCCCCAATTGGAGTGCTTATGCCAACGATGGA
TCCCGGTTTGATAATGGTGACGAGCCTGGCTACTTGCAGTCATTTGTTTATCTGCCCAAT
GTCGATAAGCATTTGTCTGCTGCCAGGGGCTATCGCCTCTTGTCTCGCGGTGTGACCGGT
ATCTTCTCCGCCCCTGCTCTTGAGACTCAGGGTTTCGTAACGGCGTGTCAGTACTTGGCT
GAAGGTTCTATACAATCTCAGTCAATACAGTCTGACGCCGTGCGCTCCATTGAGGTGAAT
AGCGACGGTACAGTTAAGAACGTCAAGTCTGGTACTCAGGTTGTTGCGTCTATGCCTAGG
TATATCTTTCCTCTTGATGGCGACAATTGTACGCCGTCATCCCTCACGGAGACATATCAT
CAGGCCTATCAGTCCAAGGCCACCGATGGCTTTTATATGCCGATTCTTTCCTCATCGCGA
GATAACCCTTTCCATCCGCCCCAACCTAGGGCTATTGCTGTGTATGGCGCCATGCTCAGG
AGGGGCTGCCTCGACCCGGTGGCTGCTAGTCATGAACCTGATGGGCCCCAACATGCAATT
AGTCATCTCAATGTTGCTGATGATGTTGCCCCGCTGTTTAACACAGGCGTGGTATGGCTT
GAGGGCGTGTCTCCGAGATTTTCCCTCAAGCTTAAAGCGCGCACTATTCTCCAGTACGTG
CCCACATCTGGGTCCGTTCTGGCTAACTTTACCAGACACGAGCCGACCTACGATCAGATC
GCCCTTGATGCGGCTGATCGATTGCGCAACCTCATGCCTCACGCGTACCCTGCTGCTTAT
AATGATTGGGGCTGGCTCGGCGATCTCTTGGATTCTGCGATTTCAATGTTGCCCGGTGTT
GGTACCGTTTATAATATTGCCAAGCCCCTCATCAAGCCTGCTTGGAATTGGCTTGGAGGG
AAGGTCTCTGATTTCTTTGGTAACCCAGTGGCCCGAGACGGTGACATTTTCTACGATGCC
AAGATGCCAAGCGTCTTAGCGTTATATTTCGTCTTTATTTC-------------------
------------------------------------------------------------
------------------------------------------------------------
------------------------------------------------------------
------------------------------------------------------------
------------------------------------------------------------
------------------------------------------------------------
------------------------------------
>Merged-3prime-ORFs-KM886905.1 Lake Sinai virus strain exp10 Orf1 gene, partial cds; and RNA-dependent RNA polymerase and capsid genes, complete cds
ATGAATCAACAACAACAACAACCTACTGTGGCGCAGCGCCTATTGCGTCCACGCCCTGCT
CCTGCCCCGTCACGTTCGACGCGTCGTCGTCGGGCGCGTCGTCGCAGGCTTGCTTCTTCA
GCCTTGGCTGGCACCGTTTCCCTTCAG---CCTTCTCGCATCACGAGACGCGTGGCCACC
AGTCTGGCCAGACGACCCATAACCATCACCACTGCTGGTCTTGCATGGTTGCGACAGTAT
CTCAACCCTATGGGTCCGTCTACGTCGAGTGTTACTGGTTTTCCCGATGGCTCCGCCGTA
ACTACTTGCATCGCCGACTACACCAATACATTCAACGTTTCCTTCCCGCCTCGGGAGGCT
ATTTATTGCACCGGCTCCAACTCTGCTGAAAAGCCCGCTTTGTTGGACGCCGCCACCTAC
GCAAAGATAGACGCTTGGACCAAGGCTGATATCACCTTGTGCGTACTTGCTCTTCCCATG
CTCCGTAATGTCGTGATGTTACGTCTTTACCCTACCACCCCGACGGCATTTACGCTCAGT
GATGGAATCCCTAATTTTGTCCAGCGTTTCCCTAATTGGAGCGCCTTTACCACTGAGGGC
CAGCTCCTTAATAACGGTGACTCTCCTGGGTATATACAATCTTTCGTTTATTTACCTAAT
GTCGACAAGCATTTGTCAGCCGCCCGCTGTTACCGTTTGCTGTCTCGTGGTCTCACCGGT
ATATACACTGCACCTTCCCTTGAAACGCAGGGTTTCGTAACTGCGTGTCAGTATTTAGCT
GAGGGTGCTCTTCAGACTCAGACTGTCGGTAATGATTTCGTGCAATCCGTCGAAGTCAAT
GCTGACAAGACCGTTAAGAGTGTGAATGGCAAGCGCCTTCATTATTCTGGCCCACCCAAG
TACGTGTTCCCGCTTGAAGGTGACAATTGCGCGCCTTCCTCTCTTGTAGAAACCTACCAT
CAGGCGTACCAGGCGCGTGCCGTCGACGGGTTCTATATGCCTGTCTTATCTTCGTCACGT
GATAACCCGTTCTGTTCCCCTAAGCCTCAGCCCATTGCTGTGTATAACAGGTGGTATTAT
AGGGGGTGTTTGGACCCCGTCCCGGCGGACAAGGTAGCTGATGGTCCTTCCCAATACTTC
TACAACTTGAATGTGGCTGACGACGTTGCTGAGAGATTTAATACCGGTGTGGTTTGGATG
GAGGGCATTTCTTCAAAGTTCTCTTTGAAACTTAAGACCCGCACCGTCATCCAGTACATC
CCTACTTCAGGATCAGTGCTCGCCAACTTCACTAGACACGAGCCCACTTACGACCAGGTG
GCCCTCGACGCTGCTGACCGTATCAGGAACATGATGCCTCATGCATATCCGGCTGCCTAT
AATGACTGGGGATGGCTGGGTGATTTGCTTGACTCAACATTGTCTATGCTTCCTGGTATA
GGTACTGCATACCGTTTCGCAAAGCCCCTCATCAAGCCTGCCTGGAACTGGCTTGGCGGT
AAGGTGTCCGATTTCTTTGGCAACCCGGTGTCTCGCGACGGAGACCTTTACTTTGACGCT
AAGATGCCCGTTGTACTCACTTTGTACATCATTTTCCTTGT-------------------
------------------------------------------------------------
------------------------------------------------------------
------------------------------------------------------------
------------------------------------------------------------
------------------------------------------------------------
------------------------------------------------------------
------------------------------------
>Merged-3prime-ORFs-KX883223.1 Lake Sinai virus strain WHCC111282 hypothetical protein 1, hypothetical protein 2, hypothetical protein 3, and hypothetical protein 4 genes, complete cds
ATGAACCAACAACAATCTACTGCA------TCACCGCGCTTAGCGCGACCTTCCCCCCAA
GCTCCTACCTCCCGTTCTGCTCGTCGCCGACGTAATCGGCGCCGCAGGAACGGCGCTACC
GCCGCTGTTGGCCCGGTTGCCATTCAG---CCTTCCCGCATTACGCGTCGTACCGTCACC
AATCTCACCAGGCGTCCCTTTGCCATAACATCGGCTGGTCTTGCCTGGCTTCGTCAGTAC
CTTAACCCTATGGGTCCTTCTATGTCCAGTGTTGCCGGGTTTCCTGATGGTTCTGCCGTC
ACCACCTGCATAGCCGATTACTCCAATAATTTCAACATCTCTTTTCCACCCCGTGAGGCT
ATCTACTGCACTGGCACCAATTCCGAAAATCAAGCCACGTTGCTTGATGCTGCGACTTAT
GCTAAGATAGATGCTTGGACCAAGGCCGATATTACTCTTTGCATCCTCGCCTTGCCCATG
CTCCGCAACGTGGCCATGGTCCGGCTGTATCCGACTACGCCAACTGCCTTCACATTGAGT
GATGGCATTCCCAACTTCGTTCAGCGTTTCCCTAATTGGAGCGCTTTTACCACAGAAGGC
AAGTTGTTGAATAATGGGGACTCTCCTGGATACATCCAATCTTTTATTTATTTGCCTAAT
GTGGACAAGCATTTGTCTGCTGCTAGGGGTTACAGGTTATTGTCTCGCGGTTTGACTGGT
ATCTTTACTGCCCCGTCTCTCGAGACTCAGGGATTTGTCACTGCTTGTCAATATTTGGCA
CAGGGCACGGTCCTCACGCAAACAGTTGGCAATGACTTTGTCCAATCCGTCGAGGTCAAT
GCTGACAAGACCGTGAAGAATGTTGCCGGTAAGCGACTTCACTATTCTGGACCGCCTAAG
TACGTGTTTCCCCTTGAAGGCGACAATTGCGCGCCCTCTTCTTTGGTTGAGACCTACCAT
CAGGCGTACCAGGCCCGTGCTGTTGACGGCTTTTATATGCCATTATTGTCGTCTTCTCGT
GATAATCCGTTCCAGTCCCCTCGACCGCAACCTATTGCTGTATACAATAGATGGTACTAT
CGTGGCTGTTTGGATCCTATCCCTGCATCGAAATATGCCGACGGTCCCTCTCAGTACTTC
TATGACCTCAACTTGGCCGATGATGTCGCTCCGCTATACAACACTGGTGTTGTGTGGATG
GAGGGCATTTCCCCGAACTTTTCACTTAAGTTGAAGACGCGGACCGTGATTCAATACATT
CCCACGTCCGGTTCCGTGCTTGCCAATTTCACAAGACACGAGCCTACTTATGATCAGATC
GCCCTTGATGCAGCTGATCGTGTCAGGAGCATGATGCCTCATGCCTACCCGGCCGCTTAC
AACGACTGGGGCTGGCTCGGTGATCTGCTCGACTCAACCTTGTCCACGTTGCCTGGTATT
AGCATGGCATACCGCTTTGCTAAGCCGCTTATCAAGCCGGCTTGGAACTGGCTCGGTGGC
AAGGTGTCTGATTTCTTCGGGAACCCCGTGTCGCGTGATGGTGACATATTCTATGACGCT
AAAATGCCCGCGTTATACGCCTTTTACATTTTATTCGTTCTTGTGTGGTTACTGGTAATC
AGTCGCAGACTGTTCCACACTATGCCTACCCGAGGTTCGTACAGTTCCATGCTTGCTACC
GAGTGCTTACGTGCGCAACTCGCCATGGCG---CGTCAAGTTGCCGATTATTTGTGTGTC
GAGCGCGTTTGCGTGTTCGACACGACCGGTTTCTTTGACACTGCTTCCGTTCACCTCACT
TCTTCCGGCCTTCGTTACCGCTCTCGTGATGGGCATGTTGCTGTGCTCTCGCTCGCCGCA
CAGGCAATTCTGCCAAGAGCGGACCCGAACGTGTATCAGCAGATAGCGCGATGTCGGTTG
ATCAGCTCTGTTCACGGACTTTGCTTAGACACACCTCAATCCACGTCCAGTTGCGTGCCC
GATTCAGCTCCGCGCGGACGTGACGAAGTGGATGGC
>Merged-3prime-ORFs-KY354241.1 Lake Sinai Virus TO ORF1, RNA-dependent RNA polymerase, ORF3, and ORF4 genes, complete cds
ATGAATCCACCAACTACGACTACAACCACGACGCGTACCATTCGCGCCCCAAAAGTCCAA
CTGACGCCTAACTCCGCCGCTCGTCGTCGGCGCAATCGTCGACGCCGTCGGCCTGCCGCC
ACTATCGCTGGGCCTCTGTCCATTCAG---CCTTCGTCTATTAATAGGCGTATGGTGTCT
AGGGTTACCAGAAGGTCCGCTGTTATTTCCGCGGCCGGTCTAGCGTGGCTGCGTCAGTAT
CTCAACCCCATGGGTCCCGACACAACCAGTGTTACGGGTTATCCCGATGGTTCTGCTGTT
ACCACGTGTATCGCAGACTATTCCAACACGTTTAATGTGTCTTTCCCGCCCAGGGAGGCT
CTTTATTGTACTGGGTCCTCCTCTTCAGAAAATCCTACCCTTGTCGACTCTGATAATTAT
GCCAAGATAGACAAGTGGTCTAGCTACGACATCACACTATGCGTGCTCGCACTACCTATG
TTGCGAAACGTTGTGATGCTTCGTCTTTACCCGCACACTCCCACCACTTTTGCCCTTACC
GAGCAGACTCCTAATTTTCCTCAACGTTTCCCAAATTGGAGTGTCTACTCCGCTGATGGT
ACCCGGTTCAATAACGGTGATGAGCCTGGTTACCTTCAGTCCTACGTCTATTTGCCGAAC
GTTGACAAGCATCTTTCTGCTGCTCGGGGATACCGCTTACTGTCCCGAGGCATTACCGGT
ATCTTTAGTGCTCCTGCACTTGAGACTCAGGGATTCGTTACAGCCTGCCAGTACCTGGCT
GAGGGGTCTATACAATCTCAGTCCATTAAGTCTGACGCTGTTCGGTCCGTCACTGTGAAC
AGTGATGGCACTGTCAAGAACGTTGAGTCTAGTACACAAACAGTTTCGTCTATGCCTCGA
TATGTGTTCCCGTTGGACGGAGATAATTGTGCTCCGTCATCCCTCACCGAAACCTACCAT
CAAGCCTATCAATCCAAGGCTACTGATGGATTTTACATGCCTATGTTATCGTCATCCAGG
GATAACCCCTTCCACCCACCACAGCCTAGGGCCATTGCAGTTTATGGCTCTTTCCTGGCC
AGGGGTTGCCTTGACCCCGTTTCTGAAGTTCACGAAGCTGATGGCCCAACTCATGATATT
TACCGTCTGAATGTTGCTGATGATGTGGCGCCGTTGTTCAATACTGGCGTTGTCTGGTTC
GAGGGCATCTCATCTAAATTTTCTCTCAAGCTTAAGACTCGAACTGTGTTGCAATATATT
CCCACCTCCGGCTCAGTGTTGGCCAACTTTACTCGACACGAGCCTACTTACGACCAGATA
GCACTTGATGCTGCTGATCGTCTGCGTAACTTGATGCCTCACGCTTACCCTGCTGCATAC
AACGATTGGGGTTGGCTTGGCGATTTACTCGATTCTGCCATCTCCATGTTACCGGGTGTG
GGCACTGTCTATAACATTGCCAAACCACTTATCAAGCCTGCGTGGAACTGGCTTGGAAAC
AAGGTGTCCGATTTCTTCGGAAACCCGGTGGCTCGTGATGGCGACATTTTCTTTGACGCT
AAGATGCCAAGTATCTTAACGTTGTATTTCGTCTTTATTGTAGTGTGGTTACTGGTAATC
AGTCGCAGACTGCTCCACGCTATGCGCCCCAGGGGTTCTTACAGTTCGATGCTTGCCACC
GAATGCTTGCGAGTCCAACTTGAACTCGCT---CGCAAAGTGGCCAACTACCTTGGTGTC
GATCACGTCTATGTGTTCGATACTACCGGGTTCTTTGACAGTGCTTCCGTCCATGTTACC
TCCCACGGTTTGCGATACCGCACCCGAGAGGGGCATGTTGCTGTGCTGTCTCAGTCAGCG
CAGTTGATACTGCCACGCGCTGATCCTAATGTGTTCCAGCAGATCGCCAGATGCCGACTC
ATTAATGCTGCTTATGGCCTCTGCTTGGATACCCCCCAGTCAGACCGTTCGGACGCTGTT
GATGCGTCCGACCGCGGCCGAGACGAGGTTGACGGT
>Merged-3prime-ORFs-KY354242.1 Lake Sinai Virus NE ORF1, RNA-dependent RNA polymerase, ORF3, and ORF4 genes, complete cds
ATGAATCAACAACAACAACAACCCAATTTGACACAGCGCCCCTCGCGCTCACGCTCTATG
CCAGCCACGCCGCGATCGTCGCGTCGACGACGAGCGCGCCGTCGCAGGCAGAACACCTCT
ACGTTAACTGGCACCGTCTCGCTTCAG---CCTTCACGCATTACTCGACGCGTGGCTACT
AGTTTGGCCAGGCGACCGGTTACCATTACTACGGCTGGTCTCGCATGGTTGCGGCAGTAT
CTTAACCCTATGGGCCCGTCTACGTCAAGTGTTACTGGCTTTCCCGACGGCTCTGCCGTA
ACTACTTGTATTGCTGACTATACCAACACATTTAACATCTCCTTCCCACCTCGTGAGGCT
ATTTATTGCACTGGTTCCAACTCCAGTGAGAAGCCCGTTCTGTTGGATGCCGCCACCTAC
GCGAAAATAGATGCCTGGACTAAGGCTGATATAACTCTTTGCATTCTGGCCCTTCCTATG
CTTCGCAATGTGGTGATGTTGCGTCTTTATGCCACTACTCCAACAGCGTTCACTCTCAGT
GACGGCATACCCAATTTCGTCCAGCGATTTCCCAACTGGAGCGCTTTTACTACTGAGGGT
CAACTCCTCAATAATGGCGACTCCCCTGGGTACATACAGTCTTTCGTTTACTTGCCTAAC
GTTGACAAGCATTTGTCCGCGGCCCGGTGTTATCGCTTGTTATCTCGCGGTCTCACTGGC
ATATACACTGCACCCTCTCTAGAGACGCAGGGCTTCGTCACCGCTTGCCAGTATTTGGCT
GAGGGATCTCTGCAAACTCAAACCGTTGGCAACGATTTTGTACAATCGGTCGAGGTTAAC
GCTGATAAGACCGTAAAGAATGTGAATGGTAAACGCCTTCACTATTCCGGTCCTCCTAAG
TATGTTTTCCCGCTTGAAGGCGATAACTGCGCCCCCTCCTCACTCGTCGAGACTTACCAT
CAGGCTTACCAGGCTCGTGCTGTCGACGGGTTTTATATGCCCGTTTTGTCTTCATCTCGC
GACAATCCATTTTGCTCCCCGAAGCCGCAGCCTATAGCTGTTTATAATAGGTGGTACTAT
AGAGGGTGTTTGGACCCTGTTCCTGCCGATAAGGTTGCGGATGGTCCCTCCCAGTACTTC
TACAACTTAAACGTTGCTGATGACGTTGCCGAGCGATTCAACACTGGTGTGGTCTGGATG
GAGGGCATTTCATCAAAGTTTTCTTTGAAGCTTAAGACCCGTACTGTTATCCAGTACATA
CCTACCTCCGGATCTGTGCTGGCTAATTTCACCAGACATGAGCCTACTTACGATCAGGTG
GCTCTTGATGCTGCCGACCGCATCAGGAACATGATGCCACATGCGTATCCTGCAGCCTAC
AATGATTGGGGCTGGTTGGGCGATCTGCTCGACTCTACTCTGTCTATGCTTCCTGGCATC
GGCACGGCTTACCGTTTTGCTAAACCTCTTATCAAGCCTGCCTGGAATTGGCTTGGCGGT
AAGGTATCAGACTTCTTCGGTAATCCTGTGTCTCGCGACGGTGACATCTATTTCGATGCT
AAGATGCCTATTGTACTTACCTTGTACGTTCTTTTCCTCCTCGTGTGGTTACTGGTAATC
AGTCGCAGACTGCTCCACACTATGCCTACTCGCGGCTCTTACAGTTCAATGCTCGCTACT
GAGTGTCTTCGCGCTCAGCTTATGTTAGCA---CGTCAGGTTGCCGATTATTTGTGTGTC
GATCATGTCTACGTTTTCGACACCACCGGTTTCTTTGACAGTGCGTCCGTCCATCTTACC
TCTTCCGGGCTGCGTTACCGCTCCCGGGAGGGTCATGTTGCCGTGTTATCCATGGCAGCT
CAAGCAATTCTGCCTATGGCTGACCCTAATGTCTATCAGCAAATTGCCCGCTGCCGCTTA
ACCAATGCGGCTTACGGGCTTTGCCTTGAGACGCCACGTCCCGAGTCTTGCAGCGTTACT
GATGCTGCAGACCGCGGTCGTGATGAGGTTGATGGT
>Merged-3prime-ORFs-KY354243.1 Lake Sinai Virus SA1 ORF1, RNA-dependent RNA polymerase, and ORF4 genes, complete cds
ATGAGTCAACTATCTGCTGTTACTACAACTACTCGCACAACTCGTGCACCCAAAGTATTG
CCTGCCGCTGGTCGCGTGGCGCAGCGGCGTCGCACCAGGCGCCGTCGTCGCGCCGCGATG
TCCATGGCTGGGCCTGTTTCTGTCCAG---CCTTCTTCTATCAATCGGCGCACTGTGTCC
AGACTTACCAGACGGGCTCCTGCCATATCAGCTGCGGGTCTCGCCTGGTTACGGCAGTAT
TTGAACCCCATGGGTCCTAGTACTACTAGTGTCACTGGCTACCCCGACGGTTCGGCTGTG
ACTACGTGTATAGCCGATTACTCCAACACATTTAACGTCACTTTCCCTCCTAAGGACGCT
ATCTATTGTACTGGCAGTAGTGCCAATGAAGCCCCGGTTATGATGGACGATAAATCTTAT
GCTAAGGTTGATGCTTGGACGCACTCTGACATTACACTGTGCGTCCTCGCTTTGCCCATG
TTGCGCAACGTCGTTGTGTTGCGTTTGTATCCTCACACTCCCACAGAATTCTCACTGACC
GTGCTAACTCCCAATTTCCCTCAACGATTCCCCAATTGGAGTGCTTATGCTAACGACGGA
TCCCGGTTTGACAACGGCGACGAACCTGGCTACCTGCAGTCATTTGTTTATCTGCCTAAC
GTTGATAAGCATTTGTCTGCTGCCAGGGGCTACCGCCTCTTGTCTCGCGGTGTGACCGGT
ATCTTCTCCGCCCCTGCTCTTGAGACTCAGGGTTTCGTAACGGCGTGTCAGTACCTGGCT
GAAGGTTCTATACAATCTCAGTCAATACAGTCTGACGCCGTGCGCTCCATTGAGGTGAAT
AGCGACGGCACAGTCAAGAATGTCAAGTCTGCCACTCAGGTTGTTGCGTCCATGCCTAGG
TACATTTTCCCTCTTGATGGCGACAATTGTACGCCGTCATCCCTCACAGAGACGTATCAT
CAGGCTTACCAGTCCAAGGCCACCGATGGCTTTTATATGCCCATTCTTTCCTCATCGCGA
GATAACCCTTTCCACCCACCCCAACCTAGGGCTATTGCAGTATATGGCGCCATGCTCAAG
AGAGGCTGCCTCGACCCGGTGGCTGCTAGCCACGAACCTGATGGGCCCCAACATGCAATT
AGTCATCTCAACGTTGCTGATGATGTTGCCCCGTTGTTTAACACTGGTGTGGTGTGGCTT
GAGGGTGTGTCTCCGAAATTTTCCCTCAAACTTAAGGTGCGTACCGTTCTCCAGTACGTG
CCCACATCTGGGTCAGTTCTGGCTAACTTCACCAGACACGAGCCGACCTATGATCAGATT
GCACTTGATGCTGCTGATCGATTGCGCAACCTTATGCCTCATGCGTATCCTGCTGCTTAC
AATGATTGGGGTTGGCTTGGTGATCTCTTGGATTCCGCGATCTCAATGCTGCCTGGCGTC
GGCACTGTTTACAACATTGCCAAGCCCCTCATCAAGCCTGCTTGGAATTGGCTTGGAGGC
AAGGTCTCTGATTTCTTTGGCAATCCAGTGGCCCGAGATGGTGACATTTTCTACGATGCT
AAGATGCCAAGCGCCTTAGCGTTGTATTTCGTCTTTATTTCAGTGTGGTTACTGGTAATC
AGTCGCAGACTGCTCCACACTATGCGTCCTAGAGGTTCTTATAGCTCAATGCTTGCTACT
GAGTGCCTGCGTGTTCAATTAGAACTCGCA---CGGCGTGTAGCTGATTACTTGTCTGTC
GACCACGTTTATGTGTTCGACACGACTGGATTCTTTGACAGCGCATCTGTCCACGTGACC
ACTCATGGTTTGCGTTATCGCACGCGTGAGGGCCATGTTGCTGTGCTGTCGCAGTCAGCG
CAGGCTATCTTGCCTCGTGCCGATCCAAACGTGTTCCAGCAGATCGCTCGTTGTCGGCTA
GTAAATGCCGCTTACGGGCTCTGTTTGGACACACCTCAGCCCGACCGGACGGACTCTGTC
GATGCGTCCGATCGTGGCCGAGATGAGGTTGATGGA
>Merged-3prime-ORFs-KY465697.1 Lake Sinai virus 1 strain WA1 ORF1, RNA-dependant RNA polymerase, and capsid protein genes, complete cds
ATGAATCAACAACAAATTAACCCC------GCGCAGCGATCGCTGCGCCCCCGCGCTCAG
TCTGCTCCCTCTCGGTCTGCTCGACGACGACGTAATCGCAGGCGCCGTACTAACCCCTCA
ACTCCTGCTGGCACGGTTGCACTTCAA---CCGTCACGCATCACTCGCCGAGTTGTTTCC
AACTTGGCCCGGCGCCCTCTCACTATTACAACCGCCGGCTTGGCCTGGCTTCGGCAGTAT
TTGAACCCTATGGGCCCTTCCACATCCAGTGTAAGTGGCTTCCCTGATGGGTCCGCTGTT
ACTACATGCATTGCCGATTACACCAACACATTCAATATCTCTTTCCCTCCTCGTGAGGCC
ATTTATTGTACCGGTTCTAACTCTGATGAGAAACCTGTTATGCTGGACGCCGCCACCTAT
GCTAAGATTGACGCGTGGACTAAGTCGGATATCACCTTGTGCATACTCGCCTTGCCCATG
CTCCGCAATGTGGTTATGATCCGCCTCTACGCTTCTACTCCTACCGCCTTCACATTAAGC
GAAGGAGTGCCCAATTTCGTCCAACGATTTCCTAATTGGAGCGCCTTTACCACCGAGGGT
AAGGTGCTTAACAATGGCGACTCACCCGGATACATTCAGTCGTTTGTTTACCTGCCTAAC
GTGGACAAACACCTCTCTGCCGCTCGAGGCTTTCGTCTTTTGTCTCGCGGCTTGACCGGC
ATTTACACCGCTCCGTCCCTTGAAACTCAGGGATTTGTCACCGCATGTCAATACCTTGCC
GAAGGTGCGCTTCAAACCCAAACGGTCGGCAACGACTTTGTACAGTCTGTTGAGGTCAAT
GCTGACAAGACCGTTAAGAACGTTAATGGTAAACGTCTCCACTATTCTGGACCACCTAAA
TTCGTGTTCCCGCTTGAGGGCGATAACTGTGCTCCCTCATCCCTAGTGGAAACATACCAT
CAAGCTTACCAGGCTCGTGCTGTTGACGGATTTTACATGCCAATCCTTTCTTCTTCCCGT
GACAATCCTTTCATCTCCCCAAAACCACAACCTATAGCGGTGTTTAACCGCTGGTACTAC
CGTGGTTGTCTCGATCCAGTCCCTGCCTCTAAGGTTGCTGACGGACCATCGCAATATTAC
TATGATCTTAATGTCGCCGACGACGTTGCCCCACTTTACAATACTGGTGTCGTGTGGATG
GAGGGTATCTCTTCCAAGTTTTCCTTGAAGCTTAAGACCCGCACTGTCATCCAGTATATT
CCTACTTCAGGATCAGTGCTTGCTAATTTTACTAGGCATGAGCCCACGTATGATCAGGTG
GCTCTGGATGCTGCAGATCGCATCAGAAATATGATGCCTCATGCTTACCCGGCCGCTTAT
AATGACTGGGGCTGGCTCGGTGATTTGCTCGACTCCACGTTATCTATGTTGCCTGGCATC
GGTACTGCTTATCGCTTTGCCAAACCCCTGATCAAGCCGGCGTGGAACTGGCTTGGCGGC
AAGGTCTCGGACTTCTTTGGCAACCCTGTGTCACGTGACGGCGATATTTTCTTCGATGCC
AAAATGCCTATCGTACTTACTTTGTACGTTCTTTTCCTTGTTGTGTGGTTACTGGTAATC
AGTCGCAGACTGTTCCACACTATGCCTGTTCGCGGTTCGTATAGTTCTATGCTCGCTACT
GAGTGTCTGCGAGCCCAACTCGCATTGGCT---CGGCAGGTCGCTGACTATCTTTGTGTT
GACCATGTTTATGTGTTCGACACTACCGGTTTCTTCGACAGTGCTTCTGTGCACTTGACG
TCTTCCGGCCTACGTTACCGCTCTCGCGACGGTCATGTTGCCGTCCTTTCTCTAGCCGCA
CAGGCTATTCTGCCTATGGCAGACCCTAATGTGTACCAACAGATTGCCAGGTGTCGCTTA
ACTAATGCGACTTACGGTCTCTGTCTTGATACTCCGCATGCCTCGCCACAGAGCGTTACT
GACGCTGCTGGGCGTGGCCGTGATGAGGTTGATGGC
>Merged-3prime-ORFs-KY465698.1 Lake Sinai virus 1 strain WA2 ORF1, RNA-dependant RNA polymerase, and capsid protein genes, complete cds
ATGAATCAACAACAAATTAACCCC------GCGCAGCGATCGCTGCGCCCCCGCGCTCAA
TCTACTCCCTCTCGGTCTGCTCGACGACGACGTAATCGCAGGCGCCGT---AACCCCTCA
ACTCCTGCTGGAACGGGTGCACTTCAA---CCGTCACGCATTACTCGCCGAGTTGTTTCC
AACTTGGCCCGGCGCCCTCTCACTATTACAACCGCCGGCTTGGCCTGGCTTCGGCAGTAT
TTGAACCCTATGGGCCCTTCCACATCCAGTGTAAGTGGCTTCCCTGATGGGTCCGCTGTT
ACTACATGCATTGCCGATTACACCAACACATTCAATATCTCTTTCCCTCCTCGTGAGGCC
ATTTATTGTACCGGTTCTAACTCTGATGAGAAACCTGTTATGCTGGACGCCGCCACCTAT
GCTAAGATTGACGCGTGGACTAAGTCGGATAACACTTTGTGCATACTCGCCTTGCCCATG
CTCCGCAATGTGGTTATGATTCGCCTCTACGCTTCTACCCCGACCGCCTTCACATTAAGC
GAAGGAGTGCCTAATTTCGTCCAACGATTTCCTAATTGGAGCGCCTTTACCACCGAGGGC
AAGGTGCTTAACAATGGCGACTCACCCGGATACATTCAGTCGTTTGTTTACCTGCCTAAC
GTGGACAAACACCTCTCTGCCGCTCGAGGCTTTCGTCTTTTGTCTCGCGGCTTGACCGGC
ATTTACACCGCTCCGTCCCTTGAAACTCAGGGATTTGTCACCGCATGTCAATACCTTGCC
GAAGGTGCGCTTCAAACCCAAACGGTCGGCAACGACTTTGTACAGTCTGTTGAGGTCAAT
GCTGACAAGACCGTTAAGAACGTTAATGGTAAACGTCTCCACTATTCTGGACCACCTAAA
TTCGTGTTCCCGCTTGAGGGCGATAACTGTGCTCCCTCATCCCTAGTGGAAACATACCAT
CAAGCTTACCAGGCTCGTGCTGTTGACGGATTTTACATGCCAATCCTTTCTTCTTCCCGT
GACAATCCTTTCATCTCCCCAAAACCACAACCTATAGCGGTGTTTAACCGCTGGTACTAC
CGTGGTTGTCTCGATCCAGTCCCTGCCTCTAAGGTTGCTGACGGACCATCGCAATATTAC
TATGATCTTAATGTCGCCGACGACGTTGCCCCACTTTACAATACTGGTGTCGTGTGGATG
GAGGGTATCTCTTCCAAGTTTTCCTTGAAGCTTAAGACCCGCACTGTCATTCAGTATATT
CCTACTTCGGGATCAGTTCTTGCCAACTTTACTCGGCATGAGCCCACCTATGATCAGGTT
GCTCTGGATGCCGCAGATCGCATCAGAAATATGATGCCTCATGCTTACCCAGCCGCTTAT
AATGACTGGGGCTGGCTTGGTGATTTGCTCGACTCCACGTTATCTATGTTGCCTGGCATC
GGTACTGCTTATCGCTTTGCTAAGCCCCTGATCAAGCCGGCGTGGAACTGGCTTGGCGGC
AAGGTCTCGGACTTCTTTGGCAACCCCGTTTCACGTGACGGCGATATTTTCTTCGATGCC
AAAATGCCTATCGTACTTACTTTGTACGTTCTTTTCCTTGTTGTGTGGTTACTGGTAATC
AGTCGCAGACTGTTCCACACTATGCCTGTTCGCGGTTCGTATAGTTCTATGCTCGCTACT
GAGTGTCTGCGAGCCCAACTCGCGCTTGGC--TCGGCAGGTCGCTGACTATCTTTGTGTT
GACCACGTTTACGTGTTCGACACTACCGGTTTCTTCGACAGTGCTTCTGTGCACTTGACG
TCTTCCGGCCTACGTTACCGCTCTCGCGACGGTCATGTTGCCGTCCTTTCCCTAGCCGCA
CAGGCTATTCTGCCTATGGCAGACCCTAATGTGTACCAACAGATTGCCAGGTGTCGCTTA
ACTAATGCGACTTACGGTCTCTGTCTTGATACTCCACATGCCTCGCCACAGAGTGTTACT
GACGCTGCTGGGCGTGGCCGCGATGAGGTTGATGGC
>Merged-3prime-ORFs-KY465700.1 Lake Sinai virus 1 strain VN2 ORF1, RNA-dependant RNA polymerase, and capsid protein genes, complete cds
ATGAATCAACAACAAATGAACCCC------GCGCAGCGATCGCTGCGCCCCCGCGCTCAG
TCTACTCCCTCTCGGTCCGCTCGACGACGACGTAATCGCAGGCGCCGT---AACCCTTCA
ACTCCTGCTGGTACGGTTGCACTTCAA---CCGTCACGCATCACTCGCCGAGTTGTTTCC
AATTTGGCCCGGCGCCCTCTCACTATTACAACCGCCGGCTTGGCCTGGCTTCGGCAGTAT
TTGAACCCTATGGGCCCTTCCACATCCAGTGTAAGTGGCTTTCCTGATGGGTCCGCTGTT
ACCACATGCATTGCCGATTACACCAATACATTCAATATCTCTTTCCCTCCTCGTGAGGCC
ATTTATTGTACCGGTTCTAATTCTGATGAGAAACCTGTTATGCTGGACGCCGCCACCTAT
GCTAAGATCGACGCGTGGACTAAGTCGGATATCACTTTGTGCATACTCGCCTTGCCCATG
CTCCGCAATGTGGTTATGATTCGCCTCTACGCTTCTACTCCGACCGCCTTCACATTAAGC
GAAGGAGTGCCTAATTTCGTCCAACGATTTCCTAATTGGAGCGCCTTTACCACCGAGGGT
AAGGTGCTTAACAATGGCGACTCACCCGGATATATTCAGTCGTTTGTTTACCTGCCTAAC
GTGGACAAACACCTCTCTGCCGCTCGAGGCTTTCGTCTTTTGTCTCGCGGCTTGACCGGC
ATTTACACCGCTCCGTCCCTTGAAACTCAGGGATTTGTCACCGCATGTCAATACCTTGCC
GAGGGTGCGCTTCAAACCCAAACAGTCGGCAACGACTTTGTACAGTCTGTTGAGGTCAAT
GCTGACAAGACCGTCAAGAACGTTAATGGTAAACGTCTCCACTATTCTGGACCACCTAAA
TTCGTGTTCCCGCTTGAGGGCGATAACTGTGCTCCCTCATCCCTAGTGGAAACATACCAT
CAAGCTTACCAGGCTCGTGCTGTTGACGGATTTTACATGCCAATCCTTTCTTCTTCCCGT
GACAATCCTTTCATCTCCCCAAAACCACAACCCATAGCGGTGTTCAACCGCTGGTACTAC
CGTGGTTGTCTCGATCCAGTCCCTGCCTCTAAGGTTGCTGACGGACCATCGCAATATTAC
TATGATCTTAATGTCGCCGACGACGTTGCCCCACTTTACAATACTGGTGTCGTGTGGATG
GAGGGTATTTCTTCCAAGTTTTCTTTGAAGCTTAAGACCCGCACTGTCATTCAGTATATT
CCTACTTCGGGATCAGTTCTTGCCAACTTTACTCGGCATGAGCCCACATATGATCAGGTT
GCTCTTGATGCCGCCGATCGTATTAGAAACATGATGCCTCATGCTTACCCCGCCGCTTAT
AATGACTGGGGCTGGCTTGGTGATTTGCTCGACTCCACGTTATCTATGTTGCCTGGCATC
GGTACTGCTTATCGCTTTGCCAAACCCCTGATCAAGCCGGCGTGGAACTGGCTTGGCGGC
AAGGTCTCAGACTTCTTTGGCAACCCTGTGTCCCGTGATGGTGACATTTATTTCGATGCT
AAGATGCCCATCGTACTTACTTTGTACGTTATATTTGTTATTGTGTGGTTACTGGTAATC
AGTCGCAGACTGTTCCACACTATGCCTACCAGAGGTTCTTATAGTTCCATGCTTGCCACA
GAGTGTTTGAGAGCCCAACTTGCATTGGCT---CGGCAGGTCGCTGACTATCTTTGTGTC
GACCATGTTTATGTGTTCGACACTACCGGTTTCTTCGACAGTGCTTCTGTGCACTTGACG
TCTTCCGGCCTACGTTACCGCTCTCGCGACGGTCATGTTGCCGTCCTTTCTCTAGCCGCA
CAGGCTATTCTGCCTATGGCAGACCCTAATGTGTATCAACAGATTGCCAGGTGTCGCTTA
ACTAATGCGACTTACGGTCTCTGTCTTGATACTCCGCATGCCTCGCCACAGAGTGTTACT
GACGCTGCTGGGCGTGGCCGTGATGAGGTTGATGGC
>Merged-3prime-ORFs-KY465701.1 Lake Sinai virus 1 strain VN3 ORF1, RNA-dependant RNA polymerase, and capsid protein genes, complete cds
ATGAATCAACAACAAATGAACCCC------GCGCAGCGATCGCTGCGCCCCCGCGCTCAG
TCTACTCCCTCTCGGTCCGCTCGACGACGACGTAATCGTAGGCGCCGT---AACCCTTCA
ACGCCTGCTGGTACGGTTGCACTTCAA---CCGTCACGCATCACTCGCCGAGTTGTTTCC
AACTTGGCCCGGCGCCCTCTCACTATTACAACCGCCGGCTTGGCCTGGCTTCGGCAGTAT
TTGAACCCTATGGGCCCTTCCACATCTAGTGTAAGTGGCTTTCCTGATGGGTCCGCTGTT
ACTACATGCATTGCCGATTACACCAATACATTCAATATCTCTTTCCCTCCTCGTGAGGCC
ATTTATTGTACCGGTTCTAATTCTGATGAGAAACCTGTTATGCTGGACGCCGCCACCTAT
GCTAAGATTGACGCGTGGACTAAGTCGGATATCACCTTGTGCATACTCGCCTTGCCCATG
CTCCGCAATGTGGTTATGATTCGTCTCTACGCTTCTACTCCAACCGCCTTCACATTAAGC
GAAGGAGTGCCTAATTTCGTCCAACGATTTCCCAATTGGAGCGCCTTTACCACTGAGGGA
AAGGTGCTTAATAATGGCGACTCACCCGGATATATTCAGTCGTTTGTTTACCTGCCTAAC
GTGGACAAACACCTCTCTGCCGCTCGAGGCTTTCGTCTTTTGTCTCGCGGCTTGACCGGC
ATTTACACCGCTCCGTCCCTTGAAACTCAGGGATTTGTCACCGCTTGTCAATACCTTGCC
GAGGGTGCGCTTCAAACCCAAACAGTAGGCAACGACTTTGTACAGTCTGTCGAGGTCAAT
GCTGACAAGACCGTTAAGAACGTTAATGGCAAACGTCTCCACTATTCTGGACCACCTAAA
TTCGTGTTCCCGCTTGAGGGCGATAACTGTGCTCCCTCATCCCTAGTGGAAACATACCAT
CAAGCTTACCAGGCTCGTGCTGTTGACGGATTTTACATGCCAATCCTTTCTTCTTCCCGT
GACAATCCTTTCATCTCCCCAAAACCACAACCTATAGCGGTGTTCAACCGCTGGTACTAC
CGTGGTTGTCTCGATCCAGTCCCTGCCTCTAAGGTTGCTGACGGACCATCGCAATATTAC
TATGATCTTAATGTTGCCGATGACGTTGCCCCACTTTACAATACTGGTGTTGTGTGGATG
GAGGGCATTTCTTCCAAGTTTTCTTTGAAGCTTAAGACCCGCACTGTCATTCAGTATATT
CCTACTTCGGGATCAGTTCTTGCCAACTTTACTCGGCATGAGCCCACCTATGATCAGGTT
GCTCTTGATGCCGCCGATCGCATTAGAAACATGATGCCTCATGCTTACCCCGCCGCTTAT
AATGACTGGGGCTGGCTTGGTGATTTGCTCGACTCCACGTTATCTATGTTGCCTGGCATC
GGTACTGCTTATCGCTTTGCCAAACCCCTGATCAAGCCGGCGTGGAACTGGCTTGGCGGC
AAGGTCTCGGACTTCTTTGGCAACCCTGTGTCCCGTGATGGCGACATTTATTTCGATGCT
AAGATGCCCATCGTGCTTACTTTGTACGTTATATTTGTTATTGTGTGGTTACTGGTAATC
AGTCGCAGACTGTTCCACACTATGCCTACCAGAGGTTCTTATAGTTCTATGCTTGCCACA
GAGTGTTTGAGAGCTCAACTTGCGTTGGCT---CGGCAGGTCGCTGACTATCTTTGTGTT
GATCATGTTTATGTGTTCGACACTACCGGTTTCTTCGACAGTGCTTCTGTGCACTTGACG
TCTTCCGGCCTACGTTACCGCTCTCGCGACGGTCATGTTGCCGTCCTTTCTCTAGCCGCA
CAGGCTATTCTGCCTATGGCAGACCCTAATGTGTATCAACAGATTGCCAGGTGTCGCTTA
ACTAATGCGACTTACGGTCTCTGTCTTGATACTCCGCATGCCTCGCCACAGAGTGTTACT
GACGCTGCTGGGCGTGGCCGTGATGAGGTTGATGGC
>Merged-3prime-ORFs-KY465702.1 Lake Sinai virus 1 strain QLD ORF1, RNA-dependant RNA polymerase, and capsid protein genes, complete cds
ATGAATCAACAACAAATGAACCCC------GCGCAGCGATCGCTGCGCCCCCGCGCTCAG
TCTACTCCCTCTCGGTCCGCTCGACGACGACGTAATCGCAGGCGCCGTTCTAACCCCTCA
ACTCCTGCTGGTACGGTTGCACTTCAA---CCGTCACGCATCACTCGCCGAGTTGTTTCC
AACTTGGCCCGGCGCCCTCTCACTATCACAACCGCCGGCTTGGCCTGGCTTCGGCAGTAT
TTGAACCCTATGGGCCCTTCCACATCCAGTGTAAGTGGCTTTCCTGATGGGTCCGCTGTT
ACTACATGTATTGCCGATTACACCAATACATTCAATATCTCTTTCCCTCCTCGTGAGGCC
ATTTATTGTACCGGTTCTAATTCTGATGAGAAACCTGTTATGCTGGACGCCGCCACCTAT
GCTAAGATTGACGCGTGGACTAAGTCGGATATCACCTTGTGCATACTCGCCTTGCCCATG
CTCCGCAATGTGGTTATGATTCGCCTCTACGCTTCTACTCCGACCGCCTTCACATTAAGC
GAAGGAGTGCCTAATTTCGTCCAACGATTTCCTAATTGGAGCGCCTTTACCACCGAGGGT
AAGGTGCTTAACAATGGCGACTCACCCGGATATATTCAGTCGTTTGTTTACCTGCCTAAC
GTGGACAAACACCTCTCTGCCGCTCGAGGCTTTCGTCTTTTGTCTCGCGGCTTGACCGGC
ATTTACACCGCTCCGTCCCTTGAAACTCAGGGATTTGTCACCGCATGTCAATACCTTGCC
GAGGGTGCGCTTCAAACCCAAACAGTCGGCAACGACTTTGTACAGTCTGTTGAGGTCAAT
GCTGACAAGACCGTCAAGAACGTTAATGGTAAACGTCTCCACTATTCTGGACCACCTAAA
TTCGTGTTCCCGCTTGAGGGCGATAACTGTGCTCCCTCATCCCTAGTGGAAACATACCAT
CAAGCTTACCAGGCTCGTGCTGTTGACGGATTTTACATGCCAATCCTTTCTTCTTCCCGT
GACAATCCTTTCATCTCCCCAAAACCACAGCCCATAGCGGTGTTCAACCGCTGGTACTAC
CGTGGTTGTCTCGATCCAGTCCCTGCCTCTAAGGTTGCTGACGGACCATCGCAATATTAC
TATGATCTTAATGTCGCCGACGACGTTGCCCCACTTTACAATACTGGTGTCGTGTGGATG
GAGGGTATTTCTTCCAAGTTTTCTTTGAAGCTTAAGACCCGCACTGTCATTCAGTATATT
CCTACTTCGGGATCAGTTCTTGCCAACTTTACTCGGCATGAGCCCACATACGATCAGGTT
GCTCTCGATGCCGCCGATCGTATTAGAAACATGATGCCTCATGCTTACCCCGCCGCTTAC
AATGACTGGGGCTGGCTTGGTGATTTGCTCGACTCCACGTTATCTATGTTGCCTGGCATC
GGTACTGCTTATCGCTTTGCCAAACCCCTGATCAAGCCGGCGTGGAACTGGCTTGGCGGC
AAGGTCTCAGACTTCTTTGGCAACCCTGTGTCCCGTGATGGTGACATTTATTTCGATGCT
AAGATGCCTATCGTGCTTACTTTGTACGTTCTATTCCTTATTGTGTGGTTACTGGTAATC
AGTCGCAGACTGTTCCACACTATGCCTACCAGAGGTTCTTATAGTTCCATGCTTGCCACA
GAGTGTTTGAGAGCCCAACTTGCATTGGCT---CGGCAGGTCGCTGACTATCTTTGTGTT
GACCATGTTTATGTGTTCGACACTACCGGTTTCTTCGACAGTGCTTCTGTGCACTTGACG
TCTTCCGGCCTACGTTACCGCTCTCGCGACGGTCATGTTGCCGTCCTTTCTCTAGCCGCA
CAGGCTATTCTGCCTATGGCAGACCCTAATGTGTATCAACAGATTGCCAGGTGTCGCTTA
ACTAATGCGACTTACGGTCTCTGTCTTGATACTCCGCATGCCTCGCCACAGAGTGTTACT
GACGCTGCTGGGCGTGGCCGTGATGAGGTTGATGGC
>Merged-3prime-ORFs-KY465703.1 Lake Sinai virus 1 strain SA ORF1, RNA-dependant RNA polymerase, and capsid protein genes, complete cds
ATGAATCAACAACAAATTAACCCC------GCGCAGCGATCGCTGCGCCCCCGCGCTCAG
TCTGCTCCCTCTCGGTCTGCTCGACGACGACGTAATCGCAGGCGCCGT---AACCCCTCA
ACTCCTGCTGGCACGGTTGCACTTCAA---CCGTCACGCATCACTCGCCGAGTTGTTTCC
AACTTGGCCCGGCGCCCTCTCACTATTACAACCGCCGGCTTGGCCTGGCTTCGGCAGTAT
TTGAACCCTATGGGCCCTTCCACATCCAGTGTAAGTGGCTTCCCTGATGGGTCCGCTGTT
ACTACATGCATTGCCGATTACACCAACACATTCAATATCTCTTTCCCTCCTCGTGAGGCC
ATTTATTGTACCGGTTCTAACTCTGATGAGAAACCTGTTATGCTGGACGCCGCCACCTAT
GCTAAGATTGATGCGTGGACTAAGTCGGATATCACCTTGTGCATACTCGCCTTGCCCATG
CTCCGCAATGTGGTTATGATCCGCCTCTACGCTTCTACTCCGACCGCCTTCACATTAAGC
GAAGGAGTGCCTAATTTCGTCCAACGATTTCCTAATTGGAGCGCCTTTACCACCGAGGGT
AAGGTGCTTAACAATGGCGACTCACCCGGATACATTCAGTCGTTTGTTTACCTGCCTAAC
GTGGACAAACACCTCTCTGCCGCTCGAGGCTTTCGTCTTTTGTCTCGCGGCTTGACCGGC
ATTTACACCGCTCCGTCCCTTGAAACTCAGGGATTTGTCACCGCATGTCAATACCTTGCC
GAAGGTGCGCTTCAAACCCAAACGGTCGGCAACGACTTTGTACAGTCTGTTGAGGTCAAT
GCTGACAAGACCGTTAAGAACGTTAATGGTAAACGTCTCCACTATTCTGGACCACCTAAA
TTCGTGTTCCCGCTTGAGGGCGATAACTGTGCTCCCTCATCCCTAGTGGAAACATACCAT
CAAGCTTACCAGGCTCGTGCTGTTGACGGATTTTACATGCCAATCCTTTCTTCTTCCCGT
GACAATCCTTTCATCTCCCCAAAACCACAACCTATAGCGGTGTTTAACCGCTGGTACTAC
CGTGGTTGTCTCGATCCAGTCCCTGCCTCTAAGGTTGCTGACGGACCATCGCAATATTAC
TATGATCTTAATGTCGCCGACGACGTTGCCCCACTTTACAATACTGGTGTCGTGTGGATG
GAGGGTATCTCTTCCAAGTTTTCCTTGAAGCTTAAGACCCGCACTGTCATTCAGTATATT
CCTACTTCGGGATCAGTTCTTGCCAACTTTACTCGGCATGAGCCCACATATGATCAGGTT
GCTCTTGATGCCGCCGATCGTATTAGAAACATGATGCCTCATGCTTACCCCGCCGCTTAT
AATGACTGGGGCTGGCTTGGTGATTTGCTCGACTCCACGTTATCTATGTTGCCTGGCATC
GGTACTGCTTATCGCTTTGCTAAGCCCCTGATCAAGCCGGCGTGGAACTGGCTTGGCGGC
AAGGTCTCGGACTTCTTTGGCAACCCTGTGTCCCGTGATGGTGACATTTATTTCGATGCT
AAGATGCCCATCGTGCTTACTTTGTACGTTATATTTGTTATTGTGTGGTTACTGGTAATC
AGTCGCAGACTGTTCCACACTATGCCTACCAGAGGTTCTTATAGTTCCATGCTTGCCACA
GAGTGTTTGAGAGCCCAACTTGCATTGGCT---CGGCAGGTCGCTGACTATCTTTGTGTT
GACCATGTTTATGTGTTCGACACTACCGGTTTCTTCGACAGTGCTTCTGTGCACTTGACG
TCTTCCGGCCTACGTTACCGCTCTCGCGACGGTCATGTTGCCGTCCTTTCTCTAGCCGCA
CAGGCTATTCTGCCTATGGCAGACCCTAATGTGTACCAACAGATTGCCAGGTGTCGCTTA
ACTAATGCGACTTACGGTCTCTGTCTTGATACTCCACATGCCTCGCCACAGAGTGTTACT
GACGCTGCTGGGCGTGGCCGTGATGAGGTTGATGGC
>Merged-3prime-ORFs-KY465704.1 Lake Sinai virus 1 strain TAS ORF1, RNA-dependant RNA polymerase, and capsid protein genes, complete cds
ATGAATCAACAACAAATGAACCCT------GCGCAGCGATCGCTGCGCCCCCGCGCTCAG
TCTACTCCCTCTCGGTCTGCTCGACGGCGACGTAATCGCAGGCGCCGT---AACCCCTCA
ACTCCTGCTGGCACGGTTGCACTTCAA---CCGTCACGCATCACTCGTCGAGTTGTTTCC
AACTTGGCCCGGCGCCCTCTCACTATTACAACCGCCGGCTTGGCCTGGCTTCGGCAGTAT
TTGAACCCTATGGGCCCTTCCACATCCAGTGTAAGTGGCTTTCCTGATGGGTCCGCTGTT
ACTACATGCATTGCCGATTACACCAATACATTCAATATCTCTTTCCCTCCTCGTGAGGCC
ATTTATTGTACCGGTTCTAATTCTGATGAGAAACCTGTTATGCTGGACGCCGCCACCTAT
GCTAAGATTGACGCGTGGACTAAGTCGGATATCACCTTGTGCATACTCGCCTTGCCCATG
CTCCGTAATGTGGTTATGATTCGTCTCTACGCTTCTACTCCGACCGCCTTCACATTAAGC
GAAGGAGTGCCTAATTTCGTCCAACGATTTCCTAATTGGAGCGCCTTTACCACCGAGGGT
AAGGTGCTTAACAATGGCGACTCACCCGGATATATTCAGTCGTTTGTTTACCTGCCTAAC
GTGGACAAACACCTCTCTGCCGCTCGAGGCTTTCGTCTTTTGTCTCGCGGCTTGACCGGC
ATTTACACCGCTCCGTCCCTTGAAACTCAGGGATTTGTCACCGCATGTCAATACCTTGCC
GAGGGTGCGCTTCAAACCCAAACAGTCGGCAACGACTTTGTACAGTCTGTTGAGGTCAAT
GCTGACAAGACCGTTAAGAATGTTAATGGTAAACGTCTCCACTATTCTGGACCACCTAAA
TTCGTGTTCCCGCTTGAGGGCGATAATTGTGCTCCCTCGTCCCTAGTGGAAACATACCAT
CAAGCTTACCAGGCTCGTGCTGTTGACGGATTTTACATGCCCATCCTTTCTTCTTCCCGT
GACAATCCTTTCATCTCCCCAAAACCACAACCCATAGCGGTGTTCAACCGCTGGTACTAC
CGTGGTTGTCTCGATCCAGTCCCTGCCTCTAAGGTTGCTGACGGACCATCGCAATATTAC
TATGATCTTAATGTCGCCGACGACGTTGCCCCACTTTACAATACTGGTGTCGTGTGGATG
GAGGGTATCTCTTCCAAGTTTTCTTTGAAACTTAAGACCCGCACTGTCATTCAGTATATT
CCTACTTCGGGATCAGTTCTTGCCAACTTTACTCGGCATGAGCCCACATATGATCAGGTA
GCTCTTGATGCCGCCGATCGTATTAGAAATATGATGCCTCATGCTTACCCCGCCGCTTAT
AATGACTGGGGCTGGCTTGGTGATTTGCTCGACTCCACCTTATCTATGTTGCCTGGCATC
GGTACTGCCTATCGCTTTGCCAAACCCTTGATCAAGCCGGCGTGGAACTGGCTTGGCGGC
AAGGTCTCGGACTTCTTTGGCAACCCTGTGTCCCGTGATGGTGACATTTATTTCGATGCT
AAGATGCCTATCGTGCTTACTTTGTACGTTATATTTGTTATTGTGTGGTTACTGGTAATC
AGTCGCAGACTGTTCCACACTATGCCTACCAGAGGTTCTTATAGTTCCATGCTCGCCACA
GAGTGTTTGAGAGCCCAACTTGCATTGGCT---CGGCAGGTCGCTGACTATCTTTGTGTT
GACCATGTTTATGTGTTCGACACTACCGGTTTCTTTGACAGTGCTTCTGTGCACTTGACG
TCTTCCGGCCTACGTTACCGCTCTCGCGACGGTCATGTTGCCGTCCTTTCTCTAGCCGCA
CAGGCTATTCTGCCTATGGCAGACCCTAATGTGTACCAACAGATCGCCAGGTGTCGCTTA
ACTAATGCGACTTACGGTCTCTGTCTTGATACTCCGCATGCCTCGCCACAGAGTGTTACT
GACGCTGCTGGGCGTGGCCGTGATGAGGTTGATGGC
>Merged-3prime-ORFs-KY465705.1 Lake Sinai virus 1 strain NT ORF1, RNA-dependant RNA polymerase, and capsid protein genes, complete cds
ATGAATCAACAACAAATGAATCCC------GCGCAGCGATCGCTGCGCCCCCGCGCTCAG
ACTACTCCCTCTCGGTCTGCTCGACGACGACGTAATCGCAGGCGTCGT---AACCCCTCA
ACTCCTGCTGGTACGGTTGCACTTCAA---CCGTCACGCATCACCCGCCGAGTTGTTTCC
AACTTGGCCCGGCGCCCTCTCACTATTACAACCGCCGGCTTGGCCTGGCTTCGGCAGTAT
TTGAACCCTATGGGCCCTTCCACATCCAGTGTAAGTGGCTTTCCTGATGGGTCTGCTGTT
ACTACATGCATTGCCGATTACACCAATACATTCAATATCTCTTTCCCTCCTCGTGAGGCC
ATTTATTGCACCGGTTCTAATTCTGATGAGAAACCTGCTATGCTGGACGCCGCCACCTAT
GCTAAGATTGACGCGTGGACTAAGTCGGATATCACTTTGTGCATACTCGCCTTGCCCATG
CTCCGCAATGTAGTTATGATTCGCCTCTACGCTTCTACTCCGACCGCCTTCACATTAAGC
GAAGGAGTGCCTAATTTCGTCCAACGATTTCCTAATTGGAGTGCCTTTACCACCGAGGGT
AAGGTGCTTAACAATGGCGACTCACCCGGATATATTCAGTCGTTTGTTTACCTGCCTAAC
GTGGACAAACACCTCTCTGCCGCTCGAGGCTTTCGTCTTTTGTCTCGCGGCTTGACCGGC
ATTTACACCGCTCCGTCCCTTGAAACTCAGGGATTTGTCACCGCATGTCAATACCTTGCC
GAGGGTGCGCTTCAAACCCAAACAGTCGGCAACGACTTTGTACAGTCTGTTGAGGTCAAT
GCTGACAAGACCGTTAAGAATGTTAATGGTAAACGTCTCCACTATTCTGGACCACCTAAA
TTCGTGTTCCCGCTTGAGGGCGATAACTGTGCTCCCTCGTCCCTAGTGGAAACATACCAT
CAAGCTTACCAGGCTCGTGCTGTCGACGGATTTTACATGCCAATCCTTTCTTCTTCCCGT
GACAATCCTTTCATCTCCCCAAAACCACAACCTATAGCGGTGTTCAACCGCTGGTACTAC
CGTGGTTGTCTCGATCCAGTCCCTGCCTCTAAGGTTGCTGACGGACCATCGCAATATTAC
TATGATCTTAATGTCGCCGACGACGTTGCCCCACTTTACAATACTGGTGTCGTGTGGATG
GAGGGTATTTCTTCCAAGTTTTCTTTGAAGCTTAAGACCCGCACTGTCATTCAGTATATT
CCTACCTCGGGATCAGTTCTTGCCAACTTTACTCGGCATGAGCCCACATATGATCAGGTT
GCTCTTGATGCCGCCGATCGTATTAGAAACATGATGCCTCATGCTTACCCCGCCGCTTAT
AATGACTGGGGCTGGCTTGGTGATTTGCTCGACTCCACGTTATCTATGTTGCCTGGCATT
GGTACTGCTTATCGCTTTGCCAAACCCCTGATCAAGCCGGCGTGGAACTGGCTTGGCGGC
AAGGTCTCGGACTTCTTTGGCAACCCTGTGTCCCGTGATGGTGACATTTATTTCGATGCT
AAGATGCCTATCGTACTCACTTTGTACGTTCTTTTCCTTATTGTGTGGTTACTGGTAATC
AGTCGCAGACTGTTCCACACTATGCCTACTAGAGGTTCTTATAGTTCTATGCTTGCCACA
GAGTGTTTGAGAGCCCAACTTGCATTGGCT---CGGCAGGTCGCTGACTATCTTTGTGTT
GACCATGTTTATGTGTTCGACACTACCGGTTTCTTCGACAGTGCTTCTGTGCACTTGACG
TCTTCCGGCCTACGTTACCGCTCTCGCGACGGTCATGTTGCCGTCCTTTCTCTAGCCGCA
CAGGCTATTCTGCCTATGGCAGACCCTAATGTGTACCAACAGATTGCCAGGTGTCGCTTA
ACTAATGCGACTTACGGTCTCTGTCTTGATACTCCGCATGCCTCGCCACAGAGTGTTACT
GACGCTGCTGGGCGTGGCCGTGATGAGGTTGATGGC
>Merged-3prime-ORFs-KY465706.1 Lake Sinai virus 2 strain WA1 ORF1, RNA-dependant RNA polymerase, and capsid protein genes, complete cds
ATGAATCCACCAACTACGACCACAACTACGACGCGTACCATTCGCGCCCCGAGAGTCCAA
CTGACGCCCAACTCTGCCGCTCGGCGTCGGCGTAATCGTCGACGCCGTCGACCTGCCGCT
ACTATTACCGGGCCTTTGTCCATTCAG---CCTTCGTCTATTAATAGGCGTATGGTGTCT
AGAGTTACCAGAAGGTCCGCTGTTATTTCCGCGGCCGGTCTGGCGTGGCTGCGCCAGTAT
CTCAACCCCATGGGTCCCGATACAACCAGTGTTACGGGTTATCCTGATGGTTCTGCTGTT
ACCACGTGTATCGCAGACTATTCTAACACGTTCAATGTGTCTTTCCCGCCCAGGGAGGCT
CTTTATTGTACTGGGTCCTCCTCTTCGGAAAAGCCTACCCTTGTCGACGCTGACAATTAT
GCCAAGATAGACAAGTGGTCCGGCTACGACATCACATTATGCGTGCTCGCGCTACCCATG
TTGCGTAACGTTGTGATGCTTCGTCTTTACCCGCACACTCCTACTACTTTCGCCCTCACC
GAGCAGACTCCCAATTTTCCTCAACGTTATCCAAATTGGAGCGTTTACTCCGCTGATGGT
ACCCGGTTCAACAACGGTGATGAGCCTGGTTACCTTCAGTCCTATGTTTACTTGCCGAAC
GTTGACAAGCATCTTTCTGCCGCCCGGGGATATCGATTGCTGTCCCGCGGCATTACCGGT
ATCTTCAGTGCTCCTGCTCTTGAGACTCAGGGATTCGTTACAGCTTGCCAGTATCTGGCT
GAGGGGTCTATACAATCTCAGTCCATTAAGTCTGACGCTGTTCGGTCCGTCACTGTTAAT
AGTGATGGCACTGTTAAGAACGTTGAGTCTAGCTCACAAACAGTCTCGTCCATGCCTCGA
TATGTATTCCCGTTAGATGGAGATAATTGTGCTCCGTCATCCCTCACCGAAACTTACCAT
CAAGCCTATCAATCCAAGGCTACTGATGGATTTTACATGCCTATGTTATCATCATCCAGG
GATAATCCTTTCCACCCACCACAGCCCAGAGCCATTGCCGTTTATGGTTCGTTCCTAGCT
AGGGGTTGCCTTGACCCTGTTTCGGAAGATCACGAAGCTGATGGTCCAACTCATGCCATT
TACCGTTTGAATGTTGCTGATGATGTGGCGCCTTTGTTTAATACCGGCGTTGTCTGGTTC
GAGGGCATCTCATCTAAATTTTCTCTCAAGCTTAAGACTCGAACTGTGTTGCAATACATT
CCCACCTCCGGTTCTGTGTTGGCCAATTTTACCCGACACGAGCCTACTTACGACCAGATA
GCACTTGATGCTGCTGATCGTCTGCGCAACTTGATGCCTCACGCTTACCCTGCTGCATAC
AACGATTGGGGATGGCTTGGCGATTTGCTCGACTCGGCCATCTCCATGTTGCCTGGTGTT
GGTACTGTATATAACATTGCCAAACCACTTATCAAGCCTGCGTGGAACTGGCTTGGAAAT
AAGGTGTCCGATTTCTTCGGAAACCCCGTGGCTCGTGATGGTGACATCTTCTTTGACGCT
AAGATGCCAAGTATCTTGACGTTGTATTTCGTCTTTATTGTAGTGTGGTTACTGGTAATC
AGTCGCAGACTGCTCCACGCTATGCGCCCCAGGGGATCTTACAGTTCTATGCTTGCCACC
GAATGCTTGCGAGTTCAGCTTGAACTCGCT---CGCAAAGTGGCTAACTATCTCGGTGTC
GATCACGTTTATGTGTTCGATACCACCGGGTTCTTTGACAGTGCTTCCGTTCATGTCACC
TCCCACGGTTTGCGTTACCGCACCCGCGAGGGACATGTAGCTGTGCTGTCTCAGTCAGCG
CAGTTGATACTGCCACGCGCTGACCCTAATGTGTTCCAGCAGATCGCCAGATGCCGACTC
ACTAATGCTGCTTATGGCCTCTGCTTGGACACTCCCCAGTCAGACCGTACGGACGCTGTT
GATGCGTCCGACCGCGGTCGAGACGAGGTTGACGGT
>Merged-3prime-ORFs-KY465707.1 Lake Sinai virus 2 strain WA2 ORF1, RNA-dependant RNA polymerase, and capsid protein genes, complete cds
ATGAATCCACCAACTACGACCACAACTACGACGCGTACCATTCGCGCCCCGAAAGTCCAA
CTGACGCCCAACTCTGCCGCTCGGCGTCGGCGTAATCGTCGACGCCGTCGACCTGCCGCT
ACTATTACTGGGCCTTTGTCCATTCAG---CCTTCGTCTATTAATAGGCGTATGGTGTCT
AGAGTCACCAGAAGGTCCGCTGTTGTTTCTGCGGCCGGTCTGGCGTGGCTGCGCCAGTAT
CTCAACCCCATGGGTCCCGACACAACCAGTGTTACGGGCTACCCCGATGGTTCTGCTGTT
ACCACGTGTATCGCAGACTATTCTAACACGTTCAATGTGTCTTTCCCGCCCAGGGAGGCT
CTTTATTGTACTGGGTCCTCCTCTTCAGAAAAGCCTACCCTTGTCGACGCTGACAATTAT
GCCAAGATAGACAAGTGGTCTAGCTACGACATCACATTATGCGTGCTCGCGCTACCCATG
TTGCGCAACGTTGTGATGCTTCGTCTTTACCCGCACACTCCTACTACTTTCGCCCTCACC
GAGCAGACTCCCAATTTTCCTCAACGTTATCCAAATTGGAGTGTTTACTCCGCTGATGGT
ACCCGGTTCAACAACGGTGATGAGCCTGGTTATCTTCAGTCCTATGTTTATTTGCCGAAC
GTTGACAAGCATCTTTCTGCTGCCCGGGGATATCGCTTACTGTCCCGCGGCATTACCGGT
ATCTTCAGTGCTCCTGCTCTTGAGACTCAGGGATTCGTTACAGCTTGCCAGTACCTGGCT
GAGGGGTCTATACAATCTCAGTCTATTAAGTCTGACGCTGTTCGGTCCGTCACTGTCAAT
AGTGATGGTACTGTTAAGAACGTTGAGTCTAGCTCACAAACAGTCTCGTCTATGCCTCGA
TATGTATTCCCGTTGGATGGAGATAATTGTGCTCCGTCATCCCTCACCGAAACTTACCAT
CAAGCCTATCAATCCAAGGCTACTGATGGATTTTACATGCCTATGTTATCATCATCCAGG
GATAATCCCTTCCACCCACCACAGCCCAGGGCCATTGCTGTTTATGGTTCGTTCCTGGCC
AGGGGTTGCCTTGACCCTGTTTCGGAGGATCACGAGGCTGATGGTCCAACTCATGCCATT
TACCGTTTGAATGTTGCTGATGATGTGGCGCCTTTGTTTAATACCGGCGTTGTCTGGTTC
GAGGGCATCTCATCTAAATTTTCTCTCAAGCTTAAGACTCGAACTGTGTTGCAATACATT
CCCACCTCCGGCTCTGTGTTGGCTAATTTTACCCGACACGAGCCTACTTACGACCAGATA
GCACTTGATGCTGCTGATCGTCTGCGCAACTTGATGCCTCACGCTTACCCTGCCGCATAC
AACGATTGGGGATGGCTTGGCGATTTGCTCGATTCAGCCATCTCCATGTTGCCGGGTGTT
GGTACTGTATACAACATTGCCAAACCACTTATCAAGCCTGCGTGGAACTGGCTTGGAAAC
AAGGTGTCCGATTTCTTCGGAAACCCGGTGGCTCGTGATGGCGACATCTTCTTTGACGCT
AAGATGCCAAGTATCTTGACGTTGTATTTCGTCTTTATTGTAGTGTGGTTACTGGTAATC
AGTCGCAGACTGCTCCACGCTATGCGCCCCAGGGGTTCCTACAGTTCTATGCTTGCCACC
GAATGCTTGCGAGTTCAGCTTGAACTCGCT---CGCAAAGTGGCTAACTACCTTGGTGTC
GATCACGTTTATGTGTTCGATACCACCGGGTTCTTTGACAGTGCTTCCGTCCATGTCACC
TCCCACGGTTTGCGTTACCGCACCCGCGAGGGACATGTTGCTGTGCTGTCTCAGTCAGCG
CAGTTGATACTGCCACGCGCTGACCCTAACGTGTTCCAGCAGATCGCCAGATGCCGACTC
ATTAATGCTGCTTATGGCCTCTGCTTGGACACCCCCCAGTCAGACCGTACGGACGCTGTT
GATGCGTCCGACCGCGGTCGAGACGAGGTTGACGGT
>Merged-3prime-ORFs-KY465708.1 Lake Sinai virus 2 strain VN1 ORF1, RNA-dependant RNA polymerase, and capsid protein genes, complete cds
ATGAATCCACCAACTACGACCACAACTACGACGCGTACCATTCGCGCCCCGAAAGTTCAA
CTGACGCCCAATTCTGCCGCTCGGCGTCGGCGTAATCGTCGACGCCGTCGACCTGCCGCT
ACTATTGCTGGGCCTTTGTCCATTCAG---CCTTCGTCTATTAATAGGCGTATGGTGTCT
AGGGTCACCAGAAGGTCCGCTGTTATTTCCGCGGCCGGTCTAGCGTGGCTGCGTCAGTAT
CTCAACCCCATGGGTCCCGACACAACCAGTGTTACGGGTTACCCCGATGGTTCTGCTGTT
ACCACGTGTATCGCAGACTATTCTAACACGTTTAACGTGTCTTTCCCGCCCAGGGAGGCT
CTTTACTGCACTGGGTCCTCCTCTTCGGAAAAGCCCACCCTTGTCGACGCTGACAATTAT
GCCAAGATAGACAAGTGGTCCACCTATGACATCACACTATGCGTGCTCGCACTACCCATG
TTGCGGAACGTTGTGATGCTTCGTCTTTATCCACACACTCCCACTACTTTCGCCCTCACC
GAGCAGACTCCCAATTTTCCTCAACGTTTTCCGAACTGGAGTGTTTACTCCGCTGATGGT
ACCCGGTTCAACAACGGTGATGAGCCTGGTTACCTTCAGTCCTATGTTTACTTGCCGAAC
GTTGACAGGCATCTTTCTGCTGCCCGGGGGTACCGCTTACTGTCCCGCGGCATTACCGGT
ATTTTCAGTGCTCCAGCTCTTGAGACTCAGGGATTCGTTACAGCTTGCCAGTATTTGGCT
GAGGGGTCTATACAATCTCAGTCCATTAAGTCTGACGCTGTTCGGTCCGTCACTGTTAAC
AGTGATGGCACTGTTAAGAACGTTGAGTCTAGCACGCAAACAGTTTCGTCTATGCCTCGA
TATGTATTCCCGTTAGACGGAGATAATTGTGCCCCGTCATCCCTTACCGAAACTTACCAC
CAAGCCTATCAATCCAAGGCTACTGATGGATTTTACATGCCTATGTTATCATCATCCAGG
GATAATCCCTTCCATCCACCGCAGCCCAGGGCCATTGCGGTCTATGGCTCGTTCCTGGCT
AGGGGTTGCCTTGACCCTGTTTCGGAAGCTCACGAAGCTGATGGTCCAACTCATGACATT
TACCGTTTGAATGTTGCTGATGATGTGGCCCCATTGTTTAATACCGGCGTTGTCTGGTTC
GAGGGCATCTCACCTAAATTTTCTCTCAAGCTTAAGACTCGAACTGTGTTGCAATATATT
CCCACCTCCGGCTCTGTGTTGGCTAACTTTACCCGACACGAGCCTACTTACGACCAGATA
GCACTTGATGCTGCTGATCGTCTGCGTAACTTGATGCCTCACGCTTACCCTGCCGCATAC
AACGATTGGGGATGGCTTGGCGATTTGCTCGATTCTGCCATCTCCATGTTGCCGGGTGTG
GGTACTGTATATAACATTGCCAAACCACTTATCAAGCCTGCGTGGAACTGGCTTGGAAAC
AAGGTGTCCGATTTCTTCGGAAACCCGGTGGCTCGTGATGGCGACATCTTCTTTGACGCT
AAGATGCCAAGTATCTTGACGTTGTATTTCGTCTTTATTGTAGTGTGGTTACTGGTAATC
AGTCGCAGACTGCTCCACGCTATGCGCCCCAGGGGTTCTTACAGTTCAATGCTTGCCACC
GAATGCTTGCGAGTTCAACTTGAACTCGCT---CGCAAAGTGGCTAATTACCTCGGTGTC
GATCACGTTTATGTGTTCGATACCACCGGGTTCTTTGACAGTGCTTCCGTCCATGTCACC
TCCCACGGTTTGCGTTACCGCACCCGCGAGGGACATGTTGCTGTGCTGTCTCAGTCAGCG
CAGTTGATACTGCCACGCGCTGACCCTAACGTGTTCCAGCAGATCGCCAGATGCCGACTC
ATCAATGCTGCTTATGGCCTCTGCTTGGACACCCCACAGTCAGACCGTTCGGACGCTGTT
GATGCGTCCGACCGCGGTCGAGACGAGGTTGACGGT
>Merged-3prime-ORFs-KY465709.1 Lake Sinai virus 2 strain VN2 ORF1, RNA-dependant RNA polymerase, and capsid protein genes, complete cds
ATGAATCCACCAACTACGACTACAACTACGACGCGCACCATTCGCGCCCCGAAAGTCCAA
CTGACGCCCAATTCTGCCGCTCGGCGTCGGCGTAATCGTCGACGCCGCCGACCTGCCGCT
GCTATTGCTGGGCCTTTGTCCATTCAG---CCTTCGTCTATTAACAGGCGTATGGTGTCT
AGGGTCACCAGAAGGTCCGCTGTTATTTCCGCGGCCGGTCTAGCGTGGCTGCGTCAGTAT
CTCAACCCCATGGGTCCCGACACAACCAGTGTTACGGGTTACCCCGATGGTTCTGCTGTT
ACCACGTGTATCGCAGACTATTCTAACACGTTTAATGTGTCTTTCCCGCCCAGGGAGGCT
CTTTATTGTACTGGGTCCTCCTCTTCAGAAAAGCCTACCCTTGTCGACGCTGACAATTAT
GCCAAGATAGACAAGTGGTCCAGCTACGACATCACACTATGCGTGCTCGCACTACCTATG
TTGCGGAACGTTGTGATGCTTCGTCTTTACCCGCACACTCCCACCACTTTTGCCCTCACC
GAGCAGACTCCCAATTTTCCTCAACGTTTTCCGAACTGGAGTGTTTACTCCGCTGATGGT
ACCCGGTTCAACAACGGTGATGAGCCTGGTTACCTTCAGTCCTATGTTTACTTGCCGAAC
GTTGACAAGCATCTTTCTGCTGCCCGGGGATACCGCTTACTGTCCCGCGGCATTACCGGT
ATCTTCAGTGCTCCTGCTCTTGAGACTCAGGGATTCGTCACAGCTTGCCAGTATCTGGCT
GAGGGGTCTATACAATCTCAGTCCATTAAGTCTGACGCTGTTCGGTCCGTCACTGTTAAC
AGTGATGGTACTGTTAAGAACGTTGAGTCTAGCTCACAAACAGTTTCGTCTATGCCTCGA
TATGTATTCCCGTTAGACGGAGATAATTGTGCTCCGTCATCCCTCACCGAAACTTACCAC
CAAGCCTATCAATCCAAGGCTACTGATGGATTTTACATGCCTATGTTATCATCATCTAGG
GATAATCCCTTCCACCCACCGCAGCCCAGGGCCATTGCAGTTTATGGTTCGTTCCTGGCC
AGGGGTTGCCTTGACCCTGTTTCGGAAGATCACGAGGCTGACGGTCCAACTCATGCTATT
TACCGTTTGAATGTTGCTGATGATGTGGCGCCATTGTTTAATACCGGCGTTGTCTGGTTC
GAGGGCATCTCACCTAAATTTTCTCTCAAGCTTAAGACTCGAACTGTGTTGCAATATATT
CCCACCTCCGGCTCTGTGTTGGCTAATTTTACCCGACACGAGCCTACTTACGACCAGATA
GCACTTGATGCTGCTGATCGTCTGCGTAACTTGATGCCTCACGCTTACCCTGCCGCATAC
AACGATTGGGGATGGCTTGGCGATTTACTCGATTCTGCCATCTCCATGTTGCCGGGTGTG
GGTACTGTATATAACATTGCCAAACCACTTATCAAGCCTGCGTGGAACTGGCTTGGAAAC
AAGGTGTCCGATTTCTTCGGAAACCCGGTGGCTCGTGATGGCGACATCTTCTTTGACGCT
AAGATGCCAAGTATCTTAACGTTGTATTTCGTCTTTATTGTAGTGTGGTTACTGGTAATC
AGTCGCAGACTGCTCCACGCTATGCGCCCCAGGGGTTCTTACAGTTCGATGCTTGCCACC
GAATGCTTGCGAGTCCAACTTGAACTCGCT---CGCAAAGTGGCTAATTACCTTGGTGTC
GATCACGTTTATGTGTTCGATACCACCGGGTTCTTTGACAGTGCTTCCGTCCATGTCACC
TCCCACGGTTTGCGTTACCGCACCCGCGAGGGACATGTTGCTGTGCTGTCTCAGTCAGCG
CAGTTGATACTGCCACGCGCTGACCCTAATGTGTTCCAGCAGATCGCCAGATGCCGACTC
ATTAATGCTGCTTATGGCCTCTGCTTGGACACCCCACAGTCAGACCGTTCGGACGCTGTT
GATGCGTCCGACCGCGGTCGAGACGAGGTTGACGGT
>Merged-3prime-ORFs-KY465710.1 Lake Sinai virus 2 strain VN3 ORF1, RNA-dependant RNA polymerase, and capsid protein genes, complete cds
ATGAATCCACCAACTACGACCACAACTACGACGCGTACTATTCGCGCCCCAAAAGTCCAA
CTGACGCCCAATTCTGCCACTCGGCGTCGGCGTAATCGTCGACGCCGTCGACCTGCCGCT
ACTATTGCCGGGCCTTTGTCCATTCAG---CCTTCGTCTATTAATAGGCGTATGGTGTCT
AGGGTCACCAGAAGGTCCGCTGTTATTTCCGCGGCCGGTCTAGCGTGGCTGCGTCAGTAT
CTCAACCCCATGGGTCCCGACACAACCAGTGTTACGGGTTACCCCGATGGTTCTGCTGTT
ACCACGTGTATCGCAGACTATTCTAACACGTTTAATGTGTCTTTCCCGCCCAGGGAGGCT
CTTTATTGTACTGGGTCCTCCTCTTCAGAAACGCCTACCCTTGTCGACGCTGACAATTAT
GCCAAGATAGACAAGTGGTCCAGCTACGACATCACACTATGCGTGCTCGCACTACCCATG
TTGCGGAACGTTGTGATGCTTCGTCTTTACCCGCACACTCCTACTACTTTCGCCCTCACC
GAGCAGACTCCCAATTTTCCTCAACGTTTTCCGAACTGGAGTGTTTACTCCGCTGATGGT
ACCCGGTTCAACAACGGTGATGAGCCTGGTTACCTTCAGTCCTATGTTTACTTGCCTAAC
GTTGACAAGCATCTTTCTGCTGCCCGGGGATACCGCTTGCTGTCCCGCGGCATCACCGGT
ATCTTCAGTGCTCCTGCTCTTGAGACTCAGGGGTTCGTTACAGCTTGCCAGTATTTGGCT
GAGGGGTCTATTCAATCTCAGTCCATTAAGTCTGACGCTGTTCGGTCCGTCACTGTTAAC
AGTGATGGTACTGTTAAGAACGTTGAGTCTAGCTCGCAAACAGTCTCGTCTATGCCTCGA
TATGTGTTCCCGTTAGACGGAGACAATTGTGCCCCGTCATCCCTCACCGAAACTTACCAT
CAAGCCTATCAATCCAAGGCTACTGATGGATTTTACATGCCTATGTTATCATCGTCCAGG
GATAATCCCTTCCACCCACCACAGCCCAGGGCCATTGCAGTTTATGGCTCGTTCCTGGCC
AGGGGTTGCCTTGACCCTGTTTCGGAAGCTCACGAAGCTGATGGTCCAACTCATGACATT
TACCGTTTGAATGTTGCTGATGATGTGGCCCCATTGTTTAATACCGGCGTTGTCTGGTTC
GAGGGCATCTCACCTAAATTTTCTCTCAAGCTTAAGACTCGAACTGTGTTGCAATATATT
CCCACCTCCGGCTCTGTGTTGGCTAACTTTACCCGACACGAGCCTACTTACGACCAGATA
GCACTTGATGCTGCTGATCGTCTGCGTAACTTGATGCCTCACGCTTACCCTGCCGCATAC
AACGATTGGGGATGGCTTGGCGATTTGCTCGATTCTGCCATCTCCATGTTGCCGGGTGTG
GGTACTGTATATAACATTGCCAAACCACTTATCAAGCCTGCGTGGAACTGGCTTGGAAAC
AAGGTGTCCGACTTCTTCGGAAACCCGGTGGCTCGTGATGGCGACATCTTCTTTGACGCT
AAGATGCCAAGTATCTTAACGTTGTATTTCGTCTTTATTGTAGTGTGGTTACTGGTAATC
AGTCGCAGACTGCTCCACGCTATGCGCCCCAGGGGTTCTTACAGTTCGATGCTTGCCACC
GAATGCTTGCGAGTCCAACTTGAACTCGCT---CGCAAAGTGGCTAATTACCTTGGTGTC
GATCACGTTTATGTGTTCGATACCACCGGGTTCTTTGACAGTGCTTCCGTCCATGTTACC
TCCCACGGTTTGCGTTACCGCACCCGCGAGGGCCATGTTGCTGTGCTGTCTCAGTCAGCG
CAGTTGATACTGCCACGCGCTGACCCTAACGTGTTCCAGCAGATCGCCAGATGCCGACTC
ATCAATGCTGCTTATGGCCTCTGCTTGGACACCCCCCAGTCAGACCGTTCGGACGCTGTT
GATGCGTCCGACCGCGGTCGAGACGAGGTTGACGGT
>Merged-3prime-ORFs-KY465711.1 Lake Sinai virus 2 strain QLD ORF1, RNA-dependant RNA polymerase, and capsid protein genes, complete cds
ATGAATCCACCAACTACGACTACAACCACGACGCGCACTATTCGCGCCCCTAAAGTCCAA
CTGACGCCCAATTCTGCCACTCGGCGTCGGCGTAATCGTCGACGCCGTCGACCTGCCGCT
ACTATTGCCGGGCCTTTGTCCATTCAG---CCTTCGTCTATTAATAGGCGTATGGTGTCT
AGGGTCACCAGAAGGTCCGCTGTTATTTCCGCGGCCGGTCTAGCGTGGCTGCGTCAGTAT
CTCAACCCCATGGGTCCCGACACAACCAGTGTTACGGGTTACCCCGATGGTTCTGCTGTT
ACCACGTGTATCGCAGACTATTCTAACACGTTTAATGTGTCTTTCCCGCCCAGGGAGGCT
CTTTATTGTACTGGGTCCTCCTCTTCAGAAAAGCCTACCCTTGTCGACGCTGACAATTAT
GCCAAGATAGACAAGTGGTCCAGCTACGACATCACACTATGCGTGCTCGCACTACCCATG
TTGCGGAACGTTGTGATGCTTCGTCTTTACCCGCACACTCCTACTACTTTCGCCCTCACC
GAGCAGACTCCCAATTTTCCTCAACGTTTTCCGAACTGGAGTGTTTACTCCGCTGATGGT
ACCCGGTTCAACAACGGTGATGAGCCTGGTTACCTTCAGTCCTATGTTTACTTGCCGAAC
GTTGACAAGCATCTTTCCGCTGCCCGGGGATACCGCTTGCTGTCCCGCGGCATCACCGGT
ATCTTCAGTGCTCCTGCTCTTGAGACTCAGGGGTTCGTTACAGCTTGCCAGTATCTGGCT
GAGGGGTCTATACAATCTCAGTCCATTAAGTCTGACGCTGTTCGGTCCGTCACTGTTAAC
AGTGATGGTACTGTTAAGAACGTTGAGTCTAGCTCACAAACAGTCTCGTCTATGCCTCGA
TATGTATTCCCGTTAGACGGAGACAATTGTGCTCCGTCATCCCTCACCGAAACTTACCAT
CAAGCCTATCAATCCAAGGCTACTGATGGATTTTACATGCCTATGTTGTCATCGTCCAGG
GATAATCCCTTCCACCCACCACAGCCCAGGGCCATTGCAGTTTATGGCTCGTTCCTGGCC
AGGGGTTGCCTTGACCCTGTTTCGGAAACCCACGAAGCTGATGGTCCAACTCATGCTATT
TACCGTTTGAATGTTGCTGATGATGTGGCACCATTGTTTAATACCGGCGTTGTTTGGTTC
GAGGGCATCTCACCTAAATTTTCTCTCAAGCTTAAGACTCGAACTGTGTTGCAATATATT
CCCACCTCCGGCTCTGTGTTGGCTAACTTTACCCGACACGAGCCTACTTACGACCAGATA
GCACTTGATGCTGCTGATCGTCTGCGTAACTTGATGCCTCACGCTTACCCTGCCGCATAC
AACGATTGGGGATGGCTTGGCGATTTGCTCGATTCTGCCATCTCCATGTTGCCGGGTGTG
GGTACTGTGTACAACATTGCCAAACCACTTATCAAGCCTGCGTGGAACTGGCTTGGAAAC
AAGGTGTCCGACTTCTTCGGAAACCCGGTGGCTCGTGATGGCGACATCTTCTTTGACGCT
AAGATGCCAAGTATCTTAACGTTGTATTTCGTCTTTATTGTAGTGTGGTTACTGGTAATC
AGTCGCAGACTGCTCCACGCTATGCGCCCCAGGGGTTCTTACAGTTCGATGCTTGCCACC
GAATGCTTGCGAGTCCAACTTGAACTCGCT---CGCAAAGTGGCTAACTACCTTGGTGTC
GATCACGTTTATGTGTTCGATACCACCGGGTTCTTTGACAGTGCTTCTGTCCATGTTACC
TCCCACGGTTTGCGTTACCGCACCCGCGAGGGCCATGTTGCTGTGCTGTCTCAGTCAGCG
CAGTTGATACTGCCACGCGCTGACCCTAACGTGTTCCAGCAGATCGCCAGATGCCGACTC
ATCAATGCTGCTTATGGCCTCTGCTTGGACACCCCCCAGTCAGACCGTTCGGACGCTGTT
GATGCGTCCGACCGCGGTCGAGACGAGGTTGACGGT
>Merged-3prime-ORFs-KY465712.1 Lake Sinai virus 2 strain TAS ORF1, RNA-dependant RNA polymerase, and capsid protein genes, complete cds
ATGAATCCACCAACTACGACTACAACTACGACGCGTACCATTCGCGCCCCAAAAGTCCAA
CTGACGCCCAATTCTACCACTCGGCGTCGGCGTAATCGTCGACGCCGTCGACCTGCCGCC
ACTATTGCCGGGCCCTTGTCCATCCAG---CCTTCGTCTATTAATAGGCGTATGGTGTCC
AGGGTCACCAGACGGTCCGCTATTATTTCCGCGGCCGGTCTAGCGTGGCTGCGTCAGTAC
CTCAACCCCATGGGTCCCGACACAACTAGTGTTACGGGTTACCCCGATGGTTCTGCTGTT
ACCACGTGTATCGCAGACTACTCTAACACGTTCAACGTGTCTTTCCCGCCCAGGGAGGCT
CTTTATTGTACTGGGTCTTCCTCTTCAGAAACGCCTACCCTTGTCGACGCTGACAATTAT
GCCAAGATAGACAAGTGGTCCAGCTACGACATCACACTATGCGTGCTCGCACTACCCATG
TTGCGGAACGTTGTGATGCTTCGTCTTTACCCGCACACTCCTACTACTTTTGCCCTCACC
GAGCAGACTCCCAATTTTCCCCAACGTTTCCCGAACTGGAGTGTTTACTCCGCTGATGGT
ACCCGGTTCAATAACGGTGATGAGCCTGGTTACCTTCAGTCCTATGTTTACTTGCCTAAC
GTTGACAAGCATCTTTCTGCCGCCCGGGGATACCGTTTGCTGTCCCGCGGCATCACCGGT
ATCTTCAGTGCTCCTGCTCTTGAGACTCAGGGGTTCGTTACAGCTTGCCAGTATCTGGCT
GAGGGGTCTATTCAATCTCAGTCCATTAAATCTGACGCCGTTCGGTCCGTCACCGTTAAC
AGTGATGGTACAGTTAAGAACGTTGAGTCTAGCTCGCAAACAGTCTCGTCCATGCCTCGA
TATGTTTTCCCGTTAGACGGAGATAATTGTGCCCCGTCATCTCTCACTGAGACATACCAT
CAAGCCTATCAATCCAAGGCTACTGATGGATTTTACATGCCTATGTTGTCATCGTCCAGG
GATAATCCCTTCCACCCACCACAGCCCAGGGCCATTGCAGTTTACGGCTCGTTCCTGGCC
AGGGGTTGCCTTGACCCCGTTTCGGAAACTCACGAAGCTGATGGTCCAACTCATGCTATT
TACCGCTTGAATGTTGCTGATGACGTGGCACCACTGTTCAATACCGGCGTCGTTTGGTTC
GAGGGCATTTCACCTAAATTTTCTCTCAAGCTTAAGACTCGAACTGTATTGCAATATATT
CCCACCTCTGGCTCTGTGTTGGCTAATTTTACCCGACACGAGCCTACTTACGACCAGGTA
GCACTTGATGCTGCTGATCGCCTGCGCAACTTGATGCCTCACGCTTACCCTGCCGCATAC
AACGATTGGGGATGGCTTGGCGATTTGCTTGATTCTGCCATCTCCATGTTGCCGGGTGTG
GGTACTGTATATAATATCGCCAAACCACTTATCAAGCCTGCGTGGAACTGGCTTGGAAAT
AAGGTGTCCGACTTCTTCGGAAACCCAGTGGCTCGTGATGGCGACATCTTCTTTGACGCC
AAGATGCCAAGTATCTTAACGTTGTATTTCGTCTTTATTGTAGTGTGGTTACTGGTAATC
AGTCGCAGACTGTTCCACGCTATGCGCCCTAGGGGTTCTTACAGTTCGATGCTTGCCACC
GAATGCTTGCGAGTCCAACTTGAACTCGCT---CGCAAAGTGGCTAACTACCTCGGTGTC
GACCACGTTTATGTGTTCGACACCACCGGGTTCTTTGACAGTGCGTCTGTCCATGTTACC
TCCCACGGTTTGCGTTACCGCACCCGCGAGGGCCATGTTGCCGTGCTGTCTCAGTCAGCG
CAGTTGATACTGCCACGCGCTGATCCTAATGTGTTCCAGCAGATTGCCAGATGCCGACTC
ATCAATGCTGCTTATGGCCTCTGCTTGGACACCCCCCAGTCAGACCGCTCGGACGCAGTT
GATGCGTCCGACCGCGGTCGAGACGAGGTTGACGGT
>Merged-3prime-ORFs-KY465713.1 Lake Sinai virus 2 strain SA ORF1, RNA-dependant RNA polymerase, and capsid protein genes, complete cds
ATGAATCCACCAACTACGACTACAACCACGACGCGTACCATTCGCGCCCCAAAAGTTCAA
CTGACGCCCAATTCTGCCGCTCGGCGTCGGCGTAATCGTCGACGCCGTCGACCTGCCGCT
ACTATTGCTGGGCCTTTGTCCATTCAG---CCTTCGTCTATTAATAGGCGTATGGTGTCT
AGGGTCACCAGAAGGTCCGCTATTATTTCTGCGGCTGGTCTAGCGTGGCTGCGTCAGTAT
CTCAACCCCATGGGTCCTGACACAACTAGTGTTACGGGTTACCCCGATGGTTCTGCTGTT
ACCACGTGTATCGCGGACTATTCCAACACGTTTAATGTGTCTTTCCCGCCCAGGGAGGCT
CTTTATTGTACTGGGTCCTCCTCCTCAGAAAACCCTACCCTTGTCGACGCTGACAATTAT
GCCAAGATAGACAAGTGGTCCAGCTACGACATCACATTATGCGTGCTCGCACTACCCATG
TTGCGGAACGTTGTGATGCTTCGTCTTTACCCGCATACTCCCACTACTTTCGCCCTCACC
GAGCAGACTCCCAATTTTCCTCAACGTTTTCCGAACTGGAGTGTTTACTCCGCTGATGGT
ACCCGGTTCAACAACGGTGATGAGCCTGGTTACCTTCAGTCCTATGTTTATTTGCCAAAC
GTTGACAAGCATCTTTCTGCCGCCCGGGGATATCGCCTACTGTCCCGCGGCATTACTGGT
ATCTTCAGTGCTCCTGCTCTTGAGACTCAGGGATTCGTTACAGCTTGCCAGTATTTGGCT
GAGGGGTCTATACAATCTCAGTCCATTAAGTCTGACGCTGTTCGGTCCGTCACTGTTAAC
AGTGATGGTACTGTTAAGAACGTTGAGTCTAGCTCACAAACAGTTTCGTCTATGCCTCGA
TATGTATTCCCGTTAGACGGTGATAATTGTGCTCCGTCATCCCTCACCGAAACTTACCAT
CAAGCCTATCAATCTAAGGCTACTGATGGATTTTACATGCCTATGTTATCATCATCCAGG
GACAATCCCTTCCACCCACCACAGCCCAGGGCCATTGCAGTCTATGGCTCGTTCGTGGCC
AGGGGTTGCCTTGACCCTGTTTCGGAAGCTCACGAAGCTGATGGTCCAACTCATGCTATT
TACCGCTTGAATGTTGCTGATGATGTGGCGCCATTGTTCAATACCGGCGTCGTCTGGTTC
GAGGGCATCTCACCCAAATTTTCCCTCAAGCTTAAGACTCGAACTGTGTTGCAATATATT
CCCACCTCCGGCTCTGTGTTGGCTAACTTTACCCGACACGAGCCTACTTACGACCAGATA
GCACTTGATGCTGCTGATCGTTTGCGTAACTTGATGCCTCACGCTTACCCTGCCGCATAT
AACGATTGGGGATGGCTTGGCGATTTGCTCGATTCTGCCATCTCCATGTTGCCGGGTGTG
GGTACTGTATATAACATTGCCAAACCACTTATTAAGCCTGCGTGGAACTGGCTTGGAAAT
AAGGTGTCCGACTTCTTCGGAAACCCGGTGGCTCGTGATGGCGACATCTTCTTTGACGCT
AAGATGCCAAGTATCTTAACGTTGTATTTCGTCTTTATTGTAGTGTGGTTACTGGTAATC
AGTCGCAGACTGCTCCACGCTATGCGCCCCAGAGGTTCTTACAGTTCGATGCTTGCCACT
GAATGCTTGCGAGTCCAACTTGAGCTCGCT---CGCAAGGTGGCAAACTACCTCGGTGTC
GATCACGTTTATGTGTTCGATACCACCGGGTTCTTTGACAGTGCTTCCGTCCATGTCACC
TCCCACGGTTTGCGTTACCGCACCCGTGAGGGACATGTTGCTGTGCTGTCCCAGTCAGCG
CAGTTGATACTGCCACGTGCTGACCCTAATGTGTTCCAGCAGATCGCTAGATGCCGGCTC
ATTAATGCTGCTTATGGCCTCTGCTTGGACACCCCCCAGTCCGACCGTTCGGACGCTGTT
GATGCGTCCGACCGCGGTCGAGACGAGGTTGACGGT
>Merged-3prime-ORFs-KY465714.1 Lake Sinai virus strain WA2-LSV8 ORF1 and RNA-dependant RNA polymerase genes, complete cds; and capsid protein gene, partial cds
ATGAATGCTTCTACATCCAACCCTACTGCGGTGCGCACTTTGCGCCCCGTTCGAACTAAC
CCAATACCG---------AGGCGGGTACGACGTGCCCGCCGCCGCCGCCGACCCAGAGTT
GTCACCACTGGACTCACATCCCTCACA---CCAGCAGCAATCACCCGGCGCACCGTAACC
CAGGTTACGCGACGCCAGCCTGCTCTAACCGGTCCTGGGCTTGCTTGGTTGCGCCAATAC
CTGAATCCAATGGGCCTTTCGACCACTAGCGTCACGGGATACCCTGATGGTTCGGCTGTC
ACCACTTGTGTCGCCGACTATTCAAACACATTCAACGTGTCCTTTCCACCACGTGAAGCC
CTTTATTGCACTGGCACCAGTGCGCAGCAGAGCCCAGTGATGATTGATCAGGCTTCTTAC
TCGAAGGTTGACAAATGGTCCGAGTCCGACATTACTCTGTGCATATTGGCCTTACCCATG
TTACGTAACGTGGTCATGTTGCGGCTTTACCCCACAACGCCAACCGCCTTCAACCTGACC
GACCAAACCCCTAACTTCCCGCAGCGGTTTCCGAACTGGAGTGTTTACGCATCTGACGGC
ACCAGGTTCAACAATGGCGACAACCCTGGTTACCTTCAGTCTTACGTGTACCTAACGAAC
GTTGACAAACACCTATCTGCCGCTCGCGGCTATCGCTTATTGTCCCGTGGACTTACTGGT
ATCTTCACGGCACCGGCCCTCGAGACTCAGGGCTTCGTCACAGCTTGTCAGTACTTGGCT
GAGGGTTCTATCCAATCCCAGCCTATACACTCTGATGCCGTTCGTGATATCACTCTCGAC
AATGACGGGAAGGTTAAGAATGTGCGCAAAAGCTCCGACATTGTCAGTTCTATACCGCGG
TACGTTTTCCCCCTCGACGGTGACAACTGTGCTCCTTCGTCCCTCACCGAAACATACCAT
CAGGCATATCAATCCAAAGCCACTGACGGATTCTATATGCCTTTGCTGTCTTCATCACGG
GACAATCCCTTCCGACCACCTCAGCCGCGCGCTGTTGCCGTTTATGGTACTATGCTTAAG
CGCGGCTGCCTCGACCCAGTATCTGAGCTTGATGAAGCACAGGGCCCCACTCATGTCATT
CACCATCTTAATGTTGCTGATGATGTCGCGTCGCTCTTCAATACTGGTGTCGTGTGGCTG
GAGGGTGTTTCGGCCAAGTTCTCCCTTAAACTTAAGACTCGCACCGTCTTGCAATACGTC
CCAACGTCTGGCTCAGTTCTTGCCAACTTCACCCGCCATGAGCCCACCTATGACCAGATG
GCGCTTGATGCGGCTGATCGGTTACGCAACCTGATGCCCCACGCCTATCCGGCTGCTTAC
AACGACTGGGGCTGGCTCGGCGACCTTCTTGATTCTGCCATTTCGATGTTGCCTGGAGTC
GGTACTGTTTACAATATAGCCAAGCCGTTGCTCAAACCGGCTTGGAATTGGCTGGGCGGC
AAGGTTTCCGACTTCTTCG-----------------------------------------
------------------------------------------------------------
------------------------------------------------------------
------------------------------------------------------------
------------------------------------------------------------
------------------------------------------------------------
------------------------------------------------------------
------------------------------------------------------------
------------------------------------
>Merged-3prime-ORFs-KY465715.1 Lake Sinai virus strain VN2-LSV8 ORF1, RNA-dependant RNA polymerase, capsid protein, and ORF4 genes, complete cds
--GAATACTCCTACACCCAATCCCATTACGGCACGCACCATGCGTCCCGTTAGAACTAAC
CCAATACCA---------AGACGGGCACGACGCGCTCGTCGCCGTCGCCGACCTAGAATT
GTCACCACCGGACTCACTTCCCTCGCA---CCCACAGCTATAAATCGGCGTACTGTGACT
CAGGTCACTCGGCGTCAGCCTTCCCTGACTGGTCCCGGCCTCGCCTGGTTGCGCCAATAT
CTGAATCCTATGGGCCTCTCTACCACCAGCGTCACGGGATATCCTGACGGCTCAGCTGTT
ACAACGTGTGTCGCTGACTATTCAAACACGTTTAATGTGTCTTTCCCACCGCGCGAAGCG
CTCTATTGCACTGGCACCAGTGCACAACAAAGTCCGGTAATGCTTGATCAAGCCTCTTAC
GCAAAAGTTGACAAATGGTCTGAGTCTGACATTACACTGTGCATCTTGGCTCTGCCTATG
TTGCGTAATGTGGTCATGTTGCGGCTCTATCCAACTACACCAACTGCCTTTAACTTGACC
GATCAGACCCCCAACTTTCCGCAACGTTTCCCGAACTGGAGCGTTTACGCCTCCGATGGC
ACTAGGTTCAACAATGGTGACAATCCCGGTTACCTCCAGTCCTATGTGTATTTGACGAAC
GTTGACAAACACTTAACCGCTGCTCGCGGTTACCGCTTATTGTCTCGTGGGCTCACTGGT
ATCTTCACTGCGCCCGCCCTCGAGACTCAGGGCTTCGTTACAGCTTGTCAGTATTTGGCT
GAGGGTTCCATCCAATCTCAGCCCATACATTCTGACGCTGTTCGAGACATCACTCTCGAT
AACGACGGAAAGGTTAAGAACGTGCGTAAGAGTACTGACATTGTCAGTTCTATACCGCGG
TATGTCTTTCCTCTCGACGGTGACAATTGTGCTCCTTCGTCCCTCACCGAAACTTACCAT
CAGGCATATCAATCCAAAGCTACTGATGGATTCTACATGCCTTTACTTTCTTCATCACGG
GACAATCCCTTCCGACCGCCCCAGCCGCGCGCCGTTGCTGTGTATGGCAATATGCTTAAG
CGTGGCTGTCTCGACCCTGTATCTGAGCTTGATGAGGCGCAGGGCCCCACCCATGTTATC
CATCATCTCAATGTTGCTGATGATGTCGCATCGCTCTTCAACACGGGTGTTGTCTGGCTG
GAGGGTGTTTCAGCCAAGTTTTCTCTCAAGCTCAAGACCCGAACTATTTTGCAATACGTC
CCAACGTCTGGCTCAGTTCTCGCTAATTTCACTCGCCACGAGCCTACCTACGATCAGATG
GCACTTGACGCAGCTGATCGCTTGCGTAACTTGATGCCCCACGCCTACCCAGCCGCCTAC
AACGACTGGGGATGGCTCGGCGATCTTCTTGACTCCGCTATTTCGATGTTGCCCGGAGTT
GGTACTGTCTACAACATAGCCAAACCGCTGCTCAAACCAGCTTGGAATTGGTTAGGCGGC
AAGGTTTCCGATTTCTTCGGAAATCCCGTCCACCGGGATGGCGACATCTTCTTTGACGCC
AAGATGTTAGCGTTCTTCGCCCTCTATCACTTCTTACTCGCTGTGTGGTTACTGGTAATC
AGTCGCAGACTGTTCCACACTATGCCTGTTCGCGGTTCTTACAGCTCTATGCTCGCAACT
GAGTGCCTTCGCGTTCAGCTTCAGCTCGCG---AAACGCGTCGCGGAGTACCTTGGTGTT
GAGTGTGTGTATGTGTTTGACACGGACGGCTTCTTCGATGCCGCTTCCGTCCACGTTACC
ACTCACGGACTCCGTTATCGTACCCGTGACGGCATTGTTGCTGTTCTGTCCCAGTCGGCA
CAGGCTATCTTGCCTCGCGCCGACCCCAACGTGTTCCAGCAGATTGCACGCCGTCGGCTC
ACACCCGCCGAGCACGGCCTCTGTCTGCACATCCCTCTGCGCCCCTCCACCGAGCCTGAT
GCTGCTCGTGATCGGGGGCGTGACGAGGTAGACGGG
>Merged-3prime-ORFs-KY465716.1 Lake Sinai virus strain VN3-LSV3 RNA-dependant RNA polymerase gene, partial cds; and capsid protein and ORF4 genes, complete cds
ATGAATCAACAACAACCTAATCCT------TCGCAGCGCCAACCGCGCTCTCGTAATCAA
CCCGGTCTTTCGCGTTCCGCTCGACGCCGACGTAATCGCAGGCGTCGCGCTAACGCTGTC
GCCTCTTCTGGTTCCGTGGCCCTTCAGCAGCCGTCACGTATCACGCGTCGCGTCGTAACC
AACTTGACTAAGCGCTCCCCTACTATCTCCAGCGCTGGTCTCGCGTGGCTTCGGCAATAC
TTGAATCCCATGGGTCCTTCCTCTACCAGTATTGCGGGTTTTCCTGACGGTTCTGCCGTC
ACCACTTGCATAGCTGATTATGCGAACAATTTCAATATATCATTCCCGCCTCGTGAAGCC
GTTTACTGTACTGGCTCCAATTCTGATGAGAAGGCCACCCTTCTTGATGCCGCCACTTAC
GCCAAAATCGACGCTTGGACCAAGGCAGATATAACACTTTGCATCCTTGCGCTTCCCATG
CTTCGGAATGTTGTTATGGTGCGCCTTTATCCTTCCACTCCAACCGCCTTCACTTTGAGT
GATGGCATTCCCAATTTTGTCCAGCGCTTCCCCAACTGGAGTGCTTTCACCACTGAAGGC
AAAGTTCTTAACAACGGCGATTCTCCCGGGTACATCCAATCCTTTGTCTACCTCCCGAAT
GTGGACAAGCATTTGTCCGCTGCTCGGGGTTACCGTTTGCTGTCTCGAGGGTTGACTGGT
ATTTACACTGCTCCGTCCCTCGAGACGCAGGGCTTCGTTACGGCGTGCCAGTACCTAGCC
CAGGGTGCAATTCAAACCCAGACCGTGGGCAACGATTTCGTGCAGTCTGTGGAGGTCAAT
GCCGATAAGACTGTGAAGAATGTTGCAGGCAAACGCCTCCATTACTCTGGGCCTCCCAAG
TATGTCTTCCCTCTTGAGGGTGACAATTGCGCACCCTCCTCTCTTGTTGAGACCTACCAC
CAGGCTTATCAGTCTCGTGCTGTTGACGGGTTTTATATGCCGCTCCTCTCATCTTCGCGA
GACAATCCATTCACTTCACCTAAACCACAGCCTATCGCGGTTTATAACAGGTGGTATTAC
CGTGGGTGCTTGGATCCCATACCAGCCTCGAAGTATGCTGATGGGCCTTCCCAATACTTT
TACGACTTAAACCTCGCCGATGATGTTGCTCCTCTCTACAACACTGGTGTTGTATGGATG
GAGGGAATATCTTCAAAGTTTTCGTTGAAGTTGAAGACTCGCACTGTTATCCAATACATT
CCAACTTCTGGTTCGGTCCTTGCTAATTTCACGAGACATGAGCCCACGTATGACCAAGTG
GCTTTGGATGCTGCAGATCGTATTCGAAACATGATGCCTCATGCTTACCCGGCTACTTAC
AACGATTGGGGTTGGTTGGGCGATCTTCTTGACTCAACTTTGTCTATGTTGCCCGGTATT
GGTACAGCTTACCGCTTTGCTAAACCTCTTATCAAACCAGCTTGGAACTGGCTGGGCGGT
AAGGTTTCAGATTTCTTCGGGAATCCCGTTGCGCGCGACGGCGACATTTTCTTTGATGCT
AAAATGCCTATCGTACTCACTTTGTACGTCCTTTTCCTTATTGTGTGGTTACTGGTAATC
AGTCGCAGACTGTTCCACACTATGCCTGTTCGCGGTTCTTACAGCTCTATGCTCGCAACT
GAGTGTCTGCGAGCTCAACTCGCGCTTGCA---CGTCAGGTTGCCGATTACCTTTGTGTC
GACCATGTTTACGTGTTCGACACTACTGGCTTCTTCGACAGTGCTTCCGTTCATCTTACA
TCTTCCGGCTTGCGTTATCGCTCCCGAGATGGTCACGTTGCTGTCTTGTCGTTGGCTGCA
CAGTCTGTGCTGCCGATGGCAGACCCCAACGTATACCAGCAGATTGCCCGCTGCCGTTTA
ACCAACGCGGCTTACGGCCTCTGCCTTGACACTCCCCAGGCTGCGCCTTGTAGTGTTCCT
GACTCTGCACAGCGTGGTCGTGACGAGGTTGACGGT
>Merged-3prime-ORFs-KY465717.1 Lake Sinai virus strain NT-LSV3 ORF1 gene, partial cds; and RNA-dependant RNA polymerase and capsid protein genes, complete cds
ATGAATCAACAACAACCTAATCCT------TCACAGCGCCAACCGCGCTCCCGTAATCAA
CCCGGTCTCTCGCGTTCCGCTCGACGCCGACGTAATCGCAGGCGtCGCGCTAACGCTGTC
GCCTCTTCTGGTTCCGTGGCCCTTCAGCAGCCGTCGCGTATCACGCGTCGCGTCGTGACC
AACTTGACTAAGCGCTCCCCTACTATCTCCAGCGCTGGCCTCGCGTGGCTTCGGCAATAC
CTGAATCCCATGGGTCCCTCCTCTACCAGTGTTGCGGGTTTTCCTGACGGTTCTGCTGTC
ACGACTTGCATAGCTGATTATGCGAACAATTTCAACATATCATTCCCGCCTCGTGAAGCC
GTTTACTGCACTGGCTCCAATTCTGATGAGAAGGCCACCCTTCTTGATGCCACCACTTAC
GCTAAAATCGACGCTTGGACCAAGGCAGATATAACACTTTGCATCCTTGCGCTTCCTATG
CTTCGGAATGTTGTTATGGTGCGCCTTTATCCTTCCACTCCAACCGCCTTCACCTTGAGT
GATGGTATTCCCAATTTTGTTCAGCGCTTCCCCAACTGGAGTGCTTTCACCACTGAAGGT
AAGGTCCTTAATAACGGCGATTCTCCCGGGTACATCCAATCCTTTGTCTACCTCCCGAAT
GTGGACAAGCATTTGTCCGCTGCTCGGGGTTATCGTTTGCTATCTCGAGGGTTGACTGGT
ATTTACACTGCTCCGTCCCTCGAGACGCAGGGCTTCGTTACGGCGTGCCAGTACCTAGCC
CAGGGTGCTATTCAAACCCAGACTGTTGGTAACGATTTCGTGCAGTCTGTGGAGGTCAAT
GCCGATAAGACTGTGAAGAATGTTGCAGGCAAACGCCTCCATTATTCTGGGCCTCCCAAG
TATGTCTTCCCTCTTGAAGGTGACAATTGTGCACCCTCCTCTCTTGTTGAGACTTACCAC
CAGGCTTATCAGTCTCGTGCTGTTGACGGGTTCTATATGCCACTCCTCTCATCTTCGCGA
GACAATCCATTCACCTCGCCAAAACCACAGCCCATCGCTGTTTACAACCGGTGGTATTAC
CGTGGATGCCTGGATCCCGTACCAGCTTCGAAGTATGCTGATGGGCCCTCTCAATACTTT
TACGACTTAAACCTTGCTGATGATGTTGCCCCTCTCTACAACACCGGTGTTGTGTGGATG
GAGGGTATATCTCCAAAGTTTTCACTAAAGTTGAAGACTCGCACTGTTATCCAGTATATT
CCAACTTCTGGTTCGGTGCTTGCTAATTTCACCAGACATGAGCCTACGTATGACCGGGTG
GCTTTGGATGCTGCAGATCGTATCCGAAATATGATGCCTCATGCTTACCCGGCTACTTAC
AACGATTGGGGCTGGTTGGGCGACCTCCTTGACACCACCCTGTCTATGTTGCCCGGTATT
GGCACAGCTTACCGCTTTGCCAAACCACTTATAAAGCCCGCTTGGAATTGGCTCGGTGGC
AAGGTTTCTGATTTCTTTGGGAATCCCGTTGCACGCGATGGTGACATTTTCTTTGATGCC
AAAATGCCTATCGTACTCACTTTGTACGTTCTTTTCCTTATTGTGTGGTTACTGGTAATC
AGTCGCAGACTGTTCCACACTATGCCTGTTCGCGGTTCCTACAGCTCTATGCTCGCAACT
GAGTG-------------------------------------------------------
------------------------------------------------------------
------------------------------------------------------------
------------------------------------------------------------
------------------------------------------------------------
------------------------------------
>Merged-3prime-ORFs-KY465719.1 Lake Sinai virus strain QLD-LSV3 RNA-dependant RNA polymerase, capsid protein, and ORF4 genes, complete cds
ATGAATCAACAACAACCTAACTCT------TCACAGCGCCAACCGCGCTCTCGTAATCAA
CCCGGTCTTTCGCGTTCTGCTCGGCGCCGACGTAATCGTAGGCGCCGCGCTAACGCTGTC
GCCTCTTCTGGTTCCGTGGCCCTCCAGCAGCCGTCGCGTATCACACGCCGCGTCGTGACT
AACTTGACCAAGCGCTCCCCTTCTATCTCCAGTGCTGGTCTCGCGTGGCTTCGGCAATAC
TTGAATCCCATGGGTCCTTCTTCTACCAGTATTGCGGGTTTTCCTGACGGCTCCGCCGTT
ACTACTTGCATAGCTGATTATGCAAACAATTTCAATATATCATTCCCGCCTCGTGAAGCC
GTTTACTGTACTGGCTCCAATTCTGATGAGAAGGCCACCCTTCTTGATGCCGACACCTAT
GCCAAAATCGACGCTTGGACTAAGGCCGATATAACACTTTGCATACTTGCACTTCCCATG
CTTCGAAATGTTGTTATGGTGCGCCTTTATCCTTCCACCCCAACTGCTTTCACTTTAAGT
GATGGTATCCCCAATTTTGTCCAGCGCTTCCCTAACTGGAGTGCTTTCACTACTGAAGGC
AAGGTTCTCAACAACGGCGATTCTCCCGGGTATATCCAATCCTTTGTTTACCTCCCAAAT
GTGGACAAGCATTTGTCCGCTGCTCGGGGTTACCGTTTGCTGTCTCGAGGGTTGACTGGC
ATTTACACCGCTCCGTCCCTCGAGACGCAGGGCTTCGTTACGGCGTGCCAGTACCTAGCC
CAGGGTGCAATTCAAACCCAGACTGTTGGTAATGATTTCGTGCAGTCTGTGGAGGTCAAT
GCCGATAAGACTGTGAAGAATGTTGCAGGCAAACGCCTCCATTATTCTGGGCCTCCCAAG
TATGTCTTCCCTCTTGAAGGTGACAATTGCGCACCCTCTTCTCTTGTTGAGACCTACCAC
CAGGCTTATCAGTCTCGTGCTGTTGACGGGTTCTATATGCCGCTCCTCTCATCTTCGCGA
GACAATCCATTTACTTCACCTAAACCACAGCCTATCGCGGTTTACAACAGGTGGTATTAC
CGTGGGTGCTTGGATCCTATACCAGCTTCGAAGTATGCTGATGGGCCTTCCCAATACTTT
TACGACTTAAACCTCGCTGATGATGTTGCTCCTCTCTACAACACTGGTGTTGTATGGATG
GAGGGAATATCTTCAAAGTTTTCGTTGAAGTTGAAGACTCGCACTGTTATCCAGTACATT
CCAACTTCTGGTTCGGTCCTTGCTAATTTCACGAGACATGAGCCCACGTATGACCAAGTG
GCTTTGGATGCTGCAGATCGTATCCGAAACATGATGCCTCATGCTTACCCGGCTACTTAT
AACGATTGGGGCTGGTTGGGCGACCTTCTTGACTCAACTCTGTCTATGTTGCCCGGCATT
GGTACAGCTTATCGCTTTGCCAAACCTCTTATAAAGCCTGCTTGGAATTGGTTGGGCGGC
AAGGTATCCGATTTCTTTGGGAATCCAGTTTCGCGTGATGGTGATATCTTCTTTGATGCT
AAAATGCCTATCGTACTCACTTTGTACGTTCTTTTCCTTATTGTGTGGTTACTGGTAATC
AGTCGCAGACTGTTCCACACTATGCCTGTTCGTGGTTCCTACAGCTCTATGCTCGCAACC
GAGTGTTTGCGAGCCCAACTTGCACTTGCG---CGGCAGGTTGCCGATTACCTTTGTGTC
GACCATGTTTACGTGTTCGACACTACTGGTTTCTTCGACAGTGCTTCCGTTCACCTTACA
TCCTCCGGCTTGCGTTATCGCTCCCGAGACGGCCACGTTGCTGTCTTGTCGTTGGCTGCA
CAGTCTGTGCTGCCGATGGCAGACCCCAACGTATACCAGCAGATTGCCCGCTGCCGTTTA
ACCAACGCGGCTTACGGCCTCTGCCTTGACACTCCCCAGGCTGCGCCTTGCAGTGTTCCT
GACTCTGCACAGCGTGGTCGTGACGAGGTTGACGGT
>Merged-3prime-ORFs-MG918125.1 Lake Sinai virus strain M92/2010, complete genome
ATGAATCAACAACAACCCAATCCC------TCGCAGCGCCAACCGCGCATGCGTAATCAA
CCCGGTCTCTCGCGTTCTGCTAGGCGTCGGCGTAATCGCAGGCGCCGTGCTAACGCTGTT
GCCTCTTCGGGCGCCCTGGCTCTCCAG---CCGTCCCGCATTACACGCCGCGTCGTGACC
AACCTCACCAAGCGGTCGCCTACTATCTCTAGTGCTGGTCTTGCGTGGCTTAGGCAATAT
TTGAACCCTATGGGTCCTTCTTCGTCCAGCGTAGCGGGTTTTCCTGACGGCTCTGCTGTC
ACCACTTGCATAGCTGATTATTCCAATAATTTTAATATATCATTCCCACCTCGCGAAGCC
GTCTATTGTACTGGCTCCAATTCCGACGAGAAGGCCACCCTTCTTGACGCTCCGACTTAT
GCTAAAATTGACGCCTGGACTAAGGCCGACATAACATTGTGCATACTCGCACTCCCTATG
CTCCGTAACGTTGTCATGGTACGCCTTTACCCCACCACTCCGACTGCTTTCACTTTGAGT
GACGGCATTCCTAACTTCGTTCAACGTTTTCCCAATTGGAGTGCTTTCACCACTGAAGGC
AAGGTCCTCAACAATGGCGATTCCCCCGGGTATATTCAATCTTTTGTTTACCTTCCAAAT
GTGGACAAGCATTTGTCCGCTGCTCGGGGCTATCGCTTGTTGTCTCGAGGTTTAACTGGT
ATTTATACTGCCCCGTCTCTTGAGACACAGGGCTTTGTTACTGCTTGCCAGTATCTTGCT
GAGGGCGCCATTCAGACTCAGACTGTTGGTAACAATTTCGTGCAGTCTGTGGAGGTTAAT
GCAGATAAGACCGTGAAGAATGTTGAAGGCAAACGCCTTCATTATTCCGGACCTCCTAAG
TACGTCTTCCCTCTTGAAGGCGACAATTGTGCGCCCTCTTCTCTTGTTGAGACATACCAC
CAGGCTTACCAGTCACGTGCGGTCGATGGGTTTTACATGCCACTTCTCTCATCTTCGCGT
GATAACCCGTTCGCCTCACCAAAACCACAGCCCATTGCAGTGTATAATCGATGGTACTAT
CGTGGGTGTTTGGACCCCATACCAGCTTCTAAGTATGCTGATGGGCCTTCCCAATACTTT
TACGATCTGAACCTTGCTGATGATGTTGCCCCTCTCTACAACACTGGTGTTGTGTGGATG
GAGGGTATATCTTCAAAGTTTTCATTAAAGCTRAAGACGCGCACTGTTATTCAGTATATT
CCAACTTCTGGTTCGGTGCTCGCCAACTTCACCAGGCATGAGCCCACGTATGACCAGGTG
GCCTTGGATGCTGCGGATCGCATCAGAAATATGATGCCTCATGCTTATCCGGCTACCTAT
AATGACTGGGGTTGGCTGGGCGACCTTCTTGACTCAACTTTGTCAATGCTACCTGGCATT
GGCACCGCCTATCGCTTTGCCAAACCGCTTATAAAGCCTGCATGGAACTGGTTGGGGGGC
AAGGTTTCTGACTTCTTCGGGAACCCCGTTGCACGCGATGGTGACATCTTTTACGATGCC
AAAATGCCTATCGTACTTACTTTGTACGTTCTTTTCCTTATTGTGTGGTTACTGGTAATC
AGTCGCAGACTGTTCCACACTATGCCCGTCCGTGGTTCTTACAGTTCTATGCTAGCAACG
GAATGCCTGCGTGCCCAACTGGCCCTTGCG---CGGCAGGTTGCCGATTACCTTTGTGTT
GACCATGTTTACGTGTTCGACACTACTGGTTTCTTCGACGGTGCTTCCGTTCACCTCACA
TCCTCCGGTTTGCGTTATCGCTCCCGTGATGGTCATGTTGCTGTCTTGTCGTTGGCTGCA
CAGTCTGTGCTGCCGATGGCAGACCCCAACGTGTATCAGCAGATTGCCCGTTGCCGCTTG
ACTAATGCGGCTTATGGCCTCTGCCTTGATACACCTCAAACTGCGCCTTGTAGTGCTCCT
GACTCTGCACAGCGTGGTCGTGACGAGGTCGACGGT
>Merged-3prime-ORFs-SRR2032817_153685_length_5778_cov_6.191097
ATGAATGCTTCTACATCTAACCCTACTACGGTACGCACTTTGCGTCCCGTTCGGACCAAC
CCAATGCCA---------AGACGGTCACGTCGTGCTCGACGCCGTCGCCGACCCAGAATC
GTTACCACCGGACTTACATCCCTCACA---CCTGCTGCAATCAGCCGACGTACCGTGACG
CAGGTTACACGACGCCAGCCTGCCCTTACTGGCCCGGGTCTCGCCTGGTTGCGACAATAT
TTGAATCCGATGGGCCTCTCCACCACCAGTGTTACAGGATACCCTGATGGTTCCGCTGTC
ACAACTTGCGTTGCTGATTATTCAAACACATTCAACGTATCTTTTCCACCACGTGAAGCT
CTCTACTGCACTGGAACCAGTGCACAACAAAATCCAGTAATGCTTGATCAGGCTTCTTAT
TCAAAGGTTGACAAATGGTCTGAGTCCGACATCACACTTTGCATCTTGGCTTTGCCTATG
CTGCGCAATGTTGTTATGTTGCGTCTCTATCCCACCACGCCAACCGCATTTAATTTAACT
GATCAAACTCCTAATTTTCCACAGCGGTTCCCGAACTGGAGCGTTTACGCCTCCGATGGT
ACCAGATTTAACAACGGTGATAATCCCGGTTACCTCCAGTCCTATGTCTATCTGACGAAT
GTCGATAAGCACCTCTCTGCCGCTCGCGGTTACCGCCTATTATCTCGCGGGCTTACCGGT
ATTTTCACGGCGCCCGCTCTCGAGACTCAGGGCTTCGTCACAGCTTCTCAGTACCTGGCT
GAGGGTTTAATTCAATCTCAGCCCATCCATTCTGACGCTGTCCGCGATATCACCCTTGAC
AACGATGGGAAGGTTAAGAATGTTCGCAAGAGCACCGACATTGTCAGTTCCATACCGCGG
TACATCTTTCCTCTTGACGGTGACAATTGTGCCCCCTCTTCCCTCACTGAAACTTACCAC
CAAGCATACCAATCTAAGGCCACGGATGGGTTTTACATGCCTCTGCTTTCTTCATCGCGA
GACAATCCCTTCCGACCTCCACAGCCTCGCGCTGTTGCTGTATATGGTAATATGCTCGAG
CGTGGTTGTCTTGACCCTGTATCTGAGCTCAATGAGGCGAAGGGCCCCACGCACGTTATC
CATCATCTTAATGTTGCCGATGACGTCGCGTCACTTTTCAATACAGGGGTCGTGTGGCTA
GAGGGTGTCTCAGCCAAATTCTCTCTCAAACTCAAAACCCGAACCATTTTACAGTATGTC
CCAACGTCTGGTTCGGTTCTTGCTAACTTTACTCGCCACGAGCCTACGTACGATCAGATG
GCTCTCGATGCTGCTGACCGTTTACGTAATTTAATGCCCCATGCCTACCCGGCTGCTTAT
AACGATTGGGGTTGGCTCGGCGACCTTCTTGATTCTGCCATCTCGATGTTGCCCGGTGTT
GGCACCGTTTACAACATAGCTAAGCCGCTTCTCAAGCCGGCTTGGAATTGGCTGGGCGGC
AAGGTTTCCGACTTCTTCGGCAACCCCGTCCACCGGGATGGCGATATTTTCTTTGATGCC
AAG---------------------------------------------------------
------------------------------------------------------------
------------------------------------------------------------
------------------------------------------------------------
------------------------------------------------------------
------------------------------------------------------------
------------------------------------------------------------
------------------------------------
>Merged-3prime-ORFs-SRR2032857_70291_length_6040_cov_27.210544
ATGAATCAACAACAACCCAATTCT------TCACAGCGCCAACCGCGCACTCGTAATCAA
CCTGCTCTTTCGCGCTCTGCCCGGCGTCGACGCAATCGTAGGCGCCGTGCCGGTGCTGTC
GCCTCTTCAGGTCTTGTTGCTCTCCAG---CCATCTCGCATCACGCGACGTGTCGTGACT
AATTTGACCAAGCGCTCTCCCACTATCTCTAGTGCTGGTCTTGCGTGGCTTCGGCAATAT
TTGAACCCTATGGGTCCCTCTTCGTCTAGTGTGGCGGGATTTCCTGATGGTTCCGCCGTG
ACTACTTGCATTGCCGATTATTCCAACAACTTTAACATATCGTTCCCACCCCGTGAAGCC
ATTTATTGTACCGGCTCAAATTCTGCTGAGACGGCTACTCTTGTTGATGCCGCCACTTAT
ACCAAAATCGACGCTTGGACTAAGGCTGATATAACACTTTGCATCCTTGCACTTCCCATG
CTTCGTAATGTTGTTATGATACGCCTTTACCCTACCACTCCCACTGCTTTCACTCTGAGT
GATGGTGTTCCGAATTTTGTCCAACGCTTTCCCAATTGGAGCGCCTTTACTACTGAGGGC
AAGCTCCTTAACAACGGCGACTCCCCTGGCTATATCCAATCCTTCGTTTATCTTCCGAAC
GTGGATAAGCATTTGTCCGCTGCTCGGGGCTACCGTCTATTGTCTCGGGGTTTAACTGGC
ATTTACACCGCGCCGTCTCTCGAAACGCAGGGCTTTGTTACTGCCTGTCAGTATCTTGCT
GAGGGTGCTATCCAGACTCAGACTGTCGGCAATGATTTTGTACAGTCTGTGGAGGTCAAT
GCTGATAAGACTGTGAAGAACGTTGCAGGCAAACGTCTCCACTATTCCGGACCTCCTAAG
TACGTCTTCCCTCTTGAAGGCGATAATTGTGCACCCTCCTCCCTCGTTGAGACTTATCAC
CAGGCTTACCAGTCTCGTGCCGTTGATGGGTTCTATATGCCACTTCTATCTTCCTCTCGT
GATAACCCGTTTGTTTCACCCAAGCCACAGCCAATTGCTGTTTACAACCGATGGTATTAT
CGCGGGTGCTTGGACCCTGTACCGGCTTCCAAGTATGCCGACGGGCCCTCCCAATACTTT
TATGATTTAAACCTTGCTGATGACGTTGCTCCTCTCTACAACACTGGTGTTGTGTGGATG
GAGGGCATTTCTTCTAAGTTTTCGTTGAAGCTTAAAACACGCACTGTTATTCAGTACATT
CCAACTTCTGGTTCAGTGCTTGCTAACTTTACCAGACATGAGCCTACATACGATCAAGTG
GCGTTAGACGCTGCCGACCGCATCAGAAATATGATGCCCCACGCCTATCCTGCCGCTTAT
AATGATTGGGGCTGGTTGGGCGACCTTATTGACACGACCCTGTCTATGTTGCCCGGCATA
GGCACAGCCTATCGCTTTGCTAAACCACTCATAAAGCCTGCGTGGAATTGGCTGGGTAGC
AAGGTTTCTGACTTCTTTGGGAATCCTGTCTCGCGTGACGGTGACGTCTACTTTGATGCT
AAAATGCCTATCGTACTTACGTTGTACGTTCTTTTCCTTATTGTGTGGTTACTGGTAATC
AGTCGCAGACTGTTCCACACTATGCCTGTCCGTGGTTCTTATAGTTCCATGCTCGCTACC
GAGTGCTTGCGAGCTCAGCTCGCCCTTGCG---CGGCAGGTTGCCGATTACCTTTGTGTC
GACCACGTTTACGTGTTCGACACTACTGGTTTCTTCGACAGCGCTTCCGTCCATCTCACT
TCTTCCGGCTTGCGTTATCGCTCCCGGGATGGTCATGTTGCCGTTTTGTCGTTGGCTGCA
CAGTCTGTGCTACCGATGGCAGATCCCAACGTGTACCAGCAGATTGCCCGTTGCCGCCTG
ACTAATGCGGCTTACGGCCTCTGCCTCGACACCCCTCAAACCGCGCCTTGCAGTGTACCT
GACTCTGCACAGCGTGGTCGCGATGAGGTTGACGGC
>Merged-3prime-ORFs-SRR5109829_404803_length_5921_cov_17.656770
ATGAATCAACAACAACAACAACCCAATTTGACACAGCGCCCCTCGCGCTCACGCTCTATG
CCAGCCACGCCGCGATCGTCGCGTCGACGACGAGCGCGCCGTCGCAGGCAGAACACCTCT
ACGTTAACTGGCACCGTCTCGCTTCAG---CCTTCACGCATTACTCGACGCGTGGCTACT
AGTTTGGCCAGGCGACCGGTTACCATTACTACGGCTGGTCTCGCATGGTTGCGGCAGTAT
CTTAACCCTATGGGCCCGTCTACGTCAAGTGTTACTGGCTTTCCCGACGGCTCTGCCGTA
ACTACTTGTATTGCTGACTATACCAACACATTTAACATCTCCTTCCCACCTCGTGAGGCT
ATTTATTGCACTGGTTCCAACTCCAGTGAGAAGCCCGTTCTGTTGGATGCCGCCACCTAC
GCGAAAATAGATGCCTGGACTAAGGCTGATATAACTCTTTGCATTCTGGCCCTTCCTATG
CTTCGCAATGTGGTGATGTTGCGTCTTTATGCCACTACTCCAACAGCGTTCACTCTCAGT
GACGGCATACCCAATTTCGTCCAGCGATTTCCCAACTGGAGCGCTTTTACTACTGAGGGT
CAACTCCTCAATAATGGCGACTCCCCTGGGTACATACAGTCTTTCGTTTACTTGCCTAAC
GTTGACAAGCATTTGTCCGCGGCCCGGTGTTATCGCTTGTTATCTCGCGGTCTCACTGGC
ATATACACTGCACCCTCTCTAGAGACGCAGGGCTTCGTCACCGCTTGCCAGTATTTGGCT
GAGGGATCTCTGCAAACTCAAACCGTTGGCAACGATTTTGTACAATCGGTCGAGGTTAAC
GCTGATAAGACCGTAAAGAATGTGAATGGTAAACGCCTTCACTATTCCGGTCCTCCTAAG
TATGTTTTCCCGCTTGAAGGCGATAACTGCGCCCCCTCCTCACTCGTCGAGACTTACCAT
CAGGCTTACCAGGCTCGTGCTGTCGACGGGTTTTATATGCCCGTTTTGTCTTCATCTCGC
GACAATCCATTTTGCTCCCCGAAGCCGCAGCCTATAGCTGTTTATAATAGGTGGTACTAT
AGAGGGTGTTTGGACCCTGTTCCTGCCGATAAGGTTGCGGATGGTCCCTCCCAGTACTTC
TACAACTTAAACGTTGCTGATGACGTTGCCGAGCGATTCAACACTGGTGTGGTCTGGATG
GAGGGCATTTCATCAAAGTTTTCTTTGAAGCTTAAGACCCGTACTGTTATCCAGTACATA
CCTACCTCCGGATCTGTGCTGGCTAATTTCACCAGACATGAGCCTACTTACGATCAGGTG
GCTCTTGATGCTGCCGACCGCATCAGGAACATGATGCCACATGCGTATCCTGCAGCCTAC
AATGATTGGGGCTGGTTGGGCGATCTGCTCGACTCTACTCTGTCTATGCTTCCTGGCATC
GGCACGGCTTACCGTTTTGCTAAACCTCTTATCAAGCCTGCCTGGAATTGGCTTGGCGGT
AAGGTATCAGACTTCTTCGGTAATCCTGTGTCTCGCGACGGTGACATCTATTTCGATGCT
AAGATGCCTATTGTACTTACCTTGTACGTTCTTTTCCTCCTCGTGTGGTTACTGGTAATC
AGTCGCAGACTGCTCCACACTATGCCTACTCGCGGCTCTTACAGTTCAATGCTCGCTACT
GAGTGTCTTCGCGCTCAGCTTATGTTAGCA---CGTCAGGTTGCCGATTATTTGTGTGTC
GATCATGTCTACGTTTTCGACACCACCGGTTTCTTTGACAGTGCGTCCGTCCATCTTACC
TCTTCCGGGCTGCGTTACCGCTCCCGGGAGGGTCATGTTGCCGTGTTATCCATGGCAGCT
CAAGCAATTCTGCCTATGGCTGACCCTAATGTCTATCAGCAAATTGCCCGCTGCCGCTTA
ACCAATGCGGCTTACGGGCTTTGCCTTGAGACGCCACGTCCCGAGTCTTGCAGCGTTACT
GATGCTGCAGACCGCGGTCGTGATGAGGTTGATGGT
>Merged-3prime-ORFs-SRR5109834_36661_length_5880_cov_19.973005
ATGAATCCACCAACTACGACTACAACCACGACGCGTACCATTCGCGCCCCAAAAGTCCAA
CTGACGCCTAACTCCGCCGCTCGTCGTCGGCGCAATCGTCGACGCCGTCGGCCTGCCGCC
ACTATCGCTGGGCCTCTGTCCATTCAG---CCTTCGTCTATTAATAGGCGTATGGTGTCT
AGGGTTACCAGAAGGTCCGCTGTTATTTCCGCGGCCGGTCTAGCGTGGCTGCGTCAGTAT
CTCAACCCCATGGGTCCCGACACAACCAGTGTTACGGGTTATCCCGATGGTTCTGCTGTT
ACCACGTGTATCGCAGACTATTCCAACACGTTTAATGTGTCTTTCCCGCCCAGGGAGGCT
CTTTATTGTACTGGGTCCTCCTCTTCAGAAAATCCTACCCTTGTCGACTCTGATAATTAT
GCCAAGATAGACAAGTGGTCTAGCTACGACATCACACTATGCGTGCTCGCACTACCTATG
TTGCGAAACGTTGTGATGCTTCGTCTTTACCCGCACACTCCCACCACTTTTGCCCTTACC
GAGCAGACTCCTAATTTTCCTCAACGTTTCCCAAATTGGAGTGTCTACTCCGCTGATGGT
ACCCGGTTCAATAACGGTGATGAGCCTGGTTACCTTCAGTCCTACGTCTATTTGCCGAAC
GTTGACAAGCATCTTTCTGCTGCTCGGGGATACCGCTTACTGTCCCGAGGCATTACCGGT
ATCTTTAGTGCTCCTGCACTTGAGACTCAGGGATTCGTTACAGCCTGCCAGTACCTGGCT
GAGGGGTCTATACAATCTCAGTCCATTAAGTCTGACGCTGTTCGGTCCGTCACTGTGAAC
AGTGATGGCACTGTCAAGAACGTTGAGTCTAGTACACAAACAGTTTCGTCTATGCCTCGA
TATGTGTTCCCGTTGGACGGAGATAATTGTGCTCCGTCATCCCTCACCGAAACCTACCAT
CAAGCCTATCAATCCAAGGCTACTGATGGATTTTACATGCCTATGTTATCGTCATCCAGG
GATAACCCCTTCCACCCACCACAGCCTAGGGCCATTGCAGTTTATGGCTCTTTCCTGGCC
AGGGGTTGCCTTGACCCCGTTTCTGAAGTTCACGAAGCTGATGGCCCAACTCATGATATT
TACCGTCTGAATGTTGCTGATGATGTGGCGCCGTTGTTCAATACTGGCGTTGTCTGGTTC
GAGGGCATCTCATCTAAATTTTCTCTCAAGCTTAAGACTCGAACTGTGTTGCAATATATT
CCCACCTCCGGCTCAGTGTTGGCCAACTTTACTCGACACGAGCCTACTTACGACCAGATA
GCACTTGATGCTGCTGATCGTCTGCGTAACTTGATGCCTCACGCTTACCCTGCTGCATAC
AACGATTGGGGTTGGCTTGGCGATTTACTCGATTCTGCCATCTCCATGTTACCGGGTGTG
GGCACTGTCTATAACATTGCCAAACCACTTATCAAGCCTGCGTGGAACTGGCTTGGAAAC
AAGGTGTCCGATTTCTTCGGAAACCCGGTGGCTCGTGATGGCGACATTTTCTTTGACGCT
AAGATGCCAAGTATCTTAACGTTGTATTTCGTCTTTATTGTAGTGTGGTTACTGGTAATC
AGTCGCAGACTGCTCCACGCTATGCGCCCCAGGGGTTCTTACAGTTCGATGCTTGCCACC
GAATGCTTGCGAGTCCAACTTGAACTCGCT---CGCAAAGTGGCCAACTACCTTGGTGTC
GATCACGTCTATGTGTTCGATACTACCGGGTTCTTTGACAGTGCTTCCGTCCATGTTACC
TCCCACGGTTTGCGATACCGCACCCGAGAGGGGCATGTTGCTGTGCTGTCTCAGTCAGCG
CAGTTGATACTGCCACGCGCTGATCCTAATGTGTTCCAGCAGATCGCCAGATGCCGACTC
ATTAATGCTGCTTATGGCCTCTGCTTGGATACCCCCCAGTCAGACCGTTCGGACGCTGTT
GATGCGTCCGACCGCGGCCGAGACGAGGTTGACGGT
>Merged-3prime-ORFs-SRR5116308_22723_length_1860_cov_5.355155
------------------------------------------------------------
------------------------------------------------------------
---------------GTTGCTCTCCAA---CCATCTCGCATCACGCGTCGTGTCGTGACC
AACTTGACCAAGCGCTCTCCCACTATTTCTAGCGCCGGTCTTGCATGGCTTCGACAATAT
TTGAATCCCATGGGTCCTTCTTCATCTAGTGTGGCGGGATTTCCTGATGGTTCCGCTGTT
ACTACTTGTATTGCTGATTATTCCAATAACTTCAATATATCGTTCCCACCGCGTGAGGCT
ATATACTGCACCGGCTCAAATTCCGCTGAGACAGCCACTCTCATTGATGCCGCCACTTAC
ACCAAAATCGACGGTTGGACTAAGGCCGACATAACACTTTGCATACTTGCGCTTCCTATG
CTTCGTAATGTTGTTATGATCCGCCTTTATCCTACCACTCCAACCGCCTTCACTTTAAGT
GACGGCATTCCTAATTTTGTCCAACGTTTTCCTAATTGGAGCGCTTTTACTACTGAAGGC
AAGCTCCTTAACAACGGCGATTCCCCCGGGTACATTCAATCCTTTGTTTACCTTCCGAAC
GTTGACAAGCATTTGTCCGCTGCCCGGGGCTACCGTTTGTTGTCCCGAGGTTTGACTGGC
ATTTATACTGCGCCATCTCTTGAAACGCAGGGTTTCGTCACCGCCTGCCAGTACCTTGCT
GAGGGTGCTATTCAGACCCAGACTGTCGGAAACGATTTCGTTCAGTCCGTCGAAGTCAAT
GCCGACAAGACAGTGAAGAACGTTGCAGGCAAACGCCTTCATTATTCTGGACCTCCTAAG
TATGTCTTTCCTCTTGAAGGTGATAATTGTGCACCTTCTTCTCTCGTTGAGACCTATCAT
CAGGCTTACCAGTCGCGTGCCGTTGATGGGTTTTACATGCCGCTTCTCTCCTCCTCTCGT
GACAACCCTTTTGTTTCTCCTAAACCACAGCCCATTGCAGTTTATAACCGGTGGTATTAC
CGCGGGTGTTTGGATCCTGTGCCAGCCTCCAAATATGCTGATGGGCCTTCCCAATACTTT
TATGATTTGAACCTTGCTGACGATGTCGCTCCCCTCTACAACACTGGTGTCGTGTGGATG
GAGGGCATCTCTTCTAAGTTTTCATTAAAACTGAAAACACGCACTGTTATCCAGTACATT
CCAACTTCTGGTTCAGTGCTCGCCAACTTCACTAGGCATGAGCCCACTTATGACCAAGTG
GCTTTGGATGCTGCAGATCGCATCAGAAATATGATGCCCCATGCTTATCCGGCTGCTTAC
AACGATTGGGGCTGGTTGGGCGACCTCATCGACACTACTCTGTCTATGTTGCCTGGCATT
GGCACAGCCTATCGCTTTGCCAAGCCTCTTATAAAACCTGCGTGGAATTGGTTGGGCAGT
AAGGTTTCTGATTTCTTTGGGAATCCTGTCTCGCGTGACGGTGATGTTTATTTTGATGCC
AAG---------------------------------------------------------
------------------------------------------------------------
------------------------------------------------------------
------------------------------------------------------------
------------------------------------------------------------
------------------------------------------------------------
------------------------------------------------------------
------------------------------------
>Merged-3prime-ORFs-SRR547522_602_length_2892_cov_198.752531
ATGAATCCACCAACCACGACTACAACTACTACGCGCACCATCCGCGCCCCAAAAGTTCAA
CTGACGCCCAATTCTGCCACTCGGCGTCGGCGTAATCGTCGACGCCGTCGACCTGCCGCT
GCTGTTGCTGGGCCTTTATCCATTCAG---CCTTCGTCGATTAATAGGCGCATGGTGTCC
AGGGTTACCAGAAGGTCCGCCGTTATTACCGCGGCCGGTCTAGCGTGGTTGCGTCAGTAT
CTCAACCCCATGGGTCCCGACACGACCAGCGTTACGGGCTACCCCGATGGTTCTGCTGTT
ACTACGTGTATCGCAGACTATTCTAACACGTTTAATGTGTCTTTCCCGCCCAGGGAGGCC
CTTTATTGCACTGGGTCCTCCTCTTCCGAAAAGCCTACCCTTGTCGACGCTGACAATTAT
GCCAAGATAGACAAGTGGTCCGGCTACGACATCACACTATGCGTGCTCGCACTACCCATG
TTGCGCAACGTTGTGATGCTTCGTCTTTACCCGCACACCCCTACTGCTTTCGCCCTTACA
GAGCAGACTCCCAATTTTCCTCAACGTTTTCCGAACTGGAGCGTTTACTCCGCTGATGGT
ACCCGGTTCAACAACGGTGATGAGCCTGGTTACCTTCAGTCCTATGTCTACTTACCGAAC
GTTGACAAGCATCTTTCTGCTGCCCGGGGATACCGCTTACTGTCCCGCGGCATCACCGGT
ATCTTCAGTGCTCCTGCTCTTGAGACTCAGGGATTTGTCACAGCTTGCCAGTATTTGGCT
GAGGGGTCTATACAATCTCAGTCCATTAAGTCTGACGCGGTTCGGTCCGTCACTGTTAAC
AGTGATGGTACTGTTAAGAACGTTGAGTCTAGCTCACAAACAGTCTCGTCGATGCCTCGA
TATGTGTTCCCGTTAGACGGAGATAATTGTGCTCCGTCGTCCCTCACCGAAACTTACCAT
CAAGCCTATCAATCCAAGGCTACTGATGGATTTTACATGCCTGTGTTATCATCATCGAGG
GACAATCCCTTCCACCCGCCACAGCCCAGGGCCATTGCAGTTTATGGCTCTTTCCTGGCT
AGGGGTTGCCTTGACCCTGTGTCGGAAGCCCACGAGGCTGATGGCCCAACTCATGACATT
TACCGTTTGAATGTTGCTGATGATGTGGCACCATTGTTCAATACCGGCGTTGTATGGTTT
GAGGGCATCTCACCTAAATTTTCTCTCAAACTTAAGACTCGAACTGTATTGCAATATATT
CCCACCTCCGGCTCTGTCTTGGCTAACTTTACCAGACACGAGCCCACTTACGATCAGATA
GCACTTGATGCTGCTGATCGCCTGCGTAACTTGATGCCTCACGCTTACCCTGCCGCATAC
AACGATTGGGGATGGCTTGGTGATCTGCTCGATTCTGCCATCGCCATGTTGCCGGGTGTA
GGTACTGTGTATAACATTGCCAAACCACTTATCAAGCCTGCGTGGAACTGGCTTGGAAAT
AAGGTGTCTGACTTCTTCGGAAACCCGGTGGCTCGTGACGGCGACATCTTCTTTGACGCT
AAGATGCCAAGTATCTTGACGTTGTATTTCGTCTTTATTGTAGTGTGGTTACTGGTAATC
AGTCGCAG----------------------------------------------------
------------------------------------------------------------
------------------------------------------------------------
------------------------------------------------------------
------------------------------------------------------------
------------------------------------------------------------
------------------------------------
>Merged-3prime-ORFs-srr693
ATGAATCAACAACAATCCAATCCT------TCACAGCGCCAACCGCGCGCTCGTAACCAA
TCTGCACCTTCGCGTTCTGCTCGGCGCCGGCGTAATCGCAGGCGCCGTGCCAATGCTGTT
ACCTCTTCAGGCTCGGTTGCTCTTCAA---CCTACTCGCATCACGCGTCGCGTCGTGACT
AATTTGACCAAGCGTTCCTCCACTATTTCTAGTGCTGGTCTTGCTTGGCTTCGGCAATAT
TTGAACCCTATGGGTCCTTCTTCATCTAGTGTGGCCGGGTTTCCTGATGGTTCCGCCGTT
ACCACTTGCATTGCCGATTATTCTAACAACTTTAACATATCGTTCCCACCGCGTGAGGCC
ATTTATTGTACTGGCTCAAATTCCGCTGAGACAGCTACTCTCATCGATGCCGCCACTTAT
ACCAAAATCGACGCTTGGACTAAGGCCGACATAACACTCTGCATACTTGCGCTTCCTATG
CTTCGAAATGTTGTTATGATCCGCCTTTATCCTACTACTCCAACCGCCTTCACCCTGAGT
GATGGCATTCCTAATTTTGTCCAACGCTTCCCTAATTGGAGTGCTTTCACCACTGAGGGC
AAGCTCCTCAACAACGGCGACTCCCCCGGGTATATCCAATCCTTTGTTTACCTTCCGAAC
GTGGACAAGCATTTGTCCGCTGCTCGGGGCTACCGTTTGCTGTCCCGAGGTTTGACTGGT
ATTTACACTGCGCCGTCTCTTGAAACGCAGGGCTTTGTCACCGCCTGCCAGTACCTTGCT
GAAGGTGCTATTCAGACCCAGACTGTCGGCAACAATTTCGTTCAGGCCGTAGAGGTTAAT
GCTGACAAAACAGTGAAGAACGTTGCTGGCAAACGTCTTCATTATTCTGGGCCTCCCAAG
TATGTCTTCCCTCTTGAAGGTGATAATTGCGCACCTTCCTCTCTTGTTGAGACTTATCAC
CAGGCTTACCAGTCGCGTGCCGTTGATGGGTTTTACATGCCACTCCTTTCTTCCTCTCGT
GACAACCCGTTTGTCTCACCCAAACCGCAACCCATTGCGGTTTACAATCGGTGGTATTAC
CGCGGGTGTTTGGACCCTGTACCAGCTTCTAAATATGCTGATGGGCCTTCCCAATACTTT
TATGACTTGAACCTTGCTGATGACGTCGCCCCCCTCTATAACACTGGTGTCGTGTGGATG
GAGGGCATATCTTCGAAGTTTTCATTAAAGTTGAAAACACGCACTGTTATCCAGTATATT
CCAACTTCTGGTTCAGTGCTCGCTAATTTCACTAGACATGAGCCTACTTATGACCAGGTG
GCTTTGGATGCTGCGGATCGCATCAGAAACATGATGCCCCATGCGTATCCAGCCGCTTAC
AACGATTGGGGCTGGCTGGGCGACCTCATCGACTCAACTCTGTCTATGTTGCCTGGCATT
GGCACAGCCTATCGCTTTGCCAAGCCTCTTATAAAACCAGCGTGGAATTGGTTGGGCAGT
AAGGTTTCTGATTTCTTTGGGAATCCTGTCTCGCGTGATGGCGATGTCTATTTTGATGCT
AAG---------------------------------------------------------
------------------------------------------------------------
------------------------------------------------------------
------------------------------------------------------------
------------------------------------------------------------
------------------------------------------------------------
------------------------------------------------------------
------------------------------------
>Merged-3prime-ORFs-SRR801788_146979_length_4476_cov_21.625084
ATGAACCAACAACAACCCACTACA------TCACCGCGCTTAGCGCGACCTTCCCCCCAA
GCTCCCACTTCCCGTTCTGCTCGCCGCCGACGTAATCGGCGTCGCAGGAACGGCGCTGCT
GCCGCTGTTGGCCCGGTTGCTATTCAG---CCTTCCCGCATTACACGTCGTACCGTCACC
AATCTCACCAGGCGTCCCTTCACCATAACATCTGCTGGTCTTGCCTGGCTTCGTCAGTAC
CTTAATCCTATGGGTCCTTCCATGTCCAGTGTTGCCGGGTTTCCTGATGGCTCTGCCGTC
ACCACCTGCATAGCCGATTACTCCAACAATTTCAACATCTCTTTCCCACCCCGTGAGGCT
ATCTACTGTACTGGCACCAATTCCGAAAATCAAGCCACGCTGCTTGATGCTGCGACTTAT
GCTAAGATAGATGCCTGGACCAAGGCCGATATTACTCTTTGCATCCTTGCCTTGCCTATG
CTCCGCAACGTGGCCATGGTCCGGCTGTATCCGACCACGCCAACTGCCTTCACATTGAGT
GATGGCATTCCCAACTTCGTTCAGCGTTTCCCTAATTGGAGCGCTTTCACCACAGAAGGC
AAGTTGTTGAATAATGGTGACTCTCCTGGATACATCCAATCTTTTATTTACTTGCCTAAT
GTGGACAAGCATTTGTCTGCTGCTAGGGGTTACAGGTTATTGTCTCGCGGTTTGACTGGT
ATCTTCACTGCCCCGTCTCTCGAGACTCAGGGATTTGTCACTGCTTGTCAATATTTGGCA
CAGGGCACGGTCCTCACGCAAACAGTTGGCAATGACTTTGTTCAATCCGTCGAGGTCAAT
GCTGATAAGACCGTGAAGAATGTTGCCGGTAAGCGACTCCACTATTCTGGACCGCCTAAG
TACGTGTTTCCCCTTGAAGGCGATAATTGTGCGCCCTCCTCTTTGGTTGAGACCTACCAT
CAGGCGTACCAGGCCCGTGCCGTGGACGGCTTTTATATGCCATTGTTGTCCTCTTCTCGT
GATAACCCGTTCCAGTCCCCTCGACCGCAACCTATTGCTGTATACAATAGATGGTACTAT
CGTGGCTGTTTGGACCCTGTCCCTGCATCGAAATATGCCGACGGTCCCTCTCAGTACTTC
TATGACCTCAATTTGGCCGATGATGTCGCCCCGCTGTATAACACTGGTGTTGTGTGGATG
GAGGGCATTTCCCCGAACTTTTCACTTAAGTTGAAGACGCGGACCGTAATTCAATATATT
CCCACGTCTGGTTCCGTGCTTGCCAACTTCACAAGACACGAGCCCACTTACGATCAGATT
GCCCTTGATGCAGCTGACCGTGTCAGGAGCATGATGCCTCATGCCTACCCGGCCGCTTAC
AACGACTGGGGCTGGCTCGGTGATTTGCTCGACTCAACCTTGTCCACGTTGCCTGGTATT
AGTATGGCATACCGATTTGCTAAGCCGCTTATCAAGCCGGCTTGGAATTGGCTCGGTGGC
AAGGTGTCTGATTTCTTCGGGAACCCTGTGTCGCGTGATGGTGACATATTCTATGACGCT
AAAATGCCTGCG------------------------------------------------
------------------------------------------------------------
------------------------------------------------------------
------------------------------------------------------------
------------------------------------------------------------
------------------------------------------------------------
------------------------------------------------------------
------------------------------------
>Merged-3prime-ORFs-SRR806508_96800_length_2910_cov_14.753729
ATGAATCAACAACAACTGAACCCC------GCGCAGCGATCGCTGCGCCCCCGCGCTCAA
TCTACTCCCTCTCGGTCCGCTCGACGACGACGCAATCGTAGGCGCCGT---AACCCTTCG
ACGCCTACTGGTGCGGTTGCACTTCAA---CCATCACGCATCACTCGCCGAGTAGTTTCC
AATTTGGCCCGGCGCCCTCTCACCATTACAACCGCCGGTTTGGCCTGGCTTCGGCAGTAT
TTAAACCCTATGGGCCCTTCTACATCCAGTGTGAGTGGCTTTCCTGATGGGTCTGCTGTT
ACTACATGCATTGCCGATTATACCAACACATTCAATATCTCTTTCCCTCCTCGTGAGGCG
ATTTATTGTACCGGTTCTAATTCTGATGAGAAGCCTGTTATGTTGGACGCCGCCACCTAT
GCCAAGATCGACGCGTGGACAAAGTCGGATATCACTTTGTGCATACTCGCCTTGCCCATG
CTTCGTAACGTGGTCATGATTCGCCTCTATGCTTCTACCCCGACCGCCTTCACATTAAGC
GAAGGAGTGCCCAATTTTGTCCAACGATTTCCTAATTGGAGCGCCTTTACCACTGAGGGC
AAGGTGCTTAACAATGGCGACTCACCCGGATATATTCAATCGTTTGTTTACTTGCCTAAC
GTGGACAAACATCTCTCTGCTGCTCGAGGCTTTCGTCTTTTGTCTCGTGGCTTGACCGGC
ATTTACACCGCTCCGTCCCTTGAAACCCAGGGATTTGTCACCGCATGTCAGTACCTTGCC
GAGGGTGCGCTTCAAACCCAAACGGTCGGCAACGACTTTGTACAGTCTGTTGAGGTCAAT
GCTGACAAGACCGTCAAGAACGTTAATGGTAAACGTCTCCATTATTCTGGACCTCCCAAA
TTTGTGTTTCCGCTTGAGGGTGACAACTGTGCACCCTCATCCCTCGTGGAGACATACCAT
CAAGCTTACCAGGCTCGTGCTGTTGACGGTTTTTACATGCCAATCCTTTCTTCTTCCCGT
GACAATCCTTTCATCTCCCCAAAACCACAGCCCATAGCGGTTTTCAACCGCTGGTATTAC
CGTGGTTGCCTTGATCCGGTCCCTGCCTCCAAGGTTGCTGACGGACCATCACAATACTAC
TATGATCTTAATGTCGCCGACGACGTCGCCCCGCTTTACAATACTGGTGTCGTGTGGATG
GAGGGTATTTCTTCTAAGTTTTCCTTGAAGCTTAAGACCCGCACTGTCATCCAGTACATT
CCCACTTCAGGATCGGTTCTTGCCAACTTTACTCGCCATGAGCCTACTTATGATCAGGTT
GCCCTTGATGCCGCCGATCGCATCAGAAACATGATGCCTCATGCTTACCCCGCCGCTTAT
AATGACTGGGGCTGGCTTGGTGATTTGCTCGACTCCACGTTATCTATGTTGCCTGGTATC
GGTACTGCTTATCGCTTTGCCAAACCCCTGATCAAGCCGGCGTGGAACTGGCTTGGTGGC
AAAGTCTCAGACTTCTTTGGCAACCCTGTGTCCCGTGACGGTGACATATATTTTGATGCT
AAGATGCCCATCGTACTTACTTTGTACGTTATATTTGTTGTTGTGTGGTTACTGGTAATC
AGTCGC------------------------------------------------------
------------------------------------------------------------
------------------------------------------------------------
------------------------------------------------------------
------------------------------------------------------------
------------------------------------------------------------
------------------------------------
>Merged-3prime-ORFs-srr844
ATGAATCAACAACAACCCAATTCT------TCACAGCGCCAACCGCGCACTCGTAATCAA
CCTGCTCTTTCGCGCTCTGCCCGGCGTCGACGCAATCGTAGGCGCCGTGCCGGTGCTGTC
GCCTCTTCAGGTCTTGTTGCTCTCCAG---CCATCTCGCATCACGCGACGTGTCGTGACT
AATTTGACCAAGCGCTCTCCCACTATCTCTAGTGCTGGTCTTGCGTGGCTTCGGCAATAT
TTGAACCCTATGGGTCCCTCTTCGTCTAGTGTAGCGGGGTTTCCTGATGGTTCCGCCGTG
ACTACTTGCATTGCCGATTATTCCAACAACTTTAACATATCGTTCCCACCCCGTGAAGCC
ATTTATTGTACCGGCTCAAATTCTGCTGAGACGGCTACTCTTGTTGATGCCGCCACTTAT
ACCAAAATCGACGCTTGGACTAAGGCTGATATAACACTTTGCATCCTTGCACTTCCCATG
CTTCGTAATGTTGTTATGATACGCCTTTACCCTACCACTCCCACTGCTTTCACTCTGAGT
GATGGTGTTCCGAATTTTGTCCAACGCTTTCCCAATTGGAGCGCCTTTACTACTGAGGGC
AAGCTCCTTAACAACGGCGACTCCCCTGGCTATATCCAATCCTTCGTTTATCTTCCGAAC
GTGGATAAGCATTTGTCCGCTGCTCGGGGCTACCGTCTATTGTCTCGGGGTTTAACTGGC
ATTTACACCGCGCCGTCTCTCGAAACGCAGGGCTTTGTTACTGCCTGTCAGTATCTTGCT
GAGGGTGCTATCCAGACTCAGACTGTCGGCAATGATTTTGTACAGTCTGTGGAGGTCAAT
GCTGATAAGACTGTGAAGAACGTTGCAGGCAAACGTCTTCACTATTCCGGACCTCCTAAG
TACGTCTTCCCTCTTGAAGGCGATAATTGTGCACCCTCCTCCCTCGTTGAGACTTATCAC
CAGGCTTACCAGTCTCGTGCCGTTGATGGGTTCTATATGCCACTTCTATCTTCCTCTCGT
GATAACCCGTTTGTTTCACCCAAGCCACAGCCAATTGCTGTTTACAACCGATGGTATTAT
CGCGGGTGCTTGGACCCTGTACCAGCTTCCAAGTATGCTGACGGGCCCTCTCAATACTTT
TATGATTTAAACCTTGCTGATGACGTTGCTCCTCTCTACAACACTGGTGTTGTGTGGATG
GAGGGCATTTCTTCTAAGTTTTCGTTGAAGCTTAAAACACGCACTGTTATTCAGTACATT
CCAACTTCTGGTTCAGTGCTTGCTAACTTTACCAGACATGAGCCTACATACGATCAAGTG
GCGTTAGACGCTGCCGACCGCATCAGAAATATGATGCCCCACGCCTATCCTGCCGCTTAT
AATGATTGGGGCTGGTTGGGCGACCTTATTGACACGACCCTGTCTATGTTGCCCGGCATA
GGCACAGCCTATCGCTTTGCTAAACCACTCATAAAGCCTGCGTGGAATTGGCTGGGTAGC
AAGGTTTCTGACTTCTTTGGGAATCCTGTCTCGCGTGACGGTGACGTCTACTTTGATGCC
AAA---------------------------------------------------------
------------------------------------------------------------
------------------------------------------------------------
------------------------------------------------------------
------------------------------------------------------------
------------------------------------------------------------
------------------------------------------------------------
------------------------------------
>Merged-3prime-ORFs-srr859
ATGAATCAACAACAAATGAACCCT------GTGCAGCGACCGCTGCGCCCCCGTGCTCAG
TCTACCCCCTCTCGATCCGCTCGACGACGACGCAATCGCAGGCGCCGTACTAACCTCTCC
GCTCCTGCTGGTACGGTTGCACTTCAA---CCGTCACGTATCACTCGCCGAGTTGTTTCT
AATCTCGCCCGGCGCCCTCTTACTATTACAACTGCCGGTTTGGCTTGGCTTCGTCAGTAT
TTGAACCCCATGGGCCCTTCTACATCTAGTGTAAGTGGTTTTCCTGACGGTTCTGCTGTC
ACAACATGTATAGCCGATTACACCAACACGTTTAATATTTCGTTCCCTCCTCGTGAGGCT
ATTTATTGTACCGGTTCTAATTCTGATGAGAAGCCTGCTATGTTGGACGCCGCCACCTAT
GCTAAGATCGATGCATGGACAAAGTCGGATATCACTTTGTGTATACTCGCCTTGCCCATG
CTCCGTAACGTGGTTATGATTCGCCTCTACGCTTCTACCCCGACTGCCTTCACTCTGAGT
GAAGGAGTACCCAATTTCGTCCAACGATTTCCTAATTGGAGCGCCTTCACTACTGAGGGC
AAGGTGCTCAACAATGGCGATTCGCCCGGATACATTCAGTCGTTTGTTTACCTGCCCAAT
GTGGATAAACATCTCTCTGCCGCTCGAGGATTTCGTCTTTTGTCTCGCGGCTTGACCGGC
ATTTACACTGCCCCGTCTCTTGAGACCCAGGGATTTGTCACCGCATGTCAGTACCTTGCC
GAAGGTGCACTCCAAACCCAGACAGTCGGCAATGACTTTGTACAGTCTGTTGAGGTTAAT
GCTGACAAGACCGTCAAGAATGTTAATGGTAAACGTCTCCATTACTCTGGACCTCCCAAG
TTCGTATTCCCGCTTGAGGGCGATAACTGTGCTCCCTCATCCCTTGTGGAGACATACCAT
CAAGCTTATCAGGCTCGTGCTGTAGACGGATTTTACATGCCAATCCTTTCTTCTTCTCGT
GACAATCCTTTCATCTCCCCAAAACCACAGCCCATAGCGGTGTTCAACCGCTGGTACTAC
CGTGGTTGTCTCGATCCAGTCCCCGCTTCCAAGGTTGCTGACGGACCTTCACAATTCTAC
TATGATCTCAACGTCGCCGACGACGTTGCTCCACTTTACAACACTGGTGTCGTGTGGATG
GAGGGTATCTCTTCTAAGTTTTCTTTGAAGCTGAAGACCCGCACTGTCATTCAGTACATT
CCTACTTCAGGATCGGTTCTTGCCAATTTTACTCGGCATGAGCCCACATATGATCAGGTT
GCTCTTGATGCTGCCGATCGCATCAGAAACATGATGCCTCATGCTTACCCCGCCGCTTAC
AATGACTGGGGCTGGCTTGGTGATTTGCTCGACTCCACGTTATCTATGTTGCCTGGTATC
GGTACTGCTTATCGCTTCGCCAAGCCCCTCATCAAGCCGGCGTGGAACTGGCTTGGTGGG
AAGGTTTCTGACTTCTTTGGCAACCCCGTCTCCCGTGACGGCGACATTTATTTCGATGCT
AAG---------------------------------------------------------
------------------------------------------------------------
------------------------------------------------------------
------------------------------------------------------------
------------------------------------------------------------
------------------------------------------------------------
------------------------------------------------------------
------------------------------------

>Merged-5prime-ORFs-SRR2032817_153685_length_5778_cov_6.191097_3 [5717 - 3192] (REVERSE SENSE) 
ATG---AAGGGATACGTGCTAGCCGTGTTCGTTCTGCTTGTCGTCTGCAACCTCCCTCCT
GTTTCTCATTGGATCGAGGATGCTATTGATGACTATAACACGATGTGCAGTTATGAGTAC
GCCGCTGCTGATGCTTACAACACATTCATCCACCGCCACCGAGTCGCCGCGTACGCTGCT
GGCGTCCGTGTCAGGAAGCACCGTGCTCCGTGGTACTGTTTTGCTTCGCAGCCGGTACCT
GTCGTGCACCCCTTCTCTTGGCTTATGAGTCAGTACGATGAATCGACCAATGCCGTTCGG
AGTCTCCTTGGCAGCCTCGGTGCTGTCAATGCGACGCTGAGCGAAGGCGTTCGAGCTGTT
GCTGATGTCGCCTTTAAGGCTTACATTTATTATCAGATCGTGTGGGCTCAGCTCTTGACA
ATCGTTATCGTCTTTGGTTTCTTCGTCGCCCTTATTTGCTCTAGTCGAGTGCGCGTCGTC
CGCATTCGCAACAGGGTTAACGGGTATGATGTGCGGGCGTTGCGCCGCGATTTCGATGGT
GTTGGCGACTCCCTTCTTCTACCACCTTCGCGTGGACATTCCTGCCTCAATTTTCAGCGT
CGGGTTGTCGAGTCGTGGTGTGCTGACCAGCTCTTGCGTTATTTTAATCGTTTCCGACTT
ATATCCGGTGCTTCAAACCGCTTTATTGAGTGCAGTACTGAGGTCCACCGCTGTGCCGCG
ACTGTACAGGGCGGCTCTTTTGTTCCGGATGAGTCATTGCGCCCTGCGTCTTGTCGACGG
GCCCCGGCTGCTTGCCCTGAAAGATATGAGATCCCTGCCGCATTGTTAAGTCATGTGGAC
TATTACATGACTACTGATCAACTTGCCGCTGTAGTGACAGGCCCAACATTCATTGTTAAT
CACGACTATGCTGGCATTGACTCGTTGTCCGTTGCTGAGGTTCGAGTGTCCTGTGCGTCT
GGCCTTGTCCAGGCTGATGTGCGCGACGGGCCAACCTTCGGTCCACATGCCTATTACAAC
TGGGCCGACGAGGGTACCGTTGTCGCTCGAACTGGCGCCTTCAAGTATCACCGCATTGGT
CGTGTTTTTGATACTTCCGTCTACTACGCTTTCCCCCTCGCTGGCACGTATTCCGATGAC
GACCCATCTGCTCTGCGACGGTCTACCGACGGTGACTTACATTACTATTCACCACACGAG
AAACGATTTGTAAGTTACACCGCCGGGCCCTCACACTATCGAGTGTTTGGTGTTGACCTC
CCGCGAGCCTTGGCGGACTACTGTGCTGCAACGTTCTGCCGGTCTGTCCGCGACGACAAG
TTCTATGACAGTCTCCGCTCGTACTACCAGAACAGGTGTCGAGCCTTGGGCTTTAATGAC
GCACGCGACACTCTGATGCTCGACTTCATTATTCATTTGTGTGACGAAGCGAGCTTGCGC
ACGTTTGGCTTCTCGAGATTATCATGTGCCCCGTCGTCATGCGTTGCCTACTGGCTGTCG
TGGATTCTTGTCAAGATCAATCACGTCATGCCGCTGGCCTTGACGACGTATTGCCTGGCT
GCTCTACATAGGTTTTTCGGTGCTAAGTCAGCACCTTGGAACTGGGCAACGATTCACCTA
CCTACGTATGATATGGTAGCCACACCGTTCAGGCTAAAACTGTTTGGCCGCAACCCCACC
TTGTTCAACCTTGAGCGATTTCGTGCTGAGGCCTCGGTTGTTGGTGCCCCCGATCCTGGC
CAGTCTACCGAGGGTACCTGCCAAGACTATAACAAACATGGTGTCGAGTCTGGTGACGCG
AGTTCTTCGCCCTGTCCCACAACCTCATCCGTATCTGGTTCATCCTTTTCCGAGACCAGT
CAACTACTATTCGACTGCGAATCCCTCGCAGACTCTGGAGGCTCTACCGCGACGAGTGCG
CCGTCGGGCCGAGGTTCTGGACTTCAGGTTGACTCGCGCAAAACAGGGCGCAAGTCCCGT
CGACCTGGCAGCGATAACACCACCCGTGACTACGTCGACGACGTTCTTAATCCCGAGAGA
ACCACTCATGACGCCTGCCCTGACCCGACCGCCTCTTGCGGCCCTCATTTCTTCATGTCG
GTGTGTGACGATGATGAGTCGATACCTACACTCTTACATGCGCACACCGACGATGGTCAA
GATGTCACCTTTGTTGTTAATGACGACATGGGAAAGGTTATATCAAAGCGCTGTTCAGCT
TCGCAGCTACGCTTACTTAGCTGGGCTGTCGACGGCGTACTCAACGTTATATCTCGCTCC
GCCAGTCGGCGCTTCGTCGAGGAGTCACTGCTGTCGTTACTACGATTCTTGCTGGAAATA
CCAACGCCTGAGTCATGTGCAAAGACTCGCCGCTGTCTTTTATTTGGCAGCTCTAGACAG
CGATTTAGCGGGTACGACACCTTTGACATTGGATTCATGGGTATCGCGGTACCCCATGGC
AAGACAAAGGGAGTTGAGGCTTGCCTTCGAGAGGTTGCGCGGCAGCACGCACGTGCAGAC
CGCCCAAAC------------------ATGGTGTCGAGTCTGGTGACGCGAGTTCTTCGC
CCTGTCCCACAACCTCATCCGTATCTGGTTCATCCTTTTCCGAGACCAGTCAACTACTAT
TCGACTGCGAATCCCTCGCAGACTCTGGAGGCTCTACCGCGACGAGTGCGCCGTCGGGCC
GAGGTTCTGGACTTCAGGTTGACTCGCGCAAAACAGGGCGCAAGTCCCGTCGACCTGGCA
GCGATAACACCACCCGTGACTACGTCGACGACGTTCTTAATCCCGAGAGAACCACTCATG
ACGCCTGCCCTGACCCGACCGCCTCTTGCGGCCCTCATTTCTTCATGTCGGTGTGTGACG
ATGATGAGTCGATACCTACACTCTTACATGCGCACACCGACGATGGTCAAGATGTCACCT
TTGTTGTTAATGACGACATGGGAAAGGTTATATCAAAGCGCTGTTCAGCTTCGCAGCTAC
GCTTACTTAGCTGGGCTGTCGACGGCGTACTCAACGTTATATCTCGCTCCGCCAGTCGGC
GCTTCGTCGAGGAGTCACTGCTGTCGTTACTACGATTCTTGCTGGAAATACCAACGCCTG
AGTCATGTGCAAAGACTCGCCGCTGTCTTTTATTTGGCAGCTCTAGACAGCGATTTAGCG
GGTACGACACCTTTGACATTGGATTCATGGGTATCGCGGTACCCCATGGCAAGACAAAGG
GAGTTGAGGCTTGCCTTCGAGAGGTTGCGCGGCAGCACGCACGTGCAGACCGCCCAAACT
AAGGTAAGAAATTTTATAAAGGTGGAACCCATGGCCAAGTGTTCCGACCCCCGCAATATT
TCCCCTCGTAACGACTCAACCCTCGTCACACTTGGCCCTTATTTCTCGGCCGTTGAACAC
CGTGCTATGTCCTTGCCTTTCTTAATAAAGGGATGTGACATCCAGTCCAGAGCCGAACGC
ATGCGCAACCTTCTCGGTTGGCCCCACTACTATGAAATAGACTACTCACGCTTTGACCTT
TCTATAAGCGTTGAGTTATTGTCTCAGTTTGAGCATTCTTGGATAGCTCTCACTTACCCT
CCTGACGCCCATCCTTTGTTCTGGCAGACCCTCGTCGCCACTTTAACCACTTCTGGCTTT
AGTGAGTACGGTGTTACCTACTCACTTCCGGGCTCCAGATGTAGTGGTGATCCTCACACC
TCGATTGGCAATGGGTTGCTTAACGCTTTCCTGACTTGGCTCGTCACCCATGACAAGGAC
AGTGTGTTCTATTGTGAGGGTGATGATGGCATCATAGCTTCGCGCGAGCCTATTCTCGAT
GAGATAGAAATCATCCCGGATCTGGGGTTCATGCTCAAGATCGACCATTATAGTCACATC
AATGACTGTTCATTTTGCGGCATGTATCTTTACGAGGACCGCGCCAGTCTTGGCATGTAC
TCTGACCCTATACGTACATTGTCTAAGATTCATGCTTGCTGTGCCGACGGTAAGCCTAGC
AACCTTATCGTTGCTAAAGCACTCAGCCTCCTTAATCTTAATCCTGCCACACCCATCATC
ACTGCTTTTTGCCAGCATATTTTAAGGGTCGTCCCTTCCGTCTTGTTGAGTCCGCGTAAT
CGGAACAGACTACTTGCCACGATGAAGCGCGTCGCGCCCTGGGCACATCATTTGCGCGTC
CGTTGTGATGTCGTTTGCTCTGAACCATCACCTACAGTCCGCGCCGCTTTCGCCCTGCGT
ACCGGCATCAGCCCTGCTTTGCAAGTGAGGTACGAGGCGTATTTGGCGTCCTTGCCTTAT
GTGCCCGCAAAATACGTTTATTTGAAGAGGGACCTTGAATTGGACGGTATCGGAGCATCT
TTGATGGGCCGTCCTTTGTCTGTTCTTTACGCG
>Merged-5prime-ORFs-SRR2032844_110349_length_6025_cov_11.412971_5 [5993 - 3420] (REVERSE SENSE) 
ATGGTTAAGCTCGTTTTTGCTGTCGCTTTGTCGGTTTTCTTCATTTGCCAGGTCCCTCCC
ATCTCACACTGGATTGAGGACTTGGTTGATGATTTTAATACGATGTGCAGCTATGAGTAT
GCCGCTGCTGATGCTTACAACACTTTTGTTTATAAACACCGTGTGGCCGCTTATGCTGCC
GGTGTCCGGGTGCACCGTTATCGTGCACCCTGGTATTGCGTCGCTTCTCGCCGCGTTCCG
GTGGTCCACCCCCTTGGGTGGCTCATGTCTCAATATGATACCACTACTGGTTACGTCGCT
GAGTTGCTTGACCGATTAGATGTTGCTAACGTGACGTTAACCGAAGGTTTACGCGTTGTT
GCAGAGACTGCTTTTACTGCTTACACGTACTATCAGATAATATGGCTCCAGCTTGTGTTC
ATTGTACTACTCGCGGGGTTCTTTCTGGCATTGGTATGTTCTAGCCGTGTCAGAGTTATT
CGTGTTCGCAACCGAGTGCGCGGGTATTCTGTCGCTGACCTCCGCGCTGATTTTGAGGCT
TCCACCTCCGATGTCATGGCCCCTGTGTCTCGCGGCCATTCGTGTCTCAGCTTTCAGCGC
CGTGTCGTCGAGTCCTGGTGTATCGACCAGCTGTTGAGTTACTTTCGCAGCCTCCGTTTT
ATCTCCACATCTCAAGGCCGTTGGACGGAGTTGGGCCATCGCATTCACCGCTGCTCCCCG
GTAGTGCTCGATGGTTCTTTCGTCCCAGAGGGTTCCGAGTGTGGGACCTCTTGTCATCGA
CGGCCTGCCTCTTGTCCTGACCGATTTGACGTGCCCGCTTGTGTGATAAGTCATGTGGAC
TACTACATGTCTCATGAGCAGTTGGCTTCCATCGTTAGTGGCCCCACATTTATCATTAAT
CATGACTACTCTGCCCCGGACACGTTATCGGTGGCCGAAACCAGTGTTCGTGTTAACGGC
GGATTAGTCACGTCCACCGTTCGTGACGGTCCTATTCATGGACCACATCCATATCATATG
TGGGCGAGTGAGGGTGTTGTTGCATGCCGTACCGGTGCGTTCCGTTACTATCGCATCGGG
CGGATGTTTGACACTTCACTGTATTATGCCTTTCCAGTTGCCGGCACGTATTCGTGTGAC
GATCCTTGCAATTTGCGCCGGTCCACCGTCGGTGATCTTCATTATTATTCCCCCCATGAG
AAGCGTTTCGTTAGTTACTCTGCCGATTCGGCCAACTACCACGTGTTTGGTGCTTTGGTT
CCGAGGTCTCTTGCTGATTACTGCGCGGCCACATTTTGTCGTTCGGCTCGAGATGATAAG
TTTTATGATAGTCTGCGTTCTTACTATCAGAATCGTTGCCGCGCCATAGGGTTCACCGAT
GCCCGCGACACTCTCATGTTGGATTTCATCATTCATCTCTGTGATGAGGCGAGTCTTAAG
ACGTTTGGATTCTCTCGCCTCTCTGTTGCGCCTTCATCCTGGACGGCATATTGTCTGTCT
TGGGTGCTTGTTAAGGTAAATCATCTTATGCCACTAGCGTTGACTACTTTTGTTGTGAGC
GCTCTTCATAGGTTTTTCGGCGCCAGATCTGCTCCTTGGAATTGGGCGACGATCCATCTT
CCTACTTATGACATGGTTACCTCCCCTTTCCGACTTAAGATGTTTGGTCGTAACCCGACC
ACGTTTAACCTTGAGCGATTTCGTGCTGAGGCCTCGGTTGTTGGTACCCCCAATCCTGGC
CAGTCTGCCGCGGGTGCCAGCGAAAACAGTGGCAAATATGATATCAAGCCTTGTCACACG
AGTTCTCCGGCCTGTTCCATCCCCTCACCCGCGGTTGGTTACACCTCTGAGTCGTCAGAC
AGTTTATTACTCGGCGACGAATCCCGATCTGTTGCTGGCCGCTCTTCCTCAGGGCATTCG
TCGACGGGCGGAAGTATTGGAGTTTTGCCTAACAAGGGCAAGACAAGGCGCCAGCCCCAT
CGACCTACGAACAATAACCCCGGTCTTGACCACGAACACCACGTTTCTCATCCCAAGAGA
ACCACTTACCCCGCATGCCCCGACCCGGATGTCACGTGCGGACCTCATTTCTTCATGTCG
GTGCGTGAGCATGATGAGTCAATACCTACACTCTTCCATGCACACGCGGTGGGAGGCGAG
GATATCACCCATGTCATTGAGCCGGGTGTGGGAGCTACTATATCAAAACGCTTTAGTGCT
TCGCAGTTACGCCTCCTTAGCTGGTCTGTCGACGGAGTATTTAACACTTTATCTCGCGCC
GCCACCTCATCATTCATCGAATCGTCGTTGCTGTCCTTATTACGATTTATGCAACAAGTA
CCTGCAGCTAAGTCCGCTGCAGAAACTCGCAGGTGTCTTTTATTCGGTGGCCCTAGACAG
AGATTTAAGGGATACGACACCTTTGACCTTGGATTCATGGGTATCGCGGTACCCGCTGAC
AAGACAGCGGGAGTTGCGTCTCGCCTACGAGAAGTTGCACGGCAGCATGCTAGTGCAGAC
GCCCCACACGAAGGT------------ATGATATCAAGCCTTGTCACACGAGTTCTCCGG
CCTGTTCCATCCCCTCACCCGCGGTTGGTTACACCTCTGAGTCGTCAGACAGTTTATTAC
TCGGCGACGAATCCCGATCTGTTGCTGGCCGCTCTTCCTCAGGGCATTCGTCGACGGGCG
GAAGTATTGGAGTTTTGCCTAACAAGGGCAAGACAAGGCGCCAGCCCCATCGACCTACGA
ACAATAACCCCGGTCTTGACCACGAACACCACGTTTCTCATCCCAAGAGAACCACTTACC
CCGCATGCCCCGACCCGGATGTCACGTGCGGACCTCATTTCTTCATGTCGGTGCGTGAGC
ATGATGAGTCAATACCTACACTCTTCCATGCACACGCGGTGGGAGGCGAGGATATCACCC
ATGTCATTGAGCCGGGTGTGGGAGCTACTATATCAAAACGCTTTAGTGCTTCGCAGTTAC
GCCTCCTTAGCTGGTCTGTCGACGGAGTATTTAACACTTTATCTCGCGCCGCCACCTCAT
CATTCATCGAATCGTCGTTGCTGTCCTTATTACGATTTATGCAACAAGTACCTGCAGCTA
AGTCCGCTGCAGAAACTCGCAGGTGTCTTTTATTCGGTGGCCCTAGACAGAGATTTAAGG
GATACGACACCTTTGACCTTGGATTCATGGGTATCGCGGTACCCGCTGACAAGACAGCGG
GAGTTGCGTCTCGCCTACGAGAAGTTGCACGGCAGCATGCTAGTGCAGACGCCCCACACG
AAGGTTAGAAACTTTATCAAAGTTGAACCCATGGCGAAGTGTTCCGATCCCCGTAATATA
TCACCGCGCAATGATGCAACTCTCGCTACATTGGGACCCTATTTCTCCGCGATTGAACAT
CGTGCCTCGTCTCTACCTTTTCTCATCAAGGGCTGTGACATCCCTGCTCGCGCTGTCAAG
ATGTCTAGCCTTCTTGGTTGGCCCGATTATTACGAGATTGATTATTCTAGATTTGACCTT
TCCATTAGTGCTGAAGTCATCTCCCAATACGAGCATGCTTGGGTGTCGCTTGTTTACCCT
CCTTCAGCCCACCCTGCCTTTTGGCAGACCCTTGTTTCCACCTTGATCACGTCGGGTTTT
AGCGAATATGGTATTACATATTCACTTCCTGGTTCCCGTTGCAGTGGTGATCCTCACACT
TCAGTCGGTAATGGGTTGTTAAACGCATTCCTAACTTGGCTGATTACCTACGACAAGGAT
TGTGCCTACTTTTGTGAGGGGGATGATGGCATCATTGGATGTTCGCCGCCTATCGGTGAT
GAGGTTGAGATCATTCCCGACTTGGGGTTTATGCTCAAAATGGAGCACTACAATCATGTT
GATGAGTGCTCGTTTTGTGGCATGTATTTGTTGGATGCTCGAGGCGTCTTAAAGATGTAT
TCTGACCCGTTGCGCACCCTTTCCAAAATTCATGTGTGTTGCGCCGACGGGCTGCCCAAT
AACCTCATTGTTGCTAAGGCTCTCAGTATCCTAAACCTTAACCCATCTACACCCATCATC
ACTGCTTTTTGTCGACACATACTTAATGTTGTTCGTTCTAAGTTGTTGAACCCGCGAAAC
CGCAACAGACTTGCTGCCGCTGTCAGACGTGTTGCGCCTTGGATGGTGTATATGCCTTTC
CGGTACACGCCCTATTATGATGAGCCATGCCCTGCTACCCGTGCCGCATTTGCTGCACGC
ACAGGCATATCTCCTTCTTTGCAGATTGAGTATGAGGCGTACTTGTTGACTCTACCATAT
GTGCCGTCCAGGTACGCCCTGCTTAAGCGCGACGTCGAACTTGACGGCCTTAGCACTGCA
CTGCTTGGCAACTTCCGGTCTGTCCTTTACGCG
>Merged-5prime-ORFs-SRR2032857_70291_length_6040_cov_27.210544_2 [32 - 2605] 
ATGGTTAAGCTCGTTTTTGCTGTCGCTTTGTCGGTTTTCTTCATTTGCCAGGTCCCACCC
ATCTCACACTGGATTGAGGACTTGGTTGATGATTTTAATACGATGTGCAGCTATGAGTAT
GCCGCTGCTGATGCTTACAACACTTTTGTTTATAAACACCGTGTGGCCGCTTATGCTGCC
GGTGTCCGGGTGCACCGTTATCGTGCACCCTGGTATTGCGTCGCTTCTCGCCGCGTTCCG
GTGGTCCACCCCCTTGGGTGGCTCATGTCTCAATATGATACCACTACTGGTTACGTCGCT
GAGTTGCTTGACCGATTAGATGTTGCTAACGTGACGTTAACCGAAGGTTTACGCGTTGTT
GCAGAGACTGCTTTTACTGCTTACACGTACTATCAGATAATATGGCTCCAGCTTGTGTTC
ATTGTACTACTCGCGGGGTTCTTTCTGGCATTGGTATGTTCTAGCCGTGTCAGAGTTATT
CGTGTTCGCAACCGAGTGCGCGGGTATTCTGTCGCTGACCTCCGCGCTGATTTTGAGGCT
TCCACCTCCGATGTCATGGCCCCTGTGTCTCGCGGCCATTCGTGTCTCAGCTTTCAGCGC
CGTGTCGTCGAGTCCTGGTGTATCGACCAGCTGTTGAGTTACTTTCGCAGCCTCCGTTTT
ATCTCCACATCTCAAGGCCGTTGGACGGAGTTGGGCCATCGCATTCACCGCTGCTCCCCG
GTAGTGCTCGATGGTTCTTTCGTCCCAGAGGGTTCCGAGTGTGGGACCTCTTGTCATCGA
CGGCCTGCCTCTTGTCCTGACCGATTTGACGTGCCCGCTTGTGTGATAAGTCATGTGGAC
TACTACATGTCTCATGAGCAGTTGGCTTCCATCGTTAGTGGCCCCACATTTATCATTAAT
CATGACTACTCTGCCCCGGACACGTTATCGGTGGCCGAAACCAGTGTTCGTGTTAACGGC
GGATTAGTCACGTCCACCGTTCGTGACGGTCCTATTCATGGACCACATCCATATCATATG
TGGGCGAGTGAGGGTGTTGTTGCATGCCGTACCGGTGCGTTCCGTTACTATCGCATCGGG
CGGATGTTTGACACTTCACTGTATTATGCCTTTCCAGTTGCCGGCACGTATTCGTGTGAC
GATCCTTGTAATTTGCGCCGATCCACCGTCGGTGATCTTCATTATTATTCCCCCCATGAG
AAGCGTTTCGTTAGTTACTCTGCCGATTCGGCCAACTACCACGTGTTTGGTGCTTTGGTT
CCGAGGTCTCTTGCTGATTACTGCGCGGCCACATTTTGTCGTTCGGCTCGAGATGATAAG
TTTTATGATAGTCTGCGTTCTTACTATCAGAATCGTTGCCGCGCCATAGGGTTCACCGAT
GCCCGCGACACTCTCATGTTGGATTTCATCATTCATCTCTGTGATGAGGCGAGTCTTAAG
ACGTTTGGATTCTCTCGCCTCTCTGTTGCGCCTTCATCCTGGACGGCATATTGTCTGTCT
TGGGTGCTTGTTAAGGTAAATCATCTTATGCCACTAGCGTTGACTACTTTTGTTGTGAGC
GCTCTTCATAGGTTTTTCGGCGCCAGATCTGCTCCTTGGAATTGGGCGACGATCCATCTT
CCTACTTATGACATGGTTACCTCCCCTTTCCGACTTAAGATGTTTGGTCGTAACCCGACC
ACGTTTAACCTTGAGCGATTTCGTGCTGAGGCCTCGGTTGTTGGTACCCCCAATCCTGGC
CAGTCTGCCGCGGGTGCCAGCGAAAACAGTGGCAAATATGATATCAAGCCTTGTCACACG
AGTTCTCCGGCCTGTTCCATCCCCTCACCCGCGGTTGGTTACACCTCTGAGTCGTCAGAC
AGTTTATTACTCGGCGACGAATCCCGATCTGTTGCTGGCCGCTCTTCCTCAGGGCATTCG
TCGACGGGCGGAAGTATTGGAGTTTTGCCTAACAAGGGCAAGACAAGGCGCCAGCCCCAT
CGACCTACGAACAATAACCCCGGTCTTGACCACGAACACCACGTTTCTCATCCCAAGAGA
ACCACTTACCCCGCATGCCCCGACCCGGATGTCACGTGCGGACCTCATTTCTTCATGTCG
GTGCGTGAGCATGATGAGTCAATACCTACACTCTTCCATGCACACGCGGTGGGAGGCGAG
GATATCACCCATGTCATTGAGCCGGGTGTGGGAGCTGCTATATCAAAACGCTTTAGTGCT
TCGCAGTTACGCCTCCTTAGCTGGTCTGTCGACGGAGTATTTAACACTTTATCTCGCGCC
GCCACCTCATCATTCATCGAATCGTCGTTGCTGTCCTTATTACGATTTATGCAACAAGTA
CCTGCAGCTAAGTCCGCTGCAGAAACTCGCAGGTGTCTTTTATTCGGTGGCCCTAGACAG
AGATTTAAGGGATACGACACCTTTGACCTTGGATTCATGGGTATCGCGGTACCCGCTGAC
AAGACAGCGGGAGTTGCGTCTCGCCTACGAGAAGTTGCACGGCAGCATGCTAGTGCAGAC
GCCCCACACGAAGGT------------ATGATATCAAGCCTTGTCACACGAGTTCTCCGG
CCTGTTCCATCCCCTCACCCGCGGTTGGTTACACCTCTGAGTCGTCAGACAGTTTATTAC
TCGGCGACGAATCCCGATCTGTTGCTGGCCGCTCTTCCTCAGGGCATTCGTCGACGGGCG
GAAGTATTGGAGTTTTGCCTAACAAGGGCAAGACAAGGCGCCAGCCCCATCGACCTACGA
ACAATAACCCCGGTCTTGACCACGAACACCACGTTTCTCATCCCAAGAGAACCACTTACC
CCGCATGCCCCGACCCGGATGTCACGTGCGGACCTCATTTCTTCATGTCGGTGCGTGAGC
ATGATGAGTCAATACCTACACTCTTCCATGCACACGCGGTGGGAGGCGAGGATATCACCC
ATGTCATTGAGCCGGGTGTGGGAGCTGCTATATCAAAACGCTTTAGTGCTTCGCAGTTAC
GCCTCCTTAGCTGGTCTGTCGACGGAGTATTTAACACTTTATCTCGCGCCGCCACCTCAT
CATTCATCGAATCGTCGTTGCTGTCCTTATTACGATTTATGCAACAAGTACCTGCAGCTA
AGTCCGCTGCAGAAACTCGCAGGTGTCTTTTATTCGGTGGCCCTAGACAGAGATTTAAGG
GATACGACACCTTTGACCTTGGATTCATGGGTATCGCGGTACCCGCTGACAAGACAGCGG
GAGTTGCGTCTCGCCTACGAGAAGTTGCACGGCAGCATGCTAGTGCAGACGCCCCACACG
AAGGTTAGAAACTTTATCAAAGTTGAACCCATGGCGAAGTGTTCCGATCCCCGTAATATA
TCACCGCGCAATGATGCAACTCTCGCTACATTGGGACCCTATTTCTCCGCGATTGAACAT
CGTGCCTCGTCTCTACCTTTTCTCATCAAGGGCTGTGACATCCCTGCTCGTGCTGTTAAG
ATGTCCAGCCTTCTTGGTTGGCCCGATTATTACGAGATTGATTATTCTAGATTTGACCTT
TCCATTAGTGCTGAAGTCATCTCCCAATACGAGCATGCTTGGGTGTCGCTTGTTTACCCT
CCTTCAGCCCACCCTGCCTTTTGGCAGACTCTCGTTTCCACCTTGATCACGTCGGGTTTT
AGCGAATATGGTATAACATATTCACTTCCTGGTTCCCGTTGCAGTGGTGATCCTCACACT
TCAGTCGGTAATGGGTTGTTAAACGCATTCCTAACTTGGCTGATTACCTACGACAAGGAT
TGTGCCTACTTTTGTGAGGGCGATGATGGCATCATCGGATGTTCGCCGCCTATCGGTGAT
GAGGTTGAGATCATTCCCGACTTGGGGTTTATGCTCAAAATGGAGCACTACAATCATGTT
GATGAGTGCTCGTTTTGTGGCATGTATTTGTTGGATGCTCGAGGCGTCTTAAAGATGTAT
TCTGACCCGTTGCGCACCCTTTCCAAAATTCATGTGTGTTGCGCCGACGGGCTGCCCAAT
AACCTCATTGTTGCTAAGGCTCTCAGTATCCTAAACCTTAACCCATCTACACCCATCATC
ACTGCTTTTTGTCGACACATACTTAATGTTGTTCGTTCTAAGTTGTTGAACCCGCGAAAC
CGCAACAGACTTGCTGCCGCTGTCAGACGTGTTGCGCCTTGGATGGTGTATATGCCTTTC
CGGTACACGCCCTATTATGATGAGCCATGCCCTGCTACCCGTGCCGCATTTGCTGCACGC
ACAGGCATATCTCCTTCTTTGCAGATTGAGTATGAGGCGTACTTGTTGACTCTACCATAT
GTGCCGTCCAGGTACGCCCTGCTTAAGCGCGACGTCGAACTTGACGGCCTTAGTACTGTA
CTGCTCGGCAACTTTCGGTCTGTCCTTTACGCG
>Merged-5prime-ORFs-SRR5109829_404803_length_5921_cov_17.656770_2 [58 - 2604] 
ATGGTCAAGCTTGCTGTAGTCGTTTTCTTATTATTGTGTCTGATAAGTCAGGTTCCCCCA
ATATCATATTGGATAGAAGACCTGGTCGATGACTTCGACACAATGTGTAGTTATGAGTAT
GCTGCTGCCGATGCTTACAATTCGTTTGTTCACGCACATCGCGTCGCCGCTTATGCCGCC
GGCGTTCGCGTCTATCGCTACCGTGTGCCCTGGTATTGCGTCGCTTCACGATCTGTGCCT
GTCGTTCATCCTTTGAGTTGGTTATTGGCTCAGTATGAGTCCACGACCTCTCATGTGGGT
GAGTTGCTCGACCGCCTGGAAATCGTCAATGTTACATTGCGGGAGGGTCTACGCACTGTT
GCTGAGACCGCCTTTACTGCTTACATGTATTATCAAATAATGTGGTGTCAGCTGGCGGTT
ATTGTATTGCTTGTTGGGGTATTCTCTGCTGTGCTGTGTTCAAGTCGCGTTAGGGTTGTT
CGCGTTCGCAACCGGGTCCGCGGCTATTCCATCTCTGATCTCCGTGCCGAGTTTGAGAGC
GCCACATCTGACATCATGGCACCTCCTTCACGCGGGCATTCATGCTTAAATTTCCAACGT
CGTGTTGTTGAGTCGTGGTGTCTCGATCAGTTGATGCGCTACTTCCACAGCCTCCGTTTT
GTCTCTGCGTCTCAGACACGATGGTCGGAGTTGGGCCACCGGGTTCATCGTTGTTCACCG
GTCGTTATGGACAATTCGTTTGTCCCTGAGGGGTGCGACAGAGGTGCCGCATGTCATCGC
CATCCTTCCGCTTGTCCTGATCGTTACGACATACCCGCCTGCCTGATTAGCCATGCAGAT
TACTACATGTCACCAGAACAATTGGCATCCATCGTCAGCGGCCCTACCTTCATAGTAAAT
CACGACTACGCCGTACCCGACACTTTGTCCGTAGCTGAGACTACCATTCGCACGGCTGAT
GGTCTCGTCACTTCCACTGTCCGTGATGGTCCTGTTTATGGGCCTCACCCTTATTATTCG
TGGAGCAGTGAGGGTGTGGTCGTCTCCTCTACCGGGGCGTTTCGCTATTATCGCGTTGGC
CGCTTGTTTGACACAACGTTGTATTATGCGTTCCCGGTTGCTGGTACTTATTCTTGCGAT
GACCCTAATAACCTGCGTCGGTCTACTGTTGGAGACATGCATTATTACTCACCTCATGAG
AAGCGCTTTGTTAGTTATTCTGCTAACAGCACGCACTATCAAGTGTTTGGAGTTTCTGTT
CCCAGGTCTCTTGCTGATTATTGCGCGGCCACATTCTGCCGCGCCACTCGCGATGATAAA
TTTTACGACAGTTTGCGATCTTATTATCAGAATCGGTGCCGTGCTATCGGCTTCACCGAC
GCTCGTGACACGCTCATGCTCGACTTCATCATACATTTGTGTGATGAAGCTAGTCTCAAA
ACGTTTGGCTTTTCCCGTTTGTCCGCTGCTCCATCCTCGTGGACGGCTTATTGTTTATCG
TGGGTTCTGGTAAAGGTGAATCATATGATGCCCCTTGCTTTGACTTCGTTTGTGGTCAAC
GCGTTGCATAAATTCTTTGGCGCTAAGTCAGCACCCTGGAACTGGGCATCTATTCACCTG
CCCACCTATGACATGGTTACGTCTCCGTTTCGATTGAAGATGTTTGGGCGCAATCCCACT
ACGTTTAACCTGGAGCGATTTCGTGCTGAGGCCACGATTGCTGGTGCCCCCAGTCCTGGC
CAGTCTACCGCGGGTACCAGCGAAAACAGTTACAAACATGATCTCGAGTCTTGTCACTCG
AGTTCTCCGCCCAGTACCATCACCTCATCCACGTTTGGTGACACCACTGAGACGTCGAGT
GACTTATTACTCGACAACCAGTCCGACCTCGTTCATACCAACTCTGGCGCCGTCGAGTCG
GAAGCGAGCCGAAGTACTCGAGTATTGCCTAACAAAGGCAAGACAAGGCGCAAGTCCAAT
AGACCTCAGCGAGATAACACCCGCACTCACGCTGAGCACAGTTTTCATCATCCCAAGAGA
ACCACTTACCCATTATGCCCCGACCCGACTGTCTCGTGCGGACCTCATTTCTTCATGTCG
GTGTGTGAGCAGGATGAGTCAATACCTACTCTCTTCCATGCACACGCGGTGGGAGGTGAG
GATATCACCCACGCTATTGAGCCAGACGTGGGAGAGGCTATATCAAAACGCTTTAATGCT
TCGCAATTACGCCTCCTTAGCTGGTCTATCGACGGAATACTTAACACTTTATCTAGCGCC
GCCACCTCCTCGTTCATCGAATCGTCGCTGCTGTCCTTATTACGATTTATGCAACAAGTA
CCAACAACTCAGCCCACTGCAGAAGCTCGCCGGTGTCTTTTATTCGGTGGTCCTAGACAG
TCATTTAAAGGATACGACACCTTTGACCTTGGATTCATGGGTGTCGCGGTACCCTCAGAC
AAGACAAAAGGAATTGAGGCTTGCCTACGAGAAGTTGCACGGCAGCATGCTCGTGCAGAC
AGCCCACACGAAGGTTCGAAATTTCATATGATCTCGAGTCTTGTCACTCGAGTTCTCCGC
CCAGTACCATCACCTCATCCACGTTTGGTGACACCACTGAGACGTCGAGTGACTTATTAC
TCGACAACCAGTCCGACCTCGTTCATACCAACTCTGGCGCCGTCGAGTCGGAAGCGAGCC
GAAGTACTCGAGTATTGCCTAACAAAGGCAAGACAAGGCGCAAGTCCAATAGACCTCAGC
GAGATAACACCCGCACTCACGCTGAGCACAGTTTTCATCATCCCAAGAGAACCACTTACC
CATTATGCCCCGACCCGACTGTCTCGTGCGGACCTCATTTCTTCATGTCGGTGTGTGAGC
[truncated: 140,138 more chars]
