# Supplementary material for: Relative abundance and molecular evolution of Lake Sinai Virus (Sinaivirus) clades
Source: PeerJ. 2019 Mar 21;7:e6305. doi: 10.7717/peerj.6305 (PMC6431542; doi:10.7717/peerj.6305)
Supplement: Supplemental Information 4 — The column headers indicate the two sequence pairs for which a statistic was reported, the operational binning of that sequence following Fig. 1 and Fig. S1, the two P-values reported by geneconv that use alternative false-discovery corrections, start and end coordinates of the proprosed recombinant fragment, its length and polymorphic site number. Rows highlighted in green passed all three filters imposed: a length of 100 bases or more, both P-value calculations < 0.05, and both LSV1 and LSV2 represented among participating sequences. Rows that failed these criteria are denoted by orange highlighting in the column that failed this filtering. [file peerj-07-6305-s004.ods]

## Sheet: RDRP
Supplemental File 4. Output of the program geneconv v. 1.81a (Sawyer, 1989) for LSV ORF alignments. The column headers indicate the two sequence pairs for which a statistic was reported, the operational binning of that sequence following Figure 1 and Supplemental Figure 1, the two P-values reported by geneconv that use alternative false-discovery corrections, start and end coordinates of the prop…
Sequence1	Operational group	Sequence2	Operational group	Pvalue1	Pvalue2	fragment start	fragment end	fragment length	polymorphic sites in fragment	Total differences	Intergroup?
KY465705.1	LSV2	KY465717.1	Sister1	0	0	516	640	125	59	287	no
KY465699.1	LSV1	KY465717.1	Sister1	0	0.00012	581	707	127	43	292	no
KY465698.1		KY465703.1		0.0125	0.08282	1507	1690	184	121	80
KY465697.1		KY465703.1		0.024	0.1714	1395	1724	330	196	46
HQ871931.2		SRR6901859_37878_length_4150_cov_104.525831		0.0255	0.1803	532	806	275	104	88
HQ871931.2		SRR6901859_37878_length_4150_cov_104.525831_4		0.0255	0.1803	532	806	275	104	88
HQ871931.2		SRR6901859_38187_length_156_cov_88.093023		0.0255	0.1803	532	806	275	104	88
HQ871931.2		SRR801788_129107_length_197_cov_2.447059		0.0255	0.1803	532	806	275	104	88
HQ871931.2		SRR801788_146978_length_208_cov_5.817680		0.0255	0.1803	532	806	275	104	88
HQ871931.2		SRR801788_161659_length_263_cov_1.546610		0.0255	0.1803	532	806	275	104	88
HQ871931.2		SRR801788_30255_length_247_cov_2.654545		0.0255	0.1803	532	806	275	104	88
HQ871931.2		SRR801844_70228_length_214_cov_1.556150		0.0255	0.1803	532	806	275	104	88
HQ871931.2		SRR802538_14256_length_351_cov_2.132716		0.0255	0.1803	532	806	275	104	88
HQ871931.2		SRR802538_56859_length_438_cov_2.053528		0.0255	0.1803	532	806	275	104	88
HQ871931.2		SRR802538_57617_length_184_cov_2.229299		0.0255	0.1803	532	806	275	104	88
KY465699.1		KY465702.1		0.0399	0.29179	850	1346	497	257	33
KY465698.1		SRR2032844_110349_length_6025_cov_11.412971_6		0.0013	0.01402	609	704	96	33	296
KY465698.1		SRR2032857_70291_length_6040_cov_27.210544_3		0.0013	0.01402	609	704	96	33	296
KY354241.1		KY465714.1		0	0.00037	589	677	89	25	417
KY465706.1		KY465714.1		0	0.00025	589	677	89	25	422
KY465707.1		KY465714.1		0	0.00055	589	677	89	25	412
KY465708.1		KY465714.1		0	0.00027	589	677	89	25	421
KY465709.1		KY465714.1		0	0.00055	589	677	89	25	412
KY465710.1		KY465714.1		0	0.00044	589	677	89	25	415
KY465711.1		KY465714.1		0	0.00055	589	677	89	25	412
KY465714.1		SRR5109834_36661_length_5880_cov_19.973005_4		0	0.00027	589	677	89	25	421
KY465699.1		MG918125.1		0.0003	0.00262	442	529	88	38	285
KY465701.1		MG918125.1		0.0001	0.00147	442	529	88	38	292
KY465705.1		MG918125.1		0.0003	0.00362	442	529	88	38	281
KY465697.1		SRR806693_2511_length_6036_cov_17.948078_6		0.0433	0.31421	624	707	84	26	305
KY465700.1		MG918125.1		0.0019	0.0174	442	523	82	33	293
KY465699.1		KY465717.1		0.0129	0.08581	442	514	73	30	292
KY465700.1		KY465717.1		0.007	0.05091	442	514	73	30	300
KY465701.1		KY465717.1		0.007	0.05091	442	514	73	30	300
KY465705.1		KY465717.1		0.017	0.11828	442	514	73	30	287
KY465697.1		MG918125.1		0.0389	0.28366	472	529	58	28	289
KM886904.1		SRR2032844_110349_length_6025_cov_11.412971_6		0.0392	0.28741	1024	1058	35	19	388
KM886904.1		SRR2032857_70291_length_6040_cov_27.210544_3		0.0489	0.35409	1024	1058	35	19	384

## Sheet: ORF1
Sequence1	Operational group	Sequence2	Operational group	Pvalue1	Pvalue2	fragment start	fragment end	fragment length	polymorphic sites in fragment	Total differences	Intergroup?
KY465705.1	LSV1	KY465711.1	LSV2	0	0	1925	2049	125	70	619	yes
KY465705.1	LSV1	KY465709.1	LSV2	0	0	1925	2049	125	70	613	yes
KY465705.1	LSV1	KY465713.1	LSV2	0	0	1925	2049	125	70	613	yes
KY465705.1	LSV1	KY465708.1	LSV2	0	0	1925	2049	125	70	611	yes
KY465704.1	LSV1	KY465712.1	LSV2	0	0	1925	2049	125	70	610	yes
KY465705.1	LSV1	KY465712.1	LSV2	0	0	1940	2049	110	62	617	yes
KY465704.1	LSV1	KY465711.1	LSV2	0	0	1940	2049	110	62	614	yes
KY465704.1	LSV1	KY465713.1	LSV2	0	0	1940	2049	110	62	608	yes
KY465704.1	LSV1	KY465708.1	LSV2	0	0	1940	2049	110	62	606	yes
KY465704.1	LSV1	KY465709.1	LSV2	0	0	1940	2049	110	62	605	yes
KY465705.1	LSV1	KY465706.1	LSV2	0	0	1943	2046	104	59	618	yes
KY465704.1	LSV1	KY465706.1	LSV2	0	0	1943	2046	104	59	604	yes
KY465703.1		KY465711.1		0	0	1925	2016	92	56	620
KY465703.1		KY465709.1		0	0	1925	2016	92	56	615
KY465703.1		KY465713.1		0	0	1925	2016	92	56	614
KY465702.1		KY465711.1		0	0	1925	2016	92	56	613
KY465703.1		KY465708.1		0	0	1925	2016	92	56	611
KY465702.1		KY465708.1		0	0	1925	2016	92	56	608
KY465702.1		KY465709.1		0	0	1925	2016	92	56	608
KY465702.1		KY465713.1		0	0	1925	2016	92	56	608
KY465705.1		KY465707.1		0	0	1943	2025	83	54	622
KY465704.1		KY465707.1		0	0	1943	2025	83	54	614
KY465703.1		KY465712.1		0	0	1940	2016	77	48	618
KY465703.1		KY465707.1		0	0	1943	2016	74	47	621
KY465702.1		KY465712.1		0	0	1940	2016	77	48	609
KY465702.1		KY465707.1		0	0	1943	2016	74	47	616
KY465703.1		KY465706.1		0	0	1943	2016	74	47	615
KY465702.1		KY465706.1		0	0	1943	2016	74	47	610
KY465705.1		KY465710.1		0	0	1964	2046	83	44	623
KY465704.1		KY465710.1		0	0	1964	2046	83	44	618
HQ888865.2		KY465705.1		0	0	1928	1998	71	41	627
HQ888865.2		KY465703.1		0	0	1928	1998	71	41	623
HQ888865.2		KY465702.1		0	0	1928	1998	71	41	620
KY465699.1		KY465707.1		0	0	1958	2016	59	36	619
KY465699.1		KY465711.1		0	0	1958	2016	59	36	616
KY465699.1		KY465708.1		0	0	1958	2016	59	36	613
KY465699.1		KY465706.1		0	0	1958	2016	59	36	612
KY465699.1		KY465713.1		0	0	1958	2016	59	36	612
KY465699.1		KY465709.1		0	0	1958	2016	59	36	611
KY465699.1		KY465712.1		0	0	1958	2016	59	36	610
HQ888865.2		KY465704.1		0	0	1940	1998	59	34	619
KY465703.1		KY465710.1		0	0.00001	1964	2016	53	32	622
KY465699.1		KY465710.1		0	0.00002	1964	2016	53	32	618
KY465702.1		KY465710.1		0	0.00002	1964	2016	53	32	616
KY465697.1		KY465711.1		0	0.00004	1925	1983	59	31	615
KY465697.1		KY465709.1		0	0.00005	1925	1983	59	31	611
HQ888865.2		KY465697.1		0	0.00005	1928	1983	56	30	623
KY465697.1		KY465708.1		0	0.00006	1925	1983	59	31	608
KY465697.1		KY465713.1		0	0.00006	1925	1983	59	31	607
KY465701.1		KY465710.1		0.0003	0.0015	1934	1983	50	26	616
KY465697.1		KY465712.1		0.0045	0.01567	1940	1983	44	23	613
HQ888865.2		KY465705.1		0.0051	0.01924	2007	2049	43	22	627
HQ888865.2		KY465699.1		0.0062	0.02243	1958	1998	41	22	623
HQ888865.2		KY465704.1		0.007	0.02612	2007	2049	43	22	619
KY465697.1		KY465707.1		0.0083	0.03401	1943	1983	41	22	612
KY465697.1		KY465706.1		0.0084	0.03665	1943	1983	41	22	610

## Sheet: ORF4
Sequence1	Operational group	Sequence2	Operational group	Pvalue1	Pvalue2	fragment start	fragment end	fragment length	polymorphic sites in fragment	Total differences	Intergroup?
KY465703.1		KY465697.1		0.0032	0.05749	139	387	249	138	15
KY465705.1		KY465697.1		0.0179	0.28581	139	387	249	138	13
KY465716.1		KY465715.1		0.0003	0.00849	65	122	58	22	90

## Sheet: Capsid
Sequence1	Operational group	Sequence2	Operational group	Pvalue1	Pvalue2	fragment start	fragment end	fragment length	polymorphic sites in fragment	Total differences	Intergroup?
KY465697.1	LSV1	KY465703.1	LSV1	0.0069	0.02991	550	1247	698	393	23	no
KY465697.1		KY465698.1		0.0241	0.11474	598	1247	650	369	22

## Sheet: ORF1+RDRP
Sequence1	Operational group	Sequence2	Operational group	Pvalue1	Pvalue2	fragment start	fragment end	fragment length	polymorphic sites in fragment	Total differences	Intergroup?
KY465704.1	LSV1	KY465712.1	LSV2	0	0	1928	2125	198	195	675	yes
KY465704.1	LSV1	KY465713.1	LSV2	0	0	1943	2124	182	179	675	yes
KY465704.1	LSV1	KY465708.1	LSV2	0	0	1943	2106	164	162	676	yes
KY465704.1	LSV1	KY465709.1	LSV2	0	0	1943	2106	164	162	670	yes
KY465704.1	LSV1	KY465711.1	LSV2	0	0	1943	2102	160	159	683	yes
KY465705.1	LSV1	KY465711.1	LSV2	0	0	1928	2060	133	132	690	yes
KY465705.1	LSV1	KY465713.1	LSV2	0	0	1928	2060	133	132	684	yes
KY465705.1	LSV1	KY465708.1	LSV2	0	0	1928	2060	133	132	683	yes
KY465705.1	LSV1	KY465709.1	LSV2	0	0	1928	2060	133	132	680	yes
KY465705.1	LSV1	KY465712.1	LSV2	0	0	1943	2060	118	117	686	yes
KY465703.1	LSV1	KY465712.1	LSV2	0	0	2021	2125	105	103	683	yes
KY465705.1	LSV1	KY465706.1	LSV2	0	0	1946	2049	104	103	691	yes
KY465704.1	LSV1	KY465706.1	LSV2	0	0	1946	2049	104	103	677	yes
KY465703.1	LSV1	KY465713.1	LSV2	0	0	2021	2124	104	102	681	yes
KY465699.1	LSV1	KY465717.1	Sister1	0	0	2361	2487	127	116	588	no
KY465705.1	LSV1	KY465717.1	Sister1	0	0	2296	2420	125	118	580	no
KY465699.1	LSV1	MG918125.1	Sister1	0	0	2200	2309	110	102	609	no
KY465705.1	LSV1	MG918125.1	Sister1	0	0	2200	2309	110	102	602	no
KY465701.1	LSV1	MG918125.1	Sister1	0	0	2202	2309	108	100	609	no
KY465699.1	LSV1	KY465717.1	Sister1	0	0	2192	2294	103	97	588	no
KY465705.1	LSV1	KY465717.1	Sister1	0	0	2192	2294	103	97	580	no
KY465700.1	LSV1	MG918125.1	Sister1	0	0	2202	2303	102	94	610	no
HQ871931.2		KY465704.1		0.0413	0.17573	2312	2524	213	198	155
KY465714.1		SRR2032817_153685_length_5778_cov_6.191097_3		0.0046	0.01892	2416	2510	95	84	428
KY465701.1		KY465717.1		0	0.00001	2202	2294	93	87	597
KY465700.1		KY465717.1		0	0.00001	2202	2294	93	87	595
KY465703.1		KY465711.1		0	0	1928	2019	92	91	689
KY465703.1		KY465708.1		0	0	1928	2019	92	91	681
KY465703.1		KY465713.1		0	0	1928	2019	92	91	681
KY465703.1		KY465709.1		0	0	1928	2019	92	91	680
KY465702.1		KY465711.1		0	0	1928	2019	92	91	677
KY465702.1		KY465708.1		0	0	1928	2019	92	91	675
KY465702.1		KY465713.1		0	0	1928	2019	92	91	674
KY465702.1		KY465709.1		0	0	1928	2019	92	91	670
KY465710.1		KY465714.1		0	0	2369	2457	89	83	811
KY465708.1		KY465714.1		0	0	2369	2457	89	83	810
KY465711.1		KY465714.1		0	0	2369	2457	89	83	810
KY465706.1		KY465714.1		0	0	2369	2457	89	83	809
KY465707.1		KY465714.1		0	0	2369	2457	89	83	807
KY465709.1		KY465714.1		0	0	2369	2457	89	83	804
KY465714.1		SRR5109834_36661_length_5880_cov_19.973005_2		0	0	2369	2457	89	83	793
KY465708.1		MG918125.1		0	0	2078	2165	88	82	729
KY465709.1		MG918125.1		0	0	2078	2165	88	82	718
HQ871931.2		KY465711.1		0	0	2021	2106	86	85	700
KY465700.1		KY465711.1		0	0	2021	2106	86	85	694
KY465699.1		KY465711.1		0	0	2021	2106	86	85	690
KY465701.1		KY465711.1		0	0	2021	2106	86	85	686
KY465703.1		KY465708.1		0	0	2021	2106	86	85	681
KY465703.1		KY465709.1		0	0	2021	2106	86	85	680
KY465702.1		KY465711.1		0	0	2021	2106	86	85	677
KY465697.1		SRR806693_2511_length_6036_cov_17.948078_5		0	0.00028	2404	2487	84	75	588
KY465705.1		KY465710.1		0	0	1967	2049	83	82	697
KY465705.1		KY465707.1		0	0	1946	2028	83	82	694
KY465704.1		KY465710.1		0	0	1967	2049	83	82	690
KY465704.1		KY465707.1		0	0	1946	2028	83	82	684
HQ871931.2		KY465712.1		0	0	2021	2102	82	82	700
HQ871931.2		KY465713.1		0	0	2021	2102	82	82	695
HQ871931.2		KY465709.1		0	0	2021	2102	82	82	693
KY465700.1		KY465713.1		0	0	2021	2102	82	82	692
KY465699.1		KY465708.1		0	0	2021	2102	82	82	690
KY465700.1		KY465708.1		0	0	2021	2102	82	82	690
KY465700.1		KY465712.1		0	0	2021	2102	82	82	690
HQ871931.2		KY465708.1		0	0	2021	2102	82	82	689
KY465703.1		KY465711.1		0	0	2021	2102	82	82	689
KY465699.1		KY465713.1		0	0	2021	2102	82	82	688
KY465700.1		KY465709.1		0	0	2021	2102	82	82	687
KY465701.1		KY465708.1		0	0	2021	2102	82	82	685
KY465699.1		KY465712.1		0	0	2021	2102	82	82	684
KY465699.1		KY465709.1		0	0	2021	2102	82	82	683
KY465701.1		KY465713.1		0	0	2021	2102	82	82	683
KY465701.1		KY465712.1		0	0	2021	2102	82	82	681
KY465701.1		KY465709.1		0	0	2021	2102	82	82	679
KY465702.1		KY465708.1		0	0	2021	2102	82	82	675
KY465702.1		KY465713.1		0	0	2021	2102	82	82	674
KY465702.1		KY465712.1		0	0	2021	2102	82	82	673
KY465702.1		KY465709.1		0	0	2021	2102	82	82	670
KY465700.1		SRR2032857_70291_length_6040_cov_27.210544_2		0	0.00014	2389	2469	81	73	621
KY465700.1		SRR2032844_110349_length_6025_cov_11.412971_5		0	0.00014	2389	2469	81	73	620
KY465703.1		KY465712.1		0	0	1943	2019	77	76	683
KY465702.1		KY465712.1		0	0.00001	1943	2019	77	76	673
KY465697.1		MG918125.1		0.0006	0.00234	2406	2481	76	67	591
KY465703.1		KY465707.1		0	0.00001	1946	2019	74	73	691
KY465703.1		KY465706.1		0	0.00001	1946	2019	74	73	688
KY465702.1		KY465707.1		0	0.00001	1946	2019	74	73	681
KY465702.1		KY465706.1		0	0.00001	1946	2019	74	73	680
KY465714.1		MG918125.1		0	0	2080	2148	69	64	834
KY465708.1		KY465714.1		0	0	2080	2148	69	64	810
KY465709.1		KY465714.1		0	0	2080	2148	69	64	804
KY465701.1		SRR5109834_36661_length_5880_cov_19.973005_2		0	0.00003	2056	2124	69	67	712
KY465701.1		KY465707.1		0	0.0001	2056	2124	69	67	680
KY465701.1		KY465710.1		0	0.0001	2056	2124	69	67	680
KY465697.1		KY465707.1		0	0.00026	2021	2084	64	64	680
KY465705.1		KY465712.1		0.0001	0.0004	2062	2125	64	62	686
KY465705.1		KY465713.1		0.0001	0.0006	2062	2124	63	61	684
KY465699.1		SRR2032857_70291_length_6040_cov_27.210544_2		0.0075	0.03495	2422	2484	63	55	614
KY465699.1		SRR2032844_110349_length_6025_cov_11.412971_5		0.0077	0.03597	2422	2484	63	55	613
KY465711.1		MG918125.1		0.0001	0.00094	2104	2165	62	56	723
KY465697.1		MG918125.1		0.0086	0.03854	1684	1744	61	57	591
KY465702.1		KY465717.1		0.0067	0.02953	2361	2420	60	57	600
KY465700.1		KY465717.1		0.0074	0.03425	2361	2420	60	57	595
KY465705.1		SRR2032844_110349_length_6025_cov_11.412971_5		0.0104	0.04553	2200	2259	60	54	615
KY465699.1		SRR2032844_110349_length_6025_cov_11.412971_5		0.0113	0.04818	2200	2259	60	54	613
KY465699.1		SRR806693_2511_length_6036_cov_17.948078_5		0.0117	0.05098	2200	2259	60	54	611
KY465705.1		SRR806693_2511_length_6036_cov_17.948078_5		0.0167	0.06567	2200	2259	60	54	602
KY465697.1		KY465711.1		0.0001	0.00087	1928	1986	59	59	693
KY465697.1		KY465708.1		0.0001	0.00103	1928	1986	59	59	688
KY465697.1		KY465709.1		0.0001	0.00103	1928	1986	59	59	688
KY465697.1		KY465713.1		0.0001	0.00106	1928	1986	59	59	687
KY465699.1		KY465707.1		0.0002	0.00118	1961	2019	59	58	694
KY465699.1		KY465706.1		0.0002	0.00126	1961	2019	59	58	692
KY465699.1		KY465708.1		0.0002	0.00135	1961	2019	59	58	690
KY465699.1		KY465711.1		0.0002	0.00135	1961	2019	59	58	690
KY465699.1		KY465713.1		0.0002	0.00144	1961	2019	59	58	688
KY465699.1		KY465712.1		0.0003	0.00163	1961	2019	59	58	684
KY465699.1		KY465709.1		0.0003	0.00168	1961	2019	59	58	683
KY465697.1		SRR2032857_70291_length_6040_cov_27.210544_2		0.0083	0.0381	2389	2447	59	55	611
KY465697.1		SRR2032844_110349_length_6025_cov_11.412971_5		0.0088	0.03921	2389	2447	59	55	610
KY465705.1		SRR2032857_70291_length_6040_cov_27.210544_2		0.0152	0.05937	2201	2259	59	53	616
KY465699.1		SRR2032857_70291_length_6040_cov_27.210544_2		0.0156	0.06276	2201	2259	59	53	614
KY465713.1		MG918125.1		0.0011	0.00326	2108	2165	58	53	717
KY465706.1		MG918125.1		0.0014	0.00451	2108	2165	58	53	706
KY465697.1		MG918125.1		0.0117	0.051	2252	2309	58	56	591
KY465700.1		SRR2032857_70291_length_6040_cov_27.210544_2		0.018	0.06951	2202	2259	58	52	621
KY465701.1		SRR2032857_70291_length_6040_cov_27.210544_2		0.018	0.06951	2202	2259	58	52	621
KY465700.1		SRR2032844_110349_length_6025_cov_11.412971_5		0.0189	0.07143	2202	2259	58	52	620
KY465701.1		SRR2032844_110349_length_6025_cov_11.412971_5		0.0189	0.07143	2202	2259	58	52	620
KY465700.1		SRR806693_2511_length_6036_cov_17.948078_5		0.0207	0.08185	2202	2259	58	52	615
KY465701.1		SRR806693_2511_length_6036_cov_17.948078_5		0.0237	0.09125	2202	2259	58	52	611
KY465699.1		SRR5109834_36661_length_5880_cov_19.973005_2		0.0001	0.00073	2056	2112	57	56	731
KY465700.1		SRR5109834_36661_length_5880_cov_19.973005_2		0.0001	0.00073	2056	2112	57	56	731
HQ871931.2		SRR5109834_36661_length_5880_cov_19.973005_2		0.0001	0.00085	2056	2112	57	56	726
KY465702.1		SRR5109834_36661_length_5880_cov_19.973005_2		0.0001	0.00091	2056	2112	57	56	724
HQ871931.2		KY465707.1		0.0003	0.00193	2056	2112	57	56	700
HQ871931.2		KY465710.1		0.0003	0.00193	2056	2112	57	56	700
KY465700.1		KY465710.1		0.0003	0.00199	2056	2112	57	56	699
KY465700.1		KY465707.1		0.0003	0.00206	2056	2112	57	56	698
KY465699.1		KY465710.1		0.0004	0.00226	2056	2112	57	56	695
KY465699.1		KY465707.1		0.0006	0.00233	2056	2112	57	56	694
KY465702.1		KY465710.1		0.0011	0.00327	2056	2112	57	56	683
KY465702.1		KY465707.1		0.0011	0.00348	2056	2112	57	56	681
KY465705.1		SRR2032857_70291_length_6040_cov_27.210544_2		0.0152	0.05937	2389	2445	57	53	616
KY465705.1		SRR2032844_110349_length_6025_cov_11.412971_5		0.0152	0.06104	2389	2445	57	53	615
KY465702.1		SRR2032857_70291_length_6040_cov_27.210544_2		0.0183	0.07011	2389	2445	57	53	610
KY465702.1		SRR2032844_110349_length_6025_cov_11.412971_5		0.019	0.07208	2389	2445	57	53	609
KY465697.1		KY465710.1		0.0014	0.00442	2030	2084	55	55	684
KY465713.1		KY465714.1		0.0001	0.0006	2404	2457	54	50	812
KY465697.1		SRR5109834_36661_length_5880_cov_19.973005_2		0.0006	0.00251	2031	2084	54	54	714
KY465699.1		KY465710.1		0.0022	0.00875	1967	2019	53	52	695
KY465703.1		KY465710.1		0.0022	0.009	1967	2019	53	52	694
KY465702.1		KY465710.1		0.0031	0.01233	1967	2019	53	52	683
KY354242.1		KY354243.1		0.0052	0.02217	2125	2176	52	48	711
KY354243.1		SRR5109829_404803_length_5921_cov_17.656770_2		0.0052	0.02217	2125	2176	52	48	711
KY465701.1		KY465710.1		0.0058	0.02598	1937	1986	50	50	680
KY465697.1		KY465710.1		0.0292	0.1227	2126	2174	49	45	684
KY465697.1		KY465707.1		0.0323	0.1353	2126	2174	49	45	680
KY465703.1		SRR5109834_36661_length_5880_cov_19.973005_2		0.0047	0.01956	2056	2102	47	47	729
KY465704.1		SRR5109834_36661_length_5880_cov_19.973005_2		0.005	0.02174	2056	2102	47	47	725
KY465703.1		KY465710.1		0.0113	0.04881	2056	2102	47	47	694
KY465709.1		SRR2032844_110349_length_6025_cov_11.412971_5		0.0117	0.05028	2078	2124	47	45	720
KY465708.1		SRR2032844_110349_length_6025_cov_11.412971_5		0.0119	0.05155	2078	2124	47	45	719
KY465709.1		SRR2032857_70291_length_6040_cov_27.210544_2		0.0119	0.05155	2078	2124	47	45	719
KY465703.1		KY465707.1		0.0126	0.05273	2056	2102	47	47	691
KY465708.1		SRR2032857_70291_length_6040_cov_27.210544_2		0.0126	0.05286	2078	2124	47	45	718
KY465704.1		KY465710.1		0.0128	0.05411	2056	2102	47	47	690
KY465704.1		KY465707.1		0.016	0.06312	2056	2102	47	47	684
KY465705.1		KY465706.1		0.0257	0.10334	2078	2124	47	45	691
KY465703.1		KY465706.1		0.027	0.11124	2078	2124	47	45	688
KY465704.1		KY465706.1		0.0339	0.14556	2078	2124	47	45	677
KY465717.1		SRR2032817_153685_length_5778_cov_6.191097_3		0.0017	0.00611	1690	1735	46	43	833
KY465708.1		KY465717.1		0.0238	0.09363	2078	2123	46	44	709
KY465709.1		KY465717.1		0.0263	0.10831	2078	2123	46	44	703
KY465714.1		SRR2032857_70291_length_6040_cov_27.210544_2		0.0023	0.00947	2080	2124	45	43	816
KY465714.1		SRR2032844_110349_length_6025_cov_11.412971_5		0.0024	0.00997	2080	2124	45	43	814
KY354243.1		KY465714.1		0.0047	0.01957	2413	2457	45	41	820
KY465712.1		KY465714.1		0.0072	0.03102	2413	2457	45	41	801
KY465711.1		KY465714.1		0.0082	0.03752	2104	2148	45	40	810
KY465705.1		KY465708.1		0.0408	0.1752	2062	2106	45	44	683
KY465705.1		KY465709.1		0.0442	0.18819	2062	2106	45	44	680
KY465714.1		KY465717.1		0.0024	0.01032	2080	2123	44	42	829
KY465697.1		KY465712.1		0.0344	0.14817	1943	1986	44	44	690
KY465697.1		SRR2032817_153685_length_5778_cov_6.191097_3		0.0027	0.01127	1690	1731	42	40	860
MG918125.1		SRR2032817_153685_length_5778_cov_6.191097_3		0.0031	0.01243	1690	1731	42	40	856
KY354243.1		SRR2032817_153685_length_5778_cov_6.191097_3		0.0119	0.05162	2416	2457	42	38	832
KY465710.1		SRR2032817_153685_length_5778_cov_6.191097_3		0.0148	0.05783	2416	2457	42	38	827
KY465708.1		SRR2032817_153685_length_5778_cov_6.191097_3		0.0177	0.06928	2416	2457	42	38	819
KY465711.1		SRR2032817_153685_length_5778_cov_6.191097_3		0.0186	0.07086	2416	2457	42	38	818
KY465709.1		SRR2032817_153685_length_5778_cov_6.191097_3		0.0196	0.0758	2416	2457	42	38	815
KY465707.1		SRR2032817_153685_length_5778_cov_6.191097_3		0.0202	0.07753	2416	2457	42	38	814
KY465713.1		SRR2032817_153685_length_5778_cov_6.191097_3		0.0206	0.08108	2416	2457	42	38	812
KY465706.1		SRR2032817_153685_length_5778_cov_6.191097_3		0.0213	0.08292	2416	2457	42	38	811
KY465712.1		SRR2032817_153685_length_5778_cov_6.191097_3		0.0213	0.08292	2416	2457	42	38	811
SRR2032817_153685_length_5778_cov_6.191097_3		SRR5109834_36661_length_5880_cov_19.973005_2		0.0219	0.0848	2416	2457	42	38	810
KY465713.1		KY465714.1		0.0285	0.12205	2108	2148	41	37	812
KY465706.1		KY465714.1		0.0306	0.13028	2108	2148	41	37	809
KY465705.1		SRR5109834_36661_length_5880_cov_19.973005_2		0.0385	0.16442	2062	2102	41	41	730
KY465714.1		SRR806693_2511_length_6036_cov_17.948078_5		0.0138	0.05653	2080	2119	40	38	828
SRR2032817_153685_length_5778_cov_6.191097_3		SRR2032844_110349_length_6025_cov_11.412971_5		0.0162	0.06444	1687	1725	39	37	841
SRR2032817_153685_length_5778_cov_6.191097_3		SRR2032857_70291_length_6040_cov_27.210544_2		0.0162	0.06444	1687	1725	39	37	841

## Sheet: Capsid + ORF4
Sequence1	Operational group	Sequence2	Operational group	Pvalue1	Pvalue2	fragment start	fragment end	fragment length	polymorphic sites in fragment	Total differences	Intergroup?
KY465697.1		KY465703.1		0.0205	0.10657	553	1250	698	389	23
KY465697.1		KY465698.1		0.0282	0.14213	601	1250	650	365	24

## Sheet: All ORFs concatenated
Names	group		group	Pvalue	Pvalue	fragment start	fragment end	fragment length	polymorphic sites in fragment	Total differences	Intergroup?
orf1-KY465704.1	LSV1	orf1-KY465712.1	LVS2	0	0	1927	2124	198	96	1508	yes
orf1-KY465705.1	LSV1	orf1-KY465708.1	LVS2	0	0	1927	2059	133	76	1524	yes
orf1-KY465705.1	LSV1	orf1-KY465709.1	LVS2	0	0	1927	2059	133	76	1524	yes
orf1-KY465705.1	LSV1	orf1-KY465711.1	LVS2	0	0	1927	2059	133	76	1527	yes
orf1-KY465705.1	LSV1	orf1-KY465713.1	LVS2	0	0	1927	2059	133	76	1517	yes
orf1-KY465704.1	LSV1	orf1-KY465713.1	LVS2	0	0	1942	2123	182	87	1500	yes
orf1-KY465704.1	LSV1	orf1-KY465708.1	LVS2	0	0	1942	2105	164	79	1511	yes
orf1-KY465704.1	LSV1	orf1-KY465709.1	LVS2	0	0	1942	2105	164	79	1512	yes
orf1-KY465704.1	LSV1	orf1-KY465711.1	LVS2	0	0	1942	2101	160	78	1516	yes
orf1-KY465705.1	LSV1	orf1-KY465712.1	LVS2	0	0	1942	2059	118	68	1523	yes
orf1-KY465704.1	LSV1	orf1-KY465706.1	LVS2	0	0	1945	2048	104	59	1511	yes
orf1-KY465705.1	LSV1	orf1-KY465706.1	LVS2	0	0	1945	2048	104	59	1534	yes
orf1-HQ871931.2	LSV1	orf1-HQ888865.2	LSV2	0	0	2020	2147	128	47	1544	yes
orf1-HQ888865.2	LSV2	orf1-KY465700.1	LSV1	0	0	2020	2124	105	39	1529	yes
orf1-HQ888865.2	LSV2	orf1-KY465702.1	LSV1	0	0	2020	2124	105	39	1514	yes
orf1-KY465703.1	LSV1	orf1-KY465712.1	LVS2	0	0	2020	2124	105	39	1529	yes
orf1-KY465703.1	LSV1	orf1-KY465713.1	LVS2	0	0	2020	2123	104	38	1515	yes
orf1-KY465697.1	LSV1	orf1-KY465703.1	LSV1	0.0004	0.0008	4198	4895	698	387	129	no
orf1-KY465698.1	LSV1	orf1-KY465703.1	LSV1	0	0	4246	4952	707	384	174	no
orf1-KY465705.1	LSV1	orf1-KY465717.1	Sister1	0	0	2295	2419	125	59	1227	no
orf1-KY465705.1	LSV1	orf1-KY465717.1	Sister1	0	0.00001	2191	2293	103	43	1227	no
orf1-KY465700.1	LSV1	orf1-MG918125.1	Sister1	0	0.00002	2201	2302	102	41	1242	no
orf1-KY465701.1	LSV1	orf1-MG918125.1	Sister1	0	0	2201	2308	108	46	1237	no
orf1-KY465705.1	LSV1	orf1-MG918125.1	Sister1	0	0	2199	2308	110	48	1227	no
orf1-KY465697.1	LSV1	orf1-KY465698.1	LSV1	0.0026	0.00683	4246	4895	650	363	121	no
orf1-KY465698.1		orf1-SRR2032857_70291_length_6040_cov_27.210544_2		0.0016	0.0042	2388	2483	96	32	1248
orf1-KY465698.1		orf1-SRR2032844_110349_length_6025_cov_11.412971_5		0.0016	0.00437	2388	2483	96	32	1246
orf1-HQ888865.2		orf1-KY465704.1		0	0	2009	2101	93	38	1514
orf1-KY465700.1		orf1-KY465717.1		0	0.00013	2201	2293	93	38	1245
orf1-KY465701.1		orf1-KY465717.1		0	0.00013	2201	2293	93	38	1245
orf1-KY465703.1		orf1-KY465709.1		0	0	1927	2018	92	56	1533
orf1-KY465703.1		orf1-KY465711.1		0	0	1927	2018	92	56	1533
orf1-KY465703.1		orf1-KY465708.1		0	0	1927	2018	92	56	1525
orf1-KY465702.1		orf1-KY465708.1		0	0	1927	2018	92	56	1516
orf1-KY465702.1		orf1-KY465709.1		0	0	1927	2018	92	56	1516
orf1-KY465703.1		orf1-KY465713.1		0	0	1927	2018	92	56	1515
orf1-KY465702.1		orf1-KY465711.1		0	0	1927	2018	92	56	1514
orf1-KY465702.1		orf1-KY465713.1		0	0	1927	2018	92	56	1503
orf1-HQ888865.2		orf1-KY465701.1		0	0.00001	2020	2111	92	32	1529
orf1-KY465698.1		orf1-KY465707.1		0	0.00001	2085	2173	89	32	1547
orf1-KY465698.1		orf1-KY465710.1		0	0.00001	2085	2173	89	32	1542
orf1-KY465708.1		orf1-KY465714.1		0.0002	0.00029	2368	2456	89	25	1631
orf1-KY465706.1		orf1-KY465714.1		0.0002	0.00032	2368	2456	89	25	1627
orf1-KY465710.1		orf1-KY465714.1		0.0002	0.00035	2368	2456	89	25	1622
orf1-KY465707.1		orf1-KY465714.1		0.0003	0.00039	2368	2456	89	25	1617
orf1-KY465711.1		orf1-KY465714.1		0.0003	0.00039	2368	2456	89	25	1617
orf1-KY465714.1		orf1-SRR5109834_36661_length_5880_cov_19.973005_2		0.0003	0.0004	2368	2456	89	25	1616
orf1-KY465709.1		orf1-KY465714.1		0.0003	0.00042	2368	2456	89	25	1613
orf1-KY354241.1		orf1-KY465714.1		0.0003	0.00043	2368	2456	89	25	1612
orf1-KY465708.1		orf1-MG918125.1		0	0.00004	2077	2164	88	29	1571
orf1-KY465709.1		orf1-MG918125.1		0	0.00005	2077	2164	88	29	1562
orf1-HQ871931.2		orf1-KY465711.1		0	0.00003	2020	2105	86	30	1543
orf1-KY465700.1		orf1-KY465711.1		0	0.00004	2020	2105	86	30	1533
orf1-KY465703.1		orf1-KY465709.1		0	0.00004	2020	2105	86	30	1533
orf1-KY465701.1		orf1-KY465711.1		0	0.00005	2020	2105	86	30	1527
orf1-KY465703.1		orf1-KY465708.1		0	0.00005	2020	2105	86	30	1525
orf1-KY465702.1		orf1-KY465711.1		0	0.00006	2020	2105	86	30	1514
orf1-KY465705.1		orf1-KY465707.1		0	0	1945	2027	83	54	1532
orf1-KY465704.1		orf1-KY465707.1		0	0	1945	2027	83	54	1518
orf1-KY465705.1		orf1-KY465710.1		0	0	1966	2048	83	44	1533
orf1-KY465704.1		orf1-KY465710.1		0	0	1966	2048	83	44	1520
orf1-HQ871931.2		orf1-KY465709.1		0	0.00007	2020	2101	82	29	1542
orf1-HQ871931.2		orf1-KY465712.1		0	0.00007	2020	2101	82	29	1540
orf1-HQ871931.2		orf1-KY465708.1		0	0.00008	2020	2101	82	29	1536
orf1-KY465700.1		orf1-KY465709.1		0	0.00008	2020	2101	82	29	1535
orf1-KY465700.1		orf1-KY465708.1		0	0.00009	2020	2101	82	29	1533
orf1-KY465703.1		orf1-KY465711.1		0	0.00009	2020	2101	82	29	1533
orf1-HQ888865.2		orf1-KY465703.1		0	0.00009	2020	2101	82	29	1532
orf1-HQ871931.2		orf1-KY465713.1		0	0.0001	2020	2101	82	29	1528
orf1-KY465701.1		orf1-KY465708.1		0	0.0001	2020	2101	82	29	1528
orf1-KY465700.1		orf1-KY465712.1		0	0.0001	2020	2101	82	29	1527
orf1-KY465701.1		orf1-KY465709.1		0	0.0001	2020	2101	82	29	1527
orf1-KY465700.1		orf1-KY465713.1		0	0.00011	2020	2101	82	29	1521
orf1-KY465702.1		orf1-KY465708.1		0	0.00013	2020	2101	82	29	1516
orf1-KY465702.1		orf1-KY465709.1		0	0.00013	2020	2101	82	29	1516
orf1-KY465701.1		orf1-KY465712.1		0	0.00013	2020	2101	82	29	1514
orf1-KY465701.1		orf1-KY465713.1		0	0.00014	2020	2101	82	29	1512
orf1-KY465702.1		orf1-KY465712.1		0	0.00014	2020	2101	82	29	1512
orf1-KY465702.1		orf1-KY465713.1		0	0.00017	2020	2101	82	29	1503
orf1-KY465698.1		orf1-SRR5109834_36661_length_5880_cov_19.973005_2		0	0.00007	2085	2165	81	28	1578
orf1-KY354241.1		orf1-KY465698.1		0	0.00008	2085	2165	81	28	1574
orf1-KY465703.1		orf1-KY465712.1		0	0	1942	2018	77	48	1529
orf1-KY465702.1		orf1-KY465712.1		0	0	1942	2018	77	48	1512
orf1-KY465703.1		orf1-KY465707.1		0	0	1945	2018	74	47	1537
orf1-KY465703.1		orf1-KY465706.1		0	0	1945	2018	74	47	1536
orf1-KY465702.1		orf1-KY465706.1		0	0	1945	2018	74	47	1527
orf1-KY465702.1		orf1-KY465707.1		0	0	1945	2018	74	47	1520
orf1-HQ888865.2		orf1-KY465703.1		0	0	1930	2000	71	41	1532
orf1-HQ888865.2		orf1-KY465705.1		0	0	1930	2000	71	41	1528
orf1-HQ888865.2		orf1-KY465702.1		0	0	1930	2000	71	41	1514
orf1-KY465714.1		orf1-MG918125.1		0.0033	0.0088	2079	2147	69	19	1742
orf1-KY465701.1		orf1-SRR5109834_36661_length_5880_cov_19.973005_2		0.0048	0.01505	2055	2123	69	22	1555
orf1-KY354241.1		orf1-KY465701.1		0.005	0.01583	2055	2123	69	22	1552
orf1-KY465701.1		orf1-KY465707.1		0.0075	0.02696	2055	2123	69	22	1520
orf1-KY465701.1		orf1-KY465710.1		0.0075	0.02696	2055	2123	69	22	1520
orf1-KY465708.1		orf1-KY465714.1		0.0153	0.05409	2079	2147	69	19	1631
orf1-KY465709.1		orf1-KY465714.1		0.0216	0.07137	2079	2147	69	19	1613
orf1-KY465698.1		orf1-KY465707.1		0	0.00014	2020	2083	64	28	1547
orf1-KY465697.1		orf1-KY465707.1		0.0001	0.00024	2020	2083	64	28	1523
orf1-KY465711.1		orf1-MG918125.1		0.0003	0.00053	2103	2164	62	26	1561
orf1-HQ888865.2		orf1-KY465704.1		0	0	1942	2000	59	34	1514
orf1-KY465697.1		orf1-KY465709.1		0	0.00002	1927	1985	59	31	1537
orf1-KY465697.1		orf1-KY465711.1		0	0.00002	1927	1985	59	31	1536
orf1-KY465697.1		orf1-KY465708.1		0	0.00002	1927	1985	59	31	1532
orf1-KY465697.1		orf1-KY465713.1		0	0.00003	1927	1985	59	31	1517
orf1-KY465713.1		orf1-MG918125.1		0.0006	0.00124	2107	2164	58	25	1559
orf1-KY465706.1		orf1-MG918125.1		0.0009	0.00172	2107	2164	58	25	1542
orf1-KY465697.1		orf1-MG918125.1		0.0354	0.12331	2251	2308	58	27	1221
orf1-KY465698.1		orf1-MG918125.1		0.0354	0.12331	2251	2308	58	27	1221
orf1-HQ888865.2		orf1-KY465697.1		0	0.00003	1930	1985	56	30	1542
orf1-KY465698.1		orf1-KY465710.1		0.0123	0.04153	2029	2083	55	21	1542
orf1-KY465697.1		orf1-KY465710.1		0.0151	0.0535	2029	2083	55	21	1526
orf1-KY465698.1		orf1-SRR5109834_36661_length_5880_cov_19.973005_2		0.015	0.05293	2030	2083	54	20	1578
orf1-KY354241.1		orf1-KY465698.1		0.0161	0.05634	2030	2083	54	20	1574
orf1-KY465697.1		orf1-SRR5109834_36661_length_5880_cov_19.973005_2		0.0182	0.06281	2030	2083	54	20	1567
orf1-KY354241.1		orf1-KY465697.1		0.0198	0.06681	2030	2083	54	20	1563
orf1-KY465703.1		orf1-KY465710.1		0	0.00001	1966	2018	53	32	1535
orf1-KY465702.1		orf1-KY465710.1		0	0.00001	1966	2018	53	32	1521
orf1-KY354242.1		orf1-KY354243.1		0.0004	0.001	2124	2175	52	25	1570
orf1-KY354243.1		orf1-SRR5109829_404803_length_5921_cov_17.656770_2		0.0004	0.001	2124	2175	52	25	1570
orf1-HQ888865.2		orf1-KY465705.1		0.0001	0.00021	2009	2059	51	28	1528
orf1-KY465701.1		orf1-KY465710.1		0.0005	0.00119	1936	1985	50	26	1520
orf1-KY465697.1		orf1-KY465710.1		0.0067	0.02442	2125	2173	49	22	1526
orf1-KY465697.1		orf1-KY465707.1		0.0068	0.02566	2125	2173	49	22	1523
orf1-KY465697.1		orf1-KY465712.1		0.0036	0.00988	1942	1985	44	23	1533
orf1-KY465697.1		orf1-KY465706.1		0.0059	0.02035	1945	1985	41	22	1537
orf1-KY465697.1		orf1-KY465707.1		0.0068	0.02566	1945	1985	41	22	1523
